# Supplementary material for: Rapamycin immunomodulation utilizes time-dependent alterations of lymph node architecture, leukocyte trafficking, and gut microbiome
Source: JCI Insight. 2025 Apr 22;10(8):e186505. doi: 10.1172/jci.insight.186505 (PMC12016939; doi:10.1172/jci.insight.186505)
Supplement: Supplemental table 2 [file jciinsight-10-186505-s123.xlsx]

## Sheet: a
A. Statistics of metagenomic sequencing
ID	# raw reads	# reads after mice removal	# reads after QC	day	group
S10	70630808	70143446	55760070	3	ctl
S11	47465310	45913394	37562356	3	ctl
S12	63005434	62418384	49877366	3	ctl
S19	49170496	45946664	36716248	3	Rapamycin
S20	56898086	55416842	44198888	3	Rapamycin
S21	57784470	54149638	43835920	3	Rapamycin
S1	38602872	34590424	28742664	7	ctl
S2	46015960	36299402	31335575	7	ctl
S3	35322584	23025916	19229544	7	ctl
S4	38744368	15438506	12770899	7	Rapamycin
S5	38456740	26599996	21591174	7	Rapamycin
S6	34998784	30189754	25104443	7	Rapamycin
S7	71996508	71071816	56799437	7	Rapamycin
S8	72396276	72103406	59397230	7	Rapamycin
S9	56821336	55727540	39167498	7	ctl
S13	54628346	53993556	41028707	30	ctl
S14	61882410	61144572	46996313	30	ctl
S15	58649684	58025672	46993514	30	ctl
S16	97413966	96788648	71884964	30	Rapamycin
S17	60682560	60167114	43167172	30	Rapamycin
S18	64097772	63323466	50846375	30	Rapamycin

## Sheet: b
B. Gut microbiota taxonomic table
ID	S1	S2	S3	S4	S5	S6	S7	S8	S9	S10	S11	S12	S13	S14	S15	S16	S17	S18	S19	S20	S21
s_14-2 MGG02074	3e-05	2e-05	3e-05	3e-05	0.0001	4e-05	7e-05	7e-05	3e-05	0.00011	3e-05	7e-05	5e-05	6e-05	5e-05	1e-05	1e-05	3e-05	0.00014	8e-05	5e-05
s_14-2 MGG02445	4e-05	1e-05	5e-05	7e-05	3e-05	3e-05	3e-05	6e-05	3e-05	5e-05	1e-05	5e-05	3e-05	4e-05	3e-05	1e-05	1e-05	3e-05	5e-05	3e-05	2e-05
s_14-2 MGG02975	5e-05	3e-05	0.00012	7e-05	0.00013	8e-05	4e-05	9e-05	5e-05	0.00012	5e-05	0.00018	0.00011	0.00012	0.0001	2e-05	3e-05	6e-05	0.00018	0.00012	8e-05
s_14-2 MGG03559	0.0001	4e-05	8e-05	0.0001	0.00012	6e-05	0.00019	0.00032	0.00015	0.00019	6e-05	0.00013	0.00016	0.00025	0.00017	2e-05	5e-05	0.00011	0.00019	0.00014	8e-05
s_14-2 MGG04187	9e-05	0.00014	0.00016	0.00014	0.00049	0.00022	0.00033	0.00036	0.00016	0.00055	0.00014	0.00043	0.00017	0.00023	0.00017	3e-05	6e-05	0.0001	0.00083	0.00039	0.00024
s_14-2 MGG05671	7e-05	2e-05	6e-05	9e-05	0.00013	8e-05	4e-05	0.0001	5e-05	8e-05	2e-05	0.00012	7e-05	0.00012	9e-05	1e-05	3e-05	6e-05	0.0001	5e-05	3e-05
s_14-2 MGG07799	9e-05	5e-05	0.0001	0.00015	0.00016	7e-05	0.00012	0.00018	8e-05	0.00024	7e-05	0.00022	0.00015	0.00021	0.00012	4e-05	5e-05	9e-05	0.00029	0.00015	8e-05
s_14-2 MGG18926	0.00024	7e-05	0.00018	0.00029	0.00042	0.00026	0.00366	0.01308	0.01123	0.00018	4e-05	0.00029	4e-05	4e-05	4e-05	0.00266	0.00768	0.0089	0.00015	9e-05	5e-05
s_14-2 MGG19361	0.00042	4e-05	8e-05	0.00083	0.00016	9e-05	7e-05	0.00065	5e-05	0.00088	0.00011	0.00112	0.00016	0.00011	0.0001	9e-05	9e-05	0.0001	0.00026	0.00013	8e-05
s_14-2 MGG19424	0.00021	0.00706	0.00592	0.00371	0.0181	0.00747	0.02257	0.00577	0.00092	0.03276	0.0051	0.0161	0.0005	0.0005	0.00042	0.00343	0.00285	0.00664	0.04979	0.01772	0.01047
s_14-2 MGG19443	0.00781	0.00137	0.00432	0.00914	0.01181	0.00813	0.00011	0.0003	0.00024	0.00331	0.00081	0.00853	7e-05	0.0001	6e-05	4e-05	0.00012	0.00019	0.00275	0.00161	0.0007
s_14-2 MGG19816	5e-05	4e-05	0.0001	9e-05	0.0001	5e-05	9e-05	0.00011	5e-05	0.00016	5e-05	0.00021	0.00014	0.00019	0.00013	1e-05	3e-05	5e-05	0.00029	0.00012	8e-05
s_14-2 MGG20069	5e-05	2e-05	3e-05	0.00011	7e-05	3e-05	5e-05	4e-05	2e-05	7e-05	2e-05	6e-05	4e-05	4e-05	3e-05	1e-05	1e-05	2e-05	0.00011	4e-05	3e-05
s_14-2 MGG21272	2e-05	4e-05	6e-05	4e-05	0.00016	7e-05	8e-05	9e-05	4e-05	0.00018	5e-05	0.00016	7e-05	9e-05	7e-05	2e-05	3e-05	5e-05	0.00022	0.00011	8e-05
s_14-2 MGG22915	4e-05	6e-05	0.00077	0.00032	0.0002	0.0001	0.0002	0.00021	8e-05	0.00029	7e-05	0.00019	0.00157	0.01154	0.00189	0.0001	0.00024	0.00052	0.00041	0.0002	0.00012
s_14-2 MGG27969	6e-05	2e-05	5e-05	6e-05	0.0001	6e-05	4e-05	8e-05	4e-05	8e-05	3e-05	9e-05	5e-05	7e-05	6e-05	1e-05	2e-05	3e-05	9e-05	6e-05	3e-05
s_14-2 MGG28227	4e-05	5e-05	6e-05	6e-05	0.00087	5e-05	0.00026	0.00082	5e-05	0.0002	4e-05	0.00012	5e-05	0.00029	0.00012	1e-05	1e-05	4e-05	0.00384	0.00139	0.00083
s_14-2 MGG28338	7e-05	7e-05	9e-05	0.00012	0.0002	9e-05	0.00014	0.00019	8e-05	0.00027	7e-05	0.00023	0.00018	0.00026	0.00016	2e-05	4e-05	9e-05	0.00041	0.00018	0.00011
s_14-2 MGG33863	6e-05	0.00011	0.00016	8e-05	0.00026	0.00011	7e-05	5e-05	2e-05	0.00014	2e-05	0.00011	3e-05	0.00013	3e-05	1e-05	1e-05	4e-05	0.00033	0.00016	0.00013
s_14-2 MGG37380	2e-05	5e-05	3e-05	2e-05	0.00014	4e-05	0.00065	0.0001	0.00067	0.00021	6e-05	0.00012	0.00079	0.00217	5e-05	3e-05	0.00023	0.00077	0.00036	0.00014	9e-05
s_14-2 MGG43008	7e-05	0.00028	0.00166	0.00017	0.00027	5e-05	0.0004	0.00028	0.00013	0.0004	0.0001	0.00019	8e-05	8e-05	9e-05	2e-05	8e-05	0.00028	0.00075	0.00028	0.00018
s_14-2 MGG44437	2e-05	1e-05	2e-05	3e-05	6e-05	3e-05	3e-05	5e-05	2e-05	5e-05	8e-05	0.00019	0.01	0.02041	0.01644	2e-05	1e-05	2e-05	5e-05	3e-05	2e-05
s_14-2 MGG47894	4e-05	2e-05	0.00014	9e-05	8e-05	5e-05	3e-05	6e-05	4e-05	7e-05	2e-05	0.00021	0.00016	0.00021	8e-05	1e-05	3e-05	3e-05	0.00016	5e-05	3e-05
s_14-2 MGG49379	5e-05	6e-05	0.00013	8e-05	0.00013	7e-05	0.00015	0.00036	0.00027	0.00017	4e-05	0.00019	0.00011	0.00015	0.00011	6e-05	0.00013	0.00024	0.00024	0.00012	7e-05
s_14-2 sp000403255	0.00046	0.00034	0.00058	0.00059	0.00113	0.00053	0.00079	0.00086	0.00049	0.00156	0.00044	0.00117	0.00069	0.00104	0.00078	0.00029	0.00028	0.00055	0.00186	0.0011	0.00064
s_14-2 sp000403315	0.00392	0.00061	0.00112	0.00096	0.01133	0.00367	0.00106	0.00113	0.00056	0.00209	0.00051	0.00201	0.00182	0.0017	0.00205	0.00026	0.00032	0.00059	0.004	0.00257	0.00306
s_14-2 sp000403845	0.00017	0.00021	0.00022	0.00018	0.00059	0.00017	0.00065	0.00088	0.00045	0.0009	0.00023	0.00052	0.00042	0.00072	0.00056	9e-05	9e-05	0.00018	0.00149	0.00061	0.00037
s_14-2 sp004793545	0.00064	0.00046	0.00076	0.00091	0.00199	0.0011	0.00107	0.00148	0.00068	0.00196	0.00057	0.00196	0.00082	0.00128	0.00092	0.00027	0.0003	0.00052	0.0023	0.00137	0.00086
s_1XD42-69 MGG01042	0.00022	0.0002	0.00037	0.00023	0.00046	0.00021	0.0004	0.00071	0.00031	0.00076	0.0003	0.0007	0.00042	0.00055	0.0004	0.00014	0.00038	0.00056	0.001	0.00067	0.00051
s_1XD42-69 MGG02342	2e-05	0.00151	0.00283	0.00064	0.00017	3e-05	0.00297	0.00596	0.00226	0.00011	0.00071	0.00279	5e-05	8e-05	6e-05	1e-05	0.00087	0.00297	0.00139	0.00126	5e-05
s_1XD42-69 MGG19677	4e-05	3e-05	3e-05	0.0001	0.00014	7e-05	6e-05	5e-05	2e-05	0.00016	5e-05	0.00015	7e-05	0.00015	0.00012	1e-05	2e-05	3e-05	0.00018	0.00011	7e-05
s_1XD42-69 MGG22022	4e-05	6e-05	8e-05	7e-05	0.00012	6e-05	4e-05	9e-05	4e-05	0.00025	5e-05	0.00016	0.00013	0.00018	0.00014	1e-05	2e-05	4e-05	0.00012	8e-05	5e-05
s_1XD42-69 MGG23278	2e-05	2e-05	6e-05	4e-05	6e-05	3e-05	7e-05	9e-05	4e-05	9e-05	3e-05	9e-05	7e-05	0.00012	9e-05	2e-05	2e-05	5e-05	0.00011	5e-05	3e-05
s_1XD42-69 MGG28755	1e-05	5e-05	4e-05	4e-05	0.00013	6e-05	8e-05	9e-05	4e-05	0.0001	3e-05	9e-05	0.0033	0.00531	0.00453	0.00121	0.00136	0.00068	0.00014	7e-05	4e-05
s_1XD42-69 MGG30058	5e-05	5e-05	8e-05	8e-05	0.00013	6e-05	0.00012	0.00018	7e-05	0.00017	6e-05	0.00016	0.00012	0.00018	0.00014	3e-05	3e-05	8e-05	0.00023	0.0001	6e-05
s_1XD42-69 MGG45679	2e-05	1e-05	1e-05	3e-05	2e-05	1e-05	2e-05	4e-05	2e-05	2e-05	1e-05	3e-05	2e-05	4e-05	3e-05	1e-05	2e-05	3e-05	4e-05	2e-05	3e-05
s_1XD42-69 MGG47451	1e-05	0.00107	0.00221	0.00127	0.0028	0.00185	0.00094	0.00387	0.00097	0.00508	0.00127	0.00517	0.00257	0.00341	0.00433	0.00052	0.00129	0.00139	0.00447	0.00175	0.00239
s_1XD42-69 MGG49484	0.00036	0.00089	0.00238	0.00055	0.00154	0.00081	0.00075	0.00142	0.00052	0.00259	0.00073	0.00301	0.00213	0.00271	0.00278	0.00061	0.00114	0.00107	0.00331	0.00232	0.00166
s_1XD42-69 sp003612565	0.00416	0.0003	0.00042	0.00057	0.00106	0.00057	0.00069	0.00713	0.0064	0.00116	0.00104	0.00572	0.00081	0.00169	0.00111	0.00114	0.00368	0.01004	0.00112	0.00072	0.00048
s_1XD8-76 MGG17811	9e-05	0.0001	0.00036	0.00015	0.00063	0.00061	0.00022	0.00017	0.0001	0.00028	0.00089	0.00227	0.00016	0.00015	0.00015	5e-05	6e-05	9e-05	0.00037	0.00026	0.00038
s_1XD8-76 MGG25139	4e-05	1e-05	3e-05	0.0001	0.00134	0.00113	2e-05	4e-05	2e-05	0.00643	0.00128	0.00569	3e-05	4e-05	3e-05	2e-05	2e-05	2e-05	0.0043	0.00403	0.0014
s_1XD8-76 MGG26306	0.00138	0.00044	0.00036	0.00105	0.00107	0.00042	0.00082	0.00095	0.00083	0.00089	0.00047	0.00242	0.00015	0.00019	0.0003	0.00058	0.00046	0.00035	0.00167	0.00051	0.00026
s_1XD8-76 MGG45720	2e-05	4e-05	6e-05	4e-05	0.0001	5e-05	4e-05	0.0001	6e-05	0.00015	4e-05	0.00015	0.0001	0.00014	0.00011	2e-05	3e-05	8e-05	0.00014	9e-05	5e-05
s_1XD8-76 sp003611955	0.0001	9e-05	0.00015	0.00022	0.00047	0.00026	0.00012	0.00024	0.0001	0.00051	0.00017	0.00053	0.00018	0.00026	0.00019	8e-05	0.00011	0.00012	0.00045	0.00035	0.00022
s_AM07-15 MGG28856	1e-05	1e-05	2e-05	2e-05	2e-05	1e-05	2e-05	5e-05	2e-05	3e-05	1e-05	4e-05	2e-05	5e-05	2e-05	1e-05	1e-05	1e-05	2e-05	3e-05	2e-05
s_AM07-15 MGG33273	0.0011	0.00151	0.00205	0.00142	0.00095	5e-05	0.00152	0.00322	0.00081	0.00304	0.00059	0.00376	0.00035	0.00079	0.00054	0.00025	0.00013	0.00023	0.00271	0.00281	0.00277
s_ASF356 MGG06034	3e-05	6e-05	4e-05	8e-05	9e-05	7e-05	0.00015	0.00027	0.0001	0.00062	7e-05	0.0004	5e-05	0.00015	0.0001	1e-05	1e-05	8e-05	0.00058	0.00065	0.00022
s_ASF356 MGG33880	0.00059	2e-05	3e-05	0.0001	4e-05	2e-05	0.00203	0.00296	0.00108	0.00963	0.0008	0.00761	0.0002	0.00146	0.00226	2e-05	4e-05	0.00235	0.00893	0.00515	0.0023
s_ASF356 sp000364165	3e-05	1e-05	2e-05	2e-05	3e-05	2e-05	0.0001	0.00012	5e-05	0.00039	4e-05	0.0003	6e-05	8e-05	0.00011	1e-05	1e-05	0.00011	0.00038	0.00023	0.00011
s_Acetatifactor MGG00996	2e-05	3e-05	4e-05	4e-05	0.00021	0.00013	6e-05	0.00016	7e-05	0.00015	3e-05	0.00013	6e-05	0.00013	7e-05	5e-05	6e-05	7e-05	0.00018	0.00015	9e-05
s_Acetatifactor MGG02576	3e-05	3e-05	8e-05	6e-05	9e-05	6e-05	5e-05	0.00013	5e-05	0.00014	2e-05	0.0001	9e-05	0.00015	0.0001	2e-05	3e-05	4e-05	0.00013	9e-05	5e-05
s_Acetatifactor MGG02580	7e-05	0.00011	0.00014	0.00011	0.00061	0.00032	0.00212	0.00693	0.00299	0.00054	0.00015	0.00047	0.00024	0.00023	0.0002	0.00255	0.00223	0.00133	0.00048	0.0004	0.00023
s_Acetatifactor MGG03598	1e-05	1e-05	2e-05	1e-05	2e-05	1e-05	2e-05	4e-05	1e-05	2e-05	1e-05	2e-05	2e-05	2e-05	1e-05	1e-05	1e-05	1e-05	4e-05	2e-05	1e-05
s_Acetatifactor MGG03606	4e-05	2e-05	6e-05	8e-05	0.00012	7e-05	9e-05	0.00014	8e-05	0.00022	9e-05	0.00015	0.00016	0.00017	0.00015	8e-05	6e-05	6e-05	0.00034	0.00023	7e-05
s_Acetatifactor MGG03619	1e-05	1e-05	2e-05	2e-05	4e-05	2e-05	2e-05	7e-05	3e-05	5e-05	1e-05	4e-05	3e-05	5e-05	4e-05	2e-05	1e-05	2e-05	5e-05	3e-05	2e-05
s_Acetatifactor MGG03636	2e-05	1e-05	6e-05	3e-05	5e-05	3e-05	3e-05	6e-05	3e-05	7e-05	2e-05	5e-05	3e-05	4e-05	4e-05	2e-05	2e-05	3e-05	8e-05	5e-05	3e-05
s_Acetatifactor MGG03638	0.00012	8e-05	0.00019	0.00019	0.00026	0.00016	0.00012	0.00029	0.00011	0.00035	7e-05	0.00033	0.00031	0.00037	0.00023	2e-05	7e-05	0.0001	0.00033	0.00021	0.00014
s_Acetatifactor MGG03644	2e-05	1e-05	2e-05	3e-05	3e-05	2e-05	2e-05	4e-05	1e-05	6e-05	2e-05	4e-05	4e-05	4e-05	3e-05	1e-05	1e-05	2e-05	8e-05	5e-05	2e-05
s_Acetatifactor MGG03702	2e-05	2e-05	3e-05	4e-05	8e-05	4e-05	2e-05	5e-05	3e-05	6e-05	2e-05	7e-05	5e-05	6e-05	4e-05	2e-05	2e-05	3e-05	7e-05	4e-05	3e-05
s_Acetatifactor MGG08350	8e-05	9e-05	0.00027	0.00015	0.00015	9e-05	5e-05	0.0001	4e-05	0.00047	4e-05	0.00022	0.00189	0.00218	0.00425	0.00018	8e-05	0.00025	0.00033	0.00024	9e-05
s_Acetatifactor MGG10344	2e-05	1e-05	3e-05	5e-05	3e-05	2e-05	1e-05	4e-05	2e-05	4e-05	2e-05	4e-05	2e-05	3e-05	2e-05	4e-05	4e-05	4e-05	8e-05	6e-05	1e-05
s_Acetatifactor MGG11022	0.0001	9e-05	0.00018	0.00021	0.00024	0.00012	0.00023	0.00036	0.00036	0.00072	0.00012	0.00035	0.00019	0.00023	0.00021	0.00011	0.0001	0.00014	0.00044	0.00038	0.0002
s_Acetatifactor MGG11218	0.00011	0.00017	0.00027	0.00024	0.0004	0.00024	0.00015	0.00035	0.00016	0.00046	0.00011	0.00038	0.00027	0.00043	0.00032	0.00023	0.00016	0.0002	0.0005	0.00035	0.0002
s_Acetatifactor MGG11608	0.00023	0.00015	0.0003	0.00051	0.00062	0.00034	0.0002	0.00047	0.00019	0.0006	0.00017	0.0006	0.00042	0.00057	0.00042	0.00012	0.00032	0.00019	0.00057	0.00041	0.00025
s_Acetatifactor MGG12944	4e-05	3e-05	7e-05	9e-05	9e-05	6e-05	5e-05	0.00012	5e-05	0.00011	3e-05	0.00012	5e-05	5e-05	5e-05	4e-05	4e-05	5e-05	0.00015	0.00011	4e-05
s_Acetatifactor MGG16451	1e-05	8e-05	5e-05	4e-05	0.00014	0.00207	0.00015	0.00014	3e-05	0.0003	5e-05	0.00015	4e-05	6e-05	5e-05	0.01023	0.0079	0.00649	0.00921	0.01347	0.0001
s_Acetatifactor MGG16543	0.00024	0.00032	0.0011	0.00051	0.00079	0.00039	0.00025	0.00062	0.00024	0.00164	0.00027	0.00186	0.00138	0.00194	0.00084	0.00038	0.00036	0.0002	0.00126	0.00107	0.00038
s_Acetatifactor MGG17207	5e-05	0.00019	0.00121	0.00011	0.00707	0.00293	0.00251	0.00277	0.00085	0.00179	0.0001	0.00325	0.00083	0.00172	0.00097	0.00019	0.00014	0.00013	0.0003	0.00024	0.00013
s_Acetatifactor MGG17370	3e-05	3e-05	6e-05	8e-05	0.00019	0.00011	5e-05	9e-05	4e-05	0.00021	4e-05	0.0001	6e-05	8e-05	6e-05	2e-05	3e-05	5e-05	0.00015	9e-05	4e-05
s_Acetatifactor MGG19394	2e-05	2e-05	3e-05	3e-05	4e-05	2e-05	2e-05	8e-05	3e-05	6e-05	2e-05	4e-05	3e-05	4e-05	3e-05	2e-05	2e-05	2e-05	6e-05	3e-05	2e-05
s_Acetatifactor MGG19652	4e-05	4e-05	9e-05	9e-05	0.0001	6e-05	4e-05	0.0001	5e-05	0.00012	3e-05	0.00011	8e-05	8e-05	9e-05	4e-05	5e-05	4e-05	0.00015	0.00012	5e-05
s_Acetatifactor MGG22999	0.00048	0.00035	0.00121	0.00123	0.00076	0.00035	0.00116	0.00238	0.00075	0.0018	0.00015	0.00094	0.00279	0.00153	0.00172	0.00098	0.00084	0.00043	0.00137	0.00107	0.00037
s_Acetatifactor MGG23386	0.00012	6e-05	0.00046	0.00031	0.00175	0.00086	0.00041	0.00193	0.00016	0.00057	0.00012	0.00063	0.00072	0.00064	0.00062	0.00105	0.00113	0.00028	0.00558	0.00316	0.00088
s_Acetatifactor MGG23951	1e-05	1e-05	3e-05	3e-05	3e-05	2e-05	1e-05	2e-05	1e-05	3e-05	1e-05	2e-05	3e-05	2e-05	3e-05	1e-05	1e-05	1e-05	4e-05	3e-05	1e-05
s_Acetatifactor MGG24925	4e-05	4e-05	9e-05	8e-05	0.00015	8e-05	0.00014	0.00042	0.0002	0.00017	5e-05	0.00014	0.00011	0.00015	0.00011	0.00017	0.00013	9e-05	0.00015	0.0001	7e-05
s_Acetatifactor MGG25184	6e-05	0.00111	0.00643	0.00984	0.00023	0.00068	7e-05	0.00016	8e-05	0.00771	0.00499	0.00451	8e-05	0.00011	9e-05	0.00144	0.0004	0.003	0.01835	0.00661	0.00079
s_Acetatifactor MGG28570	0.00014	0.00039	0.00116	0.00019	0.00047	0.00047	0.00082	0.00039	0.00023	0.00402	9e-05	0.00059	0.00187	0.00386	0.00266	9e-05	9e-05	8e-05	0.00081	0.00066	0.00059
s_Acetatifactor MGG29155	8e-05	7e-05	0.00016	0.00012	0.00012	9e-05	0.00011	0.00024	8e-05	0.00036	6e-05	0.00018	0.00017	0.00027	0.00018	6e-05	6e-05	8e-05	0.00036	0.00023	0.00015
s_Acetatifactor MGG30561	4e-05	4e-05	9e-05	0.00011	0.00015	9e-05	7e-05	0.00015	6e-05	0.00023	5e-05	0.00016	0.0001	0.00015	0.00011	4e-05	5e-05	5e-05	0.00024	0.00016	9e-05
s_Acetatifactor MGG33396	1e-05	1e-05	2e-05	1e-05	4e-05	2e-05	0.00018	0.00046	5e-05	5e-05	2e-05	5e-05	3e-05	5e-05	3e-05	2e-05	3e-05	0.0002	6e-05	4e-05	2e-05
s_Acetatifactor MGG33551	0.00062	0.00015	0.00031	0.00064	0.00295	0.00094	0.00113	0.00255	0.00244	0.00051	0.0034	0.00213	0.00038	0.00089	0.00022	0.00034	0.00026	0.00034	0.01308	0.00031	0.00296
s_Acetatifactor MGG35241	1e-05	1e-05	1e-05	1e-05	6e-05	2e-05	7e-05	9e-05	5e-05	4e-05	1e-05	3e-05	4e-05	2e-05	3e-05	2e-05	2e-05	6e-05	5e-05	3e-05	2e-05
s_Acetatifactor MGG37048	0.00053	4e-05	0.00011	0.00036	0.00011	6e-05	0.00011	0.0003	8e-05	0.00032	5e-05	0.00019	9e-05	0.00011	0.0001	0.00013	8e-05	6e-05	0.00035	0.00018	9e-05
s_Acetatifactor MGG37208	4e-05	3e-05	9e-05	0.00013	0.0001	7e-05	5e-05	0.00011	4e-05	0.00015	7e-05	0.00014	6e-05	9e-05	6e-05	4e-05	4e-05	9e-05	0.00028	0.00015	5e-05
s_Acetatifactor MGG39492	8e-05	5e-05	0.00012	0.00011	0.00027	0.00016	9e-05	0.00024	0.0001	0.00023	0.0001	0.00019	0.00018	0.00024	0.00021	7e-05	9e-05	7e-05	0.00048	0.00027	0.00013
s_Acetatifactor MGG40095	4e-05	3e-05	8e-05	5e-05	0.00012	7e-05	8e-05	0.00013	7e-05	0.00012	4e-05	0.00013	0.00012	0.00019	0.00014	3e-05	4e-05	8e-05	0.00019	0.00012	7e-05
s_Acetatifactor MGG44257	0.00015	0.00037	0.00114	0.00023	0.00051	0.00046	0.00024	0.00039	0.00014	0.00239	0.00029	0.00142	0.00027	0.00044	0.00032	0.00015	0.00019	0.00035	0.00168	0.00191	0.00065
s_Acetatifactor MGG47237	0.00013	0.00163	0.00154	0.00141	0.00284	0.0007	0.00017	0.00051	0.00023	0.00441	0.00357	0.00445	0.00101	0.00177	0.00095	0.00017	0.00018	0.00036	0.00419	0.00369	0.00221
s_Acetatifactor MGG47238	0.00014	0.00024	0.00065	0.00027	0.00056	0.00039	0.00049	0.00045	0.00025	0.00199	0.00015	0.00056	0.00098	0.00175	0.00129	0.00011	0.00011	0.00016	0.00069	0.00054	0.00037
s_Acetatifactor MGG47754	0.00017	6e-05	0.00026	0.00033	0.00017	0.00017	0.0025	0.01816	0.00714	0.00056	0.00082	0.00035	0.00349	0.00134	0.0041	8e-05	0.00012	0.00017	0.00084	0.00058	0.00057
s_Acetatifactor MGG48633	0.00058	5e-05	0.00013	0.00154	0.00265	0.00158	0.00223	0.00279	0.00196	0.00448	0.00209	0.00283	0.00281	0.00223	0.00218	0.00155	0.00122	0.00102	0.0032	0.00248	0.00123
s_Acetatifactor MGG48839	0.00011	8e-05	0.00018	0.00028	0.00017	0.0001	8e-05	0.00021	8e-05	0.00022	6e-05	0.00023	0.00015	0.00017	0.00016	7e-05	7e-05	8e-05	0.00021	0.00014	9e-05
s_Acetatifactor muris	0.00024	0.00027	0.00059	0.00037	0.00093	0.00053	0.00045	0.00108	0.00043	0.0012	0.00033	0.00119	0.00064	0.00103	0.00065	0.00044	0.0004	0.00044	0.00127	0.00085	0.00048
s_Acetatifactor sp003612485	0.00264	0.00197	0.00619	0.00523	0.00574	0.00413	0.00034	0.00088	0.00031	0.00088	0.00086	0.00351	0.00111	0.00146	0.00098	0.00043	0.00042	0.00044	0.00792	0.01087	0.00484
s_Acinetobacter radioresistens	0.00022	0.00011	0.00013	6e-05	3e-05	5e-05	6e-05	9e-05	0.00016	3e-05	8e-05	4e-05	0.00016	0.00011	0.00012	7e-05	8e-05	0.00011	1e-05	3e-05	4e-05
s_Acutalibacter MGG22585	9e-05	4e-05	8e-05	8e-05	7e-05	5e-05	0.00054	0.00049	0.00038	0.00048	6e-05	0.00028	0.00043	0.00061	0.00048	0.00062	0.00068	0.00092	0.0006	0.00041	0.00012
s_Acutalibacter MGG24180	3e-05	1e-05	2e-05	2e-05	2e-05	2e-05	2e-05	6e-05	2e-05	3e-05	1e-05	3e-05	5e-05	4e-05	4e-05	2e-05	2e-05	2e-05	4e-05	3e-05	2e-05
s_Acutalibacter MGG29203	0.0002	0.00012	0.00036	0.00066	0.00076	0.0012	9e-05	0.00029	0.0001	0.00059	5e-05	0.00021	0.00028	0.00022	0.00036	0.00073	0.00052	0.00051	0.00137	0.00093	0.00018
s_Acutalibacter MGG37972	5e-05	1e-05	3e-05	7e-05	2e-05	1e-05	5e-05	8e-05	0.00014	0.0001	0.00013	0.00017	0.00019	0.00018	0.00015	7e-05	3e-05	4e-05	6e-05	7e-05	4e-05
s_Acutalibacter MGG40777	4e-05	0.00024	0.00072	0.00068	8e-05	0.0001	2e-05	8e-05	3e-05	0.00011	0.00038	0.00067	8e-05	5e-05	4e-05	6e-05	5e-05	5e-05	0.00011	0.0001	0.00015
s_Acutalibacter MGG41429	4e-05	1e-05	2e-05	2e-05	1e-05	1e-05	2e-05	6e-05	7e-05	1e-05	1e-05	2e-05	6e-05	4e-05	3e-05	0.00088	0.00141	0.00076	2e-05	1e-05	1e-05
s_Acutalibacter MGG43213	6e-05	3e-05	3e-05	3e-05	6e-05	4e-05	5e-05	6e-05	5e-05	2e-05	1e-05	2e-05	7e-05	4e-05	5e-05	5e-05	6e-05	3e-05	8e-05	0.0001	5e-05
s_Acutalibacter MGG43284	1e-05	1e-05	1e-05	1e-05	1e-05	1e-05	1e-05	2e-05	1e-05	1e-05	1e-05	2e-05	2e-05	2e-05	1e-05	1e-05	2e-05	1e-05	2e-05	1e-05	1e-05
s_Acutalibacter MGG49285	0.00016	9e-05	0.00021	0.00013	0.00023	0.00017	0.00015	0.00033	0.00018	0.00024	0.0001	0.00025	0.00027	0.00026	0.00021	0.00014	0.00016	0.00015	0.00036	0.00023	0.00017
s_Acutalibacter MGG49680	0.00058	0.00055	0.00076	0.00024	0.00044	0.00018	0.00019	0.00033	0.00016	0.00065	0.00014	0.00032	0.00049	0.00056	0.00068	0.00061	0.00091	0.00054	0.00093	0.00058	0.00043
s_Acutalibacter MGG49999	0.00042	0.00026	0.00054	0.00051	0.00029	0.00036	0.00029	0.00072	0.00032	0.00031	0.00035	0.00077	0.00085	0.00061	0.00054	0.00055	0.00054	0.00049	0.00041	0.00034	0.00032
s_Acutalibacter muris	0.00356	0.0001	0.00022	0.00023	0.0002	0.00015	0.00138	0.00465	0.00188	0.00022	0.00011	0.00027	0.00611	0.00364	0.00233	0.00022	0.00027	0.00025	0.00029	0.00022	0.00013
s_Acutalibacter sp003612555	0.00022	0.00014	0.00034	0.00021	0.00035	0.00025	0.0002	0.0004	0.00019	0.00042	0.00016	0.00052	0.00038	0.00042	0.00036	0.00016	0.00025	0.00035	0.00065	0.00037	0.00032
s_Adlercreutzia MGG30871	0.00011	0.00013	0.00017	9e-05	5e-05	0.00013	0.00272	0.00196	0.00425	0.0001	0.00017	0.00013	0.00246	0.00083	0.00251	5e-05	4e-05	3e-05	0.00011	0.0002	0.00018
s_Adlercreutzia MGG39330	2e-05	2e-05	3e-05	3e-05	3e-05	2e-05	0.00044	0.00025	0.0003	3e-05	5e-05	3e-05	0.00147	0.0004	0.00099	8e-05	4e-05	5e-05	4e-05	6e-05	5e-05
s_Adlercreutzia MGG44798	5e-05	5e-05	7e-05	9e-05	6e-05	6e-05	3e-05	1e-05	1e-05	6e-05	8e-05	6e-05	4e-05	1e-05	3e-05	0.00017	0.00012	0.00013	6e-05	0.00011	8e-05
s_Adlercreutzia MGG46259	6e-05	6e-05	9e-05	0.00011	8e-05	7e-05	1e-05	1e-05	1e-05	8e-05	0.00012	0.00022	2e-05	1e-05	2e-05	0.00018	0.00011	0.00013	9e-05	0.00015	0.00011
s_Adlercreutzia caecimuris	0.00312	0.00295	0.00474	0.00604	0.00402	0.00369	0.00012	5e-05	2e-05	0.0039	0.00536	0.00381	2e-05	1e-05	2e-05	0.00701	0.00457	0.00583	0.00444	0.00718	0.00558
s_Adlercreutzia equolifaciens	7e-05	7e-05	0.0001	0.00014	9e-05	8e-05	3e-05	2e-05	6e-05	8e-05	0.00011	8e-05	8e-05	3e-05	7e-05	0.00013	9e-05	0.0001	9e-05	0.00015	0.00011
s_Adlercreutzia mucosicola	0.00019	0.00018	0.00029	0.00037	0.00023	0.00022	8e-05	4e-05	1e-05	0.00023	0.00032	0.00023	2e-05	1e-05	2e-05	0.00358	0.00241	0.00248	0.00028	0.00044	0.00034
s_Adlercreutzia sp004793465	0.00044	0.00042	0.00065	0.00086	0.00057	0.00051	0.00086	0.00036	1e-05	0.00074	0.00092	0.00071	2e-05	1e-05	2e-05	0.00302	0.00176	0.00201	0.00112	0.00163	0.00124
s_Agathobacter MGG29749	6e-05	6e-05	0.00012	9e-05	0.00023	0.00013	7e-05	0.00012	7e-05	0.00021	6e-05	0.00017	9e-05	0.00016	9e-05	3e-05	3e-05	6e-05	0.00015	0.00013	7e-05
s_Alistipes MGG30774	8e-05	0.0003	0.00015	0.00015	0.00035	0.00035	0.00014	5e-05	0.00035	8e-05	0.00027	0.0002	0.00018	9e-05	0.00018	0.00046	0.00018	9e-05	4e-05	0.00012	0.0001
s_An181 MGG45370	0.00176	2e-05	2e-05	2e-05	0.00027	0.00228	0.00033	8e-05	0.003	0.00015	0.00228	3e-05	0.00151	0.00011	0.00199	0.00014	0.00084	0.00021	7e-05	4e-05	0.00015
s_Anaerostipes sp000508985	1e-05	1e-05	2e-05	1e-05	2e-05	1e-05	2e-05	5e-05	3e-05	3e-05	1e-05	3e-05	2e-05	3e-05	2e-05	1e-05	1e-05	2e-05	3e-05	2e-05	1e-05
s_Anaerotignum MGG35720	0.00025	0.00038	0.00053	0.0017	0.00165	0.00084	0.0001	0.0007	0.00046	0.00016	0.00024	0.00079	0.00041	0.00024	0.00039	0.00021	0.00045	0.00066	0.00048	0.00036	0.00031
s_Anaerotignum MGG37687	2e-05	1e-05	2e-05	6e-05	6e-05	4e-05	1e-05	3e-05	2e-05	2e-05	2e-05	5e-05	2e-05	2e-05	2e-05	1e-05	2e-05	2e-05	4e-05	2e-05	2e-05
s_Anaerotruncus MGG46152	3e-05	2e-05	4e-05	3e-05	5e-05	2e-05	3e-05	7e-05	3e-05	7e-05	2e-05	7e-05	8e-05	6e-05	8e-05	5e-05	4e-05	5e-05	8e-05	6e-05	4e-05
s_Anaerotruncus MGG49197	7e-05	5e-05	0.0001	9e-05	0.00011	7e-05	6e-05	0.00013	6e-05	0.00014	5e-05	0.00014	9e-05	9e-05	0.00011	7e-05	6e-05	6e-05	0.00014	0.0001	8e-05
s_Anaerotruncus sp000403395	0.00035	0.00058	0.00087	0.00059	0.002	0.00086	0.00141	0.00154	0.00062	0.00278	0.00062	0.00221	0.00102	0.00108	0.00085	0.00041	0.00045	0.00077	0.00298	0.00287	0.00169
s_Anaerotruncus sp003612625	0.00047	0.00039	0.00068	0.00092	0.00141	0.00062	0.00045	0.00089	0.00024	0.00108	0.00029	0.00123	0.0004	0.0004	0.00033	0.00015	0.00019	0.00034	0.0014	0.00105	0.00054
s_Angelakisella MGG19943	0.00034	0.00027	0.00046	0.00089	4e-05	8e-05	0.00022	0.00041	0.0002	0.00138	0.00022	0.00053	0.00151	0.00106	0.00115	0.00066	0.00035	0.00056	0.00051	0.00051	0.00026
s_Angelakisella MGG21330	0.00012	5e-05	4e-05	0.00011	0.00013	0.00024	3e-05	0.00021	6e-05	0.00012	7e-05	9e-05	7e-05	5e-05	6e-05	6e-05	0.0002	5e-05	0.00031	7e-05	0.00012
s_Angelakisella MGG22885	0.00054	5e-05	0.00027	0.00018	2e-05	2e-05	0.00035	0.00093	0.00061	0.0001	4e-05	7e-05	0.00035	0.00089	0.0007	0.001	0.0003	0.00046	7e-05	5e-05	4e-05
s_Angelakisella MGG24016	9e-05	5e-05	0.0001	0.00014	0.0001	7e-05	6e-05	0.00013	6e-05	0.0002	5e-05	0.00018	0.00011	0.00012	0.00011	7e-05	7e-05	7e-05	0.00018	0.00017	0.00013
s_Angelakisella MGG41931	0.00012	8e-05	5e-05	5e-05	5e-05	3e-05	3e-05	4e-05	4e-05	0.00015	2e-05	8e-05	6e-05	5e-05	5e-05	2e-05	1e-05	2e-05	5e-05	0.00012	7e-05
s_Bacteroides UHGG229830	0.00026	0.00038	0.00016	7e-05	7e-05	0.00013	8e-05	5e-05	0.00012	4e-05	0.00013	4e-05	0.00022	0.00017	0.00021	5e-05	0.00011	0.00014	1e-05	3e-05	7e-05
s_Bacteroides acidifaciens	0.00033	0.00076	0.00019	5e-05	0.0001	0.00014	7e-05	3e-05	0.00015	3e-05	0.00018	3e-05	0.00047	0.00037	0.00043	7e-05	0.00011	0.00018	1e-05	2e-05	8e-05
s_Bacteroides caccae	0.00013	0.00038	8e-05	2e-05	4e-05	6e-05	2e-05	1e-05	6e-05	1e-05	8e-05	1e-05	0.00028	0.00021	0.00024	2e-05	6e-05	8e-05	1e-05	1e-05	4e-05
s_Bacteroides caecimuris	0.00049	0.00126	0.00028	7e-05	0.00013	0.0002	9e-05	4e-05	0.00023	3e-05	0.00027	4e-05	0.0008	0.00064	0.00073	0.00091	0.00145	0.0011	1e-05	4e-05	0.00011
s_Bacteroides stercoris	0.00015	0.00036	6e-05	2e-05	4e-05	7e-05	6e-05	1e-05	0.00025	3e-05	0.00021	3e-05	0.00068	0.00054	0.00056	0.00019	0.00028	0.00017	1e-05	3e-05	8e-05
s_Bacteroides thetaiotaomicron	0.02772	0.08539	0.01705	0.00378	0.00748	0.01204	0.00533	0.00184	0.01424	0.00163	0.01803	0.00225	0.06487	0.04634	0.05492	0.00506	0.01503	0.01469	0.0007	0.0019	0.00738
s_Bariatricus MGG46892	0.0002	0.00012	0.00042	0.00032	0.00025	9e-05	0.00028	0.00033	0.00012	0.0003	0.00059	0.00109	0.00031	0.00021	0.00034	0.00011	0.00021	0.00024	0.00054	0.00056	0.00023
s_Blautia MGG24037	3e-05	4e-05	8e-05	4e-05	8e-05	5e-05	3e-05	0.00011	6e-05	9e-05	3e-05	0.00012	0.00018	0.0004	0.00014	3e-05	5e-05	8e-05	0.00013	7e-05	4e-05
s_Blautia coccoides	5e-05	3e-05	7e-05	6e-05	0.00015	8e-05	5e-05	9e-05	5e-05	0.00014	5e-05	0.00015	7e-05	6e-05	7e-05	2e-05	3e-05	4e-05	0.00013	0.0001	6e-05
s_Blautia coccoides_A	2e-05	1e-05	3e-05	3e-05	4e-05	3e-05	2e-05	3e-05	2e-05	3e-05	1e-05	4e-05	3e-05	3e-05	3e-05	1e-05	1e-05	2e-05	4e-05	2e-05	1e-05
s_Blautia_A sp000433815	0.00015	0.0001	0.00017	0.00025	0.00027	0.00017	0.00014	0.0002	0.00014	0.00033	0.00013	0.00036	0.00023	0.00028	0.00022	7e-05	8e-05	0.00015	0.00036	0.00025	0.00014
s_Blautia_A sp900551075	4e-05	5e-05	9e-05	6e-05	0.00011	7e-05	9e-05	0.00018	0.00013	0.00011	5e-05	0.00014	0.0001	0.00016	0.00016	5e-05	0.00016	0.00012	0.00014	8e-05	5e-05
s_C-53 sp003612525	0.00016	0.00016	0.00048	0.00032	0.00056	0.00027	0.00038	0.00044	0.00017	0.0008	0.0002	0.00079	0.00041	0.00051	0.00036	9e-05	0.0001	0.00017	0.00101	0.00051	0.00032
s_CAG-110 MGG22484	0.00165	0.00106	0.00099	0.00054	0.00017	0.00035	0.00085	0.001	0.0027	0.00068	0.00259	0.00055	0.00241	0.00235	0.00298	0.00816	0.00657	0.00309	0.00018	0.00038	0.00103
s_CAG-115 MGG22166	0.00012	0.00014	0.00021	6e-05	0.00028	0.00021	0.00012	0.00014	0.00014	0.00019	0.00011	0.00025	0.00025	0.00011	0.00057	6e-05	5e-05	7e-05	0.00035	0.00023	0.00013
s_CAG-115 MGG28376	0.00534	0.00586	0.00795	1e-05	8e-05	0.0001	0.00018	0.00019	5e-05	0.00271	0.00328	0.00527	0.00456	3e-05	0.02308	0.00032	0.0001	8e-05	0.00145	0.00252	0.00218
s_CAG-145 MGG24465	0.00064	0.00011	3e-05	4e-05	4e-05	3e-05	0.00039	0.00031	0.00056	0.00018	0.00042	0.00023	0.00089	0.00027	0.00066	5e-05	5e-05	0.00082	0.00011	0.00014	0.00026
s_CAG-269 MGG29849	7e-05	8e-05	9e-05	3e-05	0.00016	0.00015	9e-05	7e-05	0.00012	0.00019	0.00031	6e-05	3e-05	8e-05	0.00013	2e-05	1e-05	5e-05	7e-05	6e-05	0.0001
s_CAG-269 MGG30187	4e-05	6e-05	4e-05	2e-05	9e-05	7e-05	6e-05	0.0001	0.00011	8e-05	0.00017	4e-05	1e-05	3e-05	6e-05	1e-05	1e-05	3e-05	4e-05	4e-05	8e-05
s_CAG-269 MGG30859	7e-05	9e-05	8e-05	4e-05	0.00016	0.00012	0.00014	0.0002	0.00026	0.00016	0.00037	9e-05	5e-05	8e-05	0.00016	8e-05	2e-05	0.00015	7e-05	8e-05	0.00014
s_CAG-269 MGG34907	9e-05	0.00023	0.00011	6e-05	0.00018	0.00018	0.00035	0.00028	0.00052	0.0002	0.00091	0.00029	9e-05	0.00014	0.00026	0.00013	6e-05	0.0001	0.00017	0.00021	0.00036
s_CAG-269 MGG39102	9e-05	0.00017	0.00034	0.00012	0.00077	0.00058	0.00027	0.00017	0.00046	0.00082	0.00111	0.00011	4e-05	8e-05	0.00012	2e-05	1e-05	0.00016	0.00019	9e-05	0.00019
s_CAG-269 MGG45316	5e-05	0.00088	6e-05	2e-05	0.00016	0.00013	0.00017	0.00021	0.00018	0.0001	0.00054	0.00016	4e-05	0.00011	0.00019	4e-05	1e-05	4e-05	8e-05	9e-05	0.00016
s_CAG-269 MGG48850	0.00045	0.00052	0.00029	7e-05	0.00044	0.0001	0.00047	0.00034	0.00072	0.00026	0.00117	0.00114	0.00019	0.00114	0.00049	3e-05	2e-05	0.00023	0.00045	0.00079	0.00063
s_CAG-273 MGG24428	0.00025	0.00051	0.00045	0.00027	0.00034	0.00024	0.00077	0.00093	0.00069	0.00021	0.0011	0.00043	4e-05	0.00043	0.00105	5e-05	2e-05	0.00052	0.00027	0.00053	0.00058
s_CAG-273 MGG40821	8e-05	0.00012	7e-05	3e-05	0.0001	0.00013	0.0003	0.00111	0.00032	9e-05	0.00021	0.00017	4e-05	0.0002	0.00028	2e-05	1e-05	0.00024	0.00014	0.00016	0.00021
s_CAG-273 MGG47589	0.00012	0.00021	0.00014	5e-05	0.00013	0.00022	0.00051	0.00208	0.00083	0.00013	0.0004	0.00049	0.00019	0.00036	0.00053	6e-05	1e-05	0.00048	0.0002	0.00029	0.00069
s_CAG-303 MGG06975	7e-05	7e-05	0.00013	0.00016	0.0003	0.00016	0.00072	0.01978	0.00029	0.00028	9e-05	0.00033	0.00068	0.00112	0.00053	5e-05	7e-05	0.00075	0.00026	0.0002	0.00011
s_CAG-303 MGG09691	2e-05	1e-05	2e-05	3e-05	3e-05	2e-05	2e-05	5e-05	2e-05	3e-05	0.00832	0.00358	5e-05	6e-05	5e-05	1e-05	3e-05	6e-05	4e-05	2e-05	1e-05
s_CAG-303 MGG44917	2e-05	1e-05	9e-05	3e-05	8e-05	6e-05	0.0057	0.00077	0.00059	0.00011	4e-05	0.00012	0.00797	0.01115	0.00476	8e-05	0.00021	0.00728	0.0001	5e-05	5e-05
s_CAG-41 MGG19793	0.00023	0.00028	0.00048	0.00019	0.00024	0.00015	0.00044	0.00045	0.00027	0.00033	0.00012	0.00037	0.00045	0.00073	0.00056	0.00012	5e-05	0.00032	0.0005	0.00031	0.00022
s_CAG-45 MGG41332	5e-05	9e-05	7e-05	6e-05	0.00029	0.00016	7e-05	0.00014	5e-05	0.0002	7e-05	0.00022	0.00015	0.00015	0.00015	6e-05	0.0001	0.00011	0.00019	0.00013	9e-05
s_CAG-485 MGG07164	0.0017	0.00099	0.00098	0.0003	0.00022	0.00058	0.00061	0.00037	0.00112	0.00021	0.00078	0.00023	0.001	0.00055	0.00087	0.0012	0.00177	0.00189	3e-05	0.00018	0.00036
s_CAG-485 MGG08131	0.00017	0.00011	0.0001	7e-05	6e-05	9e-05	0.0001	5e-05	0.00015	5e-05	0.00015	6e-05	0.00012	7e-05	0.0001	0.00018	0.00048	0.00075	1e-05	6e-05	8e-05
s_CAG-485 MGG11802	0.00017	0.0001	7e-05	4e-05	4e-05	7e-05	8e-05	4e-05	0.00015	3e-05	0.0001	3e-05	0.0001	5e-05	8e-05	0.00079	0.00097	0.00065	1e-05	3e-05	5e-05
s_CAG-485 MGG17696	0.00017	0.00013	8e-05	0.0001	0.00011	0.00017	0.00012	6e-05	0.00015	6e-05	0.00018	7e-05	4e-05	2e-05	3e-05	4e-05	5e-05	5e-05	1e-05	5e-05	9e-05
s_CAG-485 MGG23463	0.0014	0.00067	0.00076	0.00016	8e-05	0.00034	0.00037	0.00027	0.00087	0.00014	0.0005	0.00014	0.00092	0.00053	0.00079	0.00024	0.00052	0.00038	3e-05	0.00011	0.00022
s_CAG-485 MGG35341	0.00015	0.00014	0.00011	6e-05	5e-05	0.0001	7e-05	3e-05	5e-05	5e-05	0.00011	5e-05	5e-05	3e-05	4e-05	2e-05	3e-05	2e-05	1e-05	4e-05	7e-05
s_CAG-485 MGG48600	0.00059	0.00069	0.00045	0.00038	0.00039	0.00063	0.00047	0.00023	0.00051	0.00024	0.00065	0.00029	0.00027	0.00014	0.00021	0.00018	0.00016	0.00014	5e-05	0.00018	0.0003
s_CAG-485 UHGG244445	0.00017	0.00012	0.0001	6e-05	5e-05	9e-05	8e-05	7e-05	0.00012	4e-05	0.00012	4e-05	0.00011	0.0001	0.0001	0.00011	0.00017	0.00013	1e-05	4e-05	7e-05
s_CAG-485 UHGG244968	0.00095	0.00136	0.00077	0.00062	0.00056	0.00103	0.00086	0.00043	0.00101	0.00036	0.00097	0.00047	0.0004	0.00017	0.00029	9e-05	0.00019	0.00015	9e-05	0.00032	0.00057
s_CAG-485 UHGG274362	0.0005	0.0003	0.00029	0.00012	8e-05	0.00019	0.00019	0.00011	0.00034	8e-05	0.00028	9e-05	0.00032	0.00019	0.00028	0.00017	0.00026	0.00028	1e-05	6e-05	0.00011
s_CAG-485 sp002362485	0.12881	0.06355	0.07103	0.01311	0.00603	0.02996	0.03641	0.02405	0.08375	0.01149	0.04894	0.01069	0.08855	0.04943	0.07831	0.05262	0.0755	0.04703	0.00087	0.00997	0.02101
s_CAG-485 sp002493045	0.00043	0.00028	0.00025	9e-05	6e-05	0.00016	0.00016	9e-05	0.00042	6e-05	0.0002	6e-05	0.00027	0.00015	0.00023	0.00148	0.00188	0.00126	1e-05	4e-05	9e-05
s_CAG-492 MGG09769	0.00118	0.00298	0.00074	1e-05	6e-05	7e-05	0.00157	0.00085	0.00135	0.00034	0.00132	0.00054	0.00017	0.00594	0.00703	0.00018	1e-05	8e-05	2e-05	4e-05	7e-05
s_CAG-510 MGG36817	5e-05	2e-05	2e-05	4e-05	9e-05	5e-05	8e-05	0.00041	5e-05	9e-05	0.00016	0.00024	0.00101	0.00194	0.00091	2e-05	3e-05	4e-05	7e-05	7e-05	4e-05
s_CAG-510 MGG44417	6e-05	3e-05	0.0001	0.00011	0.00014	7e-05	3e-05	8e-05	2e-05	0.00013	4e-05	0.00015	0.00012	0.0001	0.00014	2e-05	6e-05	5e-05	0.00012	0.0001	6e-05
s_CAG-510 MGG48761	7e-05	9e-05	0.00019	0.00012	0.00016	6e-05	0.00014	0.00052	8e-05	0.00023	5e-05	0.00022	0.00028	0.00042	0.00025	5e-05	6e-05	0.00011	0.00031	0.00015	0.00013
s_CAG-510 sp003979355	3e-05	4e-05	3e-05	5e-05	5e-05	3e-05	0.0016	0.00971	0.00012	0.00014	0.00462	0.00532	0.03232	0.06622	0.03056	7e-05	6e-05	0.00052	9e-05	5e-05	3e-05
s_CAG-56 sp004793585	0.01201	0.00038	0.00104	0.00065	0.00129	0.00213	0.00044	0.00071	0.0004	0.00149	0.00052	0.00095	0.00066	0.0013	0.00079	0.00027	0.00063	0.00087	0.00129	0.00103	0.00121
s_CAG-582 MGG28950	6e-05	1e-05	9e-05	1e-05	1e-05	2e-05	2e-05	5e-05	3e-05	1e-05	4e-05	1e-05	1e-05	3e-05	5e-05	1e-05	2e-05	4e-05	3e-05	3e-05	2e-05
s_CAG-590 MGG10693	0.00015	0.00011	0.00022	0.0003	0.00045	0.00025	0.00031	0.00044	0.00028	0.00039	0.0001	0.00041	0.0003	0.00041	0.00027	3e-05	8e-05	0.00028	0.00042	0.00027	0.00015
s_CAG-603 MGG10128	4e-05	3e-05	5e-05	8e-05	0.0001	4e-05	7e-05	0.0002	3e-05	0.00013	4e-05	0.00011	9e-05	0.00012	7e-05	1e-05	1e-05	4e-05	0.00016	8e-05	5e-05
s_CAG-603 MGG34513	1e-05	1e-05	2e-05	2e-05	3e-05	2e-05	4e-05	5e-05	2e-05	2e-05	1e-05	2e-05	7e-05	0.0001	6e-05	1e-05	9e-05	0.0002	3e-05	2e-05	1e-05
s_CAG-776 MGG32773	0.00027	0.00085	0.00062	0.00021	0.00057	0.00037	0.00085	0.0003	0.00084	2e-05	0.0005	2e-05	3e-05	0.00083	0.0004	3e-05	2e-05	0.00016	0.00214	0.00075	0.00052
s_CAG-776 MGG36718	4e-05	0.0006	0.00067	8e-05	1e-05	0.00028	0.0009	0.00084	0.00079	0.00021	0.00079	7e-05	0.0001	0.00046	0.00056	8e-05	8e-05	0.00041	0.00022	0.00074	0.00066
s_CAG-776 MGG36927	0.00025	0.00019	0.00041	0.00018	1e-05	1e-05	0.00031	0.00059	0.00039	0.00048	0.00134	2e-05	4e-05	0.00025	0.0005	2e-05	1e-05	5e-05	7e-05	0.0009	0.00068
s_CAG-81 MGG28410	0.00065	2e-05	5e-05	0.00043	6e-05	3e-05	0.00014	0.00082	0.00111	8e-05	3e-05	8e-05	0.00197	0.00103	0.00191	0.00023	0.00057	0.00045	7e-05	5e-05	3e-05
s_CAG-81 MGG34764	0.00011	4e-05	0.00011	0.00014	0.00013	6e-05	0.00014	0.00031	0.00019	0.00021	7e-05	0.0002	0.0003	0.00023	0.00025	9e-05	0.00011	0.00016	0.00034	0.0002	0.00011
s_CAG-81 MGG44432	5e-05	0.00011	0.0002	7e-05	0.00013	4e-05	5e-05	0.00014	3e-05	0.00025	0.0002	0.00024	0.00022	0.00018	0.00022	0.00013	0.00013	0.00014	0.00013	0.00017	0.0001
s_CAG-81 MGG49678	0.00086	0.00025	0.00074	0.00077	0.00086	0.0004	0.00147	0.00219	0.00154	0.00107	0.00059	0.00111	0.00094	0.00096	0.00078	0.00062	0.00056	0.00103	0.00077	0.00092	0.0008
s_CAG-873 MGG04666	3e-05	4e-05	2e-05	2e-05	2e-05	3e-05	3e-05	1e-05	3e-05	5e-05	0.00015	5e-05	2e-05	2e-05	2e-05	5e-05	3e-05	4e-05	1e-05	2e-05	3e-05
s_CAG-873 MGG18287	0.00196	0.00231	0.00153	0.00128	0.0012	0.00217	0.00119	0.00063	0.00024	0.00072	0.00185	0.00089	4e-05	3e-05	4e-05	0.0001	0.0001	0.0001	0.00014	0.00051	0.00098
s_CAG-873 MGG23556	0.00021	0.00027	0.00017	0.00014	0.00013	0.00021	0.00016	9e-05	0.00011	9e-05	0.00022	0.0001	7e-05	4e-05	6e-05	0.00072	0.00056	0.00039	2e-05	7e-05	0.00012
s_CAG-873 MGG24393	9e-05	6e-05	3e-05	5e-05	6e-05	8e-05	7e-05	3e-05	0.00012	4e-05	0.00012	5e-05	4e-05	2e-05	3e-05	0.00015	0.00016	0.00014	1e-05	2e-05	5e-05
s_CAG-873 MGG30985	8e-05	9e-05	6e-05	6e-05	6e-05	8e-05	7e-05	3e-05	0.00011	4e-05	0.00011	4e-05	8e-05	5e-05	6e-05	0.00015	0.00011	8e-05	1e-05	2e-05	3e-05
s_CAG-873 MGG32771	0.04914	0.06468	0.04352	0.04379	0.04243	0.04978	0.05525	0.02084	0.11167	0.02796	0.07997	0.02828	0.07286	0.04622	0.06845	0.03449	0.01817	0.01017	0.01279	0.04492	0.05447
s_CAG-873 MGG36161	0.00028	0.00035	0.00023	0.00018	0.00017	0.0003	0.00017	9e-05	2e-05	0.00016	0.00042	0.00017	1e-05	1e-05	1e-05	1e-05	2e-05	1e-05	2e-05	8e-05	0.00015
s_CAG-873 MGG39556	0.00064	0.00024	0.00014	0.00031	0.00044	0.00062	0.00037	0.00019	0.00045	0.0002	0.0006	0.00025	3e-05	2e-05	2e-05	3e-05	4e-05	0.00012	6e-05	0.0002	0.00036
s_CAG-873 MGG43731	0.00014	0.00013	7e-05	9e-05	0.0001	0.00014	0.00012	5e-05	0.00017	6e-05	0.00016	6e-05	7e-05	4e-05	5e-05	2e-05	2e-05	3e-05	1e-05	4e-05	7e-05
s_CAG-873 MGG48321	0.00011	0.0001	7e-05	6e-05	6e-05	9e-05	7e-05	3e-05	0.00011	5e-05	0.00014	5e-05	7e-05	4e-05	6e-05	6e-05	6e-05	5e-05	1e-05	4e-05	6e-05
s_CAG-873 MGG48537	0.00034	0.00041	0.00026	0.00022	0.00022	0.00038	0.00026	0.00013	0.00018	0.00015	0.0004	0.00019	8e-05	4e-05	6e-05	7e-05	7e-05	7e-05	3e-05	0.0001	0.00018
s_CAG-873 sp001689665	0.0002	0.00014	0.0001	0.0001	0.00012	0.00017	0.00012	6e-05	0.00016	8e-05	0.00024	0.0001	7e-05	4e-05	6e-05	5e-05	8e-05	8e-05	3e-05	8e-05	0.00013
s_CAG-873 sp002491245	0.00024	0.00029	0.00019	0.00016	0.00016	0.00027	0.00015	8e-05	3e-05	0.0001	0.00023	0.00011	1e-05	1e-05	1e-05	3e-05	2e-05	2e-05	2e-05	7e-05	0.00012
s_CAG-95 MGG03587	1e-05	3e-05	5e-05	3e-05	6e-05	3e-05	2e-05	6e-05	2e-05	6e-05	2e-05	7e-05	3e-05	3e-05	3e-05	3e-05	5e-05	5e-05	5e-05	7e-05	2e-05
s_CAG-95 MGG03593	3e-05	8e-05	0.0001	5e-05	8e-05	4e-05	5e-05	0.00012	5e-05	0.00015	3e-05	0.00011	9e-05	0.00014	0.0001	5e-05	5e-05	8e-05	0.00014	8e-05	5e-05
s_CAG-95 MGG03594	0.00013	0.00017	0.00022	0.0001	6e-05	7e-05	0.00011	0.00033	5e-05	0.00049	4e-05	0.00017	0.00016	0.00026	0.00014	5e-05	4e-05	9e-05	0.00039	0.00023	0.00013
s_CAG-95 MGG20833	0.00014	3e-05	6e-05	4e-05	8e-05	5e-05	4e-05	0.0001	4e-05	0.00019	8e-05	0.00029	0.00069	0.00044	0.00057	3e-05	3e-05	4e-05	9e-05	6e-05	4e-05
s_CAG-95 MGG21273	2e-05	4e-05	7e-05	6e-05	8e-05	5e-05	5e-05	7e-05	3e-05	9e-05	2e-05	8e-05	6e-05	7e-05	6e-05	2e-05	2e-05	4e-05	0.00012	9e-05	5e-05
s_CAG-95 MGG28239	0.00372	0.0044	0.00565	0.00334	0.00056	0.00142	0.00274	0.00891	0.00096	0.01317	0.00074	0.0033	0.00348	0.00604	0.00304	0.00121	0.00101	0.00187	0.0107	0.00581	0.00352
s_CAG-95 MGG28799	0.00021	0.00128	0.00206	0.00129	0.00116	0.00066	0.00104	0.00106	0.00056	0.00188	0.00098	0.00403	0.00136	0.00231	0.00246	0.00064	0.00059	0.00055	0.00273	0.00102	0.00152
s_CAG-95 MGG32688	0.00013	0.00024	0.00049	0.00019	0.00045	0.00024	0.00023	0.00045	0.0002	0.00052	0.00013	0.00052	0.00035	0.00038	0.00037	6e-05	7e-05	0.00016	0.0004	0.00028	0.00018
s_CAG-95 MGG35527	7e-05	5e-05	6e-05	0.00017	7e-05	4e-05	4e-05	9e-05	5e-05	0.00012	2e-05	0.0001	8e-05	0.00012	8e-05	2e-05	4e-05	7e-05	9e-05	5e-05	4e-05
s_CAG-95 MGG37723	3e-05	4e-05	0.00026	6e-05	9e-05	6e-05	0.00064	0.00045	0.00276	0.00015	5e-05	0.00015	0.0079	0.00706	0.00773	0.00109	0.00495	0.00456	0.00013	9e-05	5e-05
s_CAG-95 MGG41485	0.0002	3e-05	6e-05	5e-05	9e-05	5e-05	5e-05	0.0001	4e-05	0.00017	8e-05	0.00028	0.00067	0.00043	0.00055	3e-05	3e-05	5e-05	0.00013	8e-05	5e-05
s_CAG-95 MGG45915	3e-05	4e-05	0.00011	6e-05	0.00015	8e-05	8e-05	0.00016	7e-05	0.00016	5e-05	0.00017	0.00072	0.0001	0.00087	3e-05	0.00033	6e-05	0.00015	0.0001	6e-05
s_CAG-95 MGG46132	0.0007	0.00019	0.00066	0.00026	0.00036	0.00023	0.00077	0.00084	0.00145	0.00043	0.0007	0.00066	0.00031	0.00025	0.00026	0.00012	0.00017	0.0002	0.00035	0.00022	0.00017
s_CAG-95 MGG48402	0.00014	9e-05	0.00012	0.00016	0.00021	9e-05	8e-05	0.00012	3e-05	8e-05	6e-05	0.00011	0.00021	0.00018	0.00032	7e-05	3e-05	5e-05	0.00018	0.00023	0.00016
s_CAG-95 MGG49191	2e-05	2e-05	3e-05	2e-05	2e-05	1e-05	2e-05	5e-05	1e-05	6e-05	1e-05	4e-05	3e-05	5e-05	3e-05	1e-05	1e-05	2e-05	6e-05	3e-05	2e-05
s_CAG-95 MGG49677	0.00519	0.0004	0.00122	0.00098	0.00136	0.00067	0.00169	0.00585	0.00269	0.004	0.00221	0.00757	0.01989	0.01217	0.01613	0.00108	0.00125	0.00137	0.00135	0.00078	0.00049
s_CAG-95 MGG49778	0.00036	0.00045	0.00076	0.00066	0.00135	0.0007	0.00055	0.00127	0.00049	0.00158	0.00045	0.00153	0.00114	0.00172	0.00114	0.00032	0.00034	0.00055	0.00144	0.00096	0.00059
s_CAG-95 MGG49873	0.00042	0.01043	0.00764	0.00257	0.00309	0.00116	0.02027	0.01773	0.02586	0.00827	0.00049	0.00538	0.0092	0.01489	0.00914	0.00856	0.00837	0.01106	0.00464	0.00164	0.00058
s_CAG-95 sp000403495	0.00016	0.00025	0.00049	0.00023	0.00088	0.00049	0.0003	0.00075	0.00027	0.00098	0.00025	0.00082	0.00062	0.00091	0.0007	0.00023	0.00023	0.00032	0.00066	0.0006	0.00036
s_CAG-95 sp003612395	0.00029	0.00098	0.00127	0.00113	0.00086	0.00064	0.00141	0.00477	0.00187	0.00184	0.00036	0.00221	0.0013	0.00103	0.00114	0.00015	0.00039	0.0011	0.00209	0.00088	0.0006
s_COE1 MGG02196	0.00058	3e-05	5e-05	0.00202	0.00022	0.00012	6e-05	0.00012	7e-05	0.00036	7e-05	0.00027	8e-05	9e-05	8e-05	2e-05	3e-05	0.00013	0.00046	0.0002	0.00012
s_COE1 MGG03583	3e-05	5e-05	8e-05	5e-05	0.00014	8e-05	7e-05	0.00014	6e-05	0.00015	4e-05	0.00021	0.00012	0.00016	0.00011	7e-05	6e-05	6e-05	0.00016	0.00011	7e-05
s_COE1 MGG03643	4e-05	0.00025	0.00012	0.00011	0.0018	0.00093	5e-05	0.0001	7e-05	0.0013	0.00039	0.00127	0.00012	0.00018	0.0001	6e-05	9e-05	6e-05	0.00102	0.00083	0.00057
s_COE1 MGG04332	5e-05	3e-05	0.00029	0.00014	0.00018	0.00011	0.00024	0.00031	0.00033	0.00171	0.00024	0.00067	0.0003	0.00015	9e-05	7e-05	3e-05	0.0001	0.00361	0.00087	0.00037
s_COE1 MGG22178	0.00013	0.00015	0.00024	0.0003	0.00068	0.00035	0.00019	0.00042	0.00025	0.00064	0.00019	0.00067	0.00026	0.00026	0.00024	7e-05	0.00011	0.00013	0.00062	0.00043	0.00027
s_COE1 MGG22796	0.00609	0.01561	0.01612	0.00375	0.00633	0.00653	0.00617	0.03805	0.00877	0.00446	0.00511	0.0041	0.05736	0.0891	0.0496	0.01869	0.02169	0.02307	0.00326	0.00368	0.00395
s_COE1 MGG28229	2e-05	3e-05	4e-05	7e-05	0.0001	5e-05	8e-05	0.0001	4e-05	0.00015	4e-05	0.00012	6e-05	9e-05	5e-05	1e-05	1e-05	4e-05	0.00022	0.00011	6e-05
s_COE1 MGG28764	2e-05	6e-05	7e-05	7e-05	0.00409	0.00289	3e-05	0.00016	7e-05	0.00215	0.0001	0.00148	0.00019	0.00029	0.00018	7e-05	7e-05	9e-05	0.00302	0.00292	0.00236
s_COE1 MGG30163	0.00027	0.00014	0.00018	0.00085	0.00065	0.00035	0.00013	0.00035	0.00016	0.00063	0.00017	0.00064	0.00025	0.00036	0.00022	3e-05	6e-05	0.00016	0.00064	0.00043	0.00028
s_COE1 MGG32175	0.00038	9e-05	7e-05	0.00128	0.00043	0.00023	8e-05	0.00016	9e-05	0.00047	0.00013	0.00044	7e-05	8e-05	7e-05	1e-05	3e-05	9e-05	0.00039	0.00027	0.00018
s_COE1 MGG35343	3e-05	7e-05	7e-05	6e-05	0.00042	0.00025	3e-05	0.00015	7e-05	0.00028	6e-05	0.00023	0.00018	0.00029	0.00017	6e-05	7e-05	9e-05	0.00031	0.00027	0.0002
s_COE1 MGG35385	4e-05	4e-05	9e-05	0.00011	0.00025	0.00015	0.0041	0.00721	0.00995	0.00043	9e-05	0.00029	0.0009	0.00024	0.00152	0.00319	0.00112	0.00245	0.0007	0.00026	0.00014
s_COE1 MGG36852	1e-05	6e-05	7e-05	4e-05	0.01554	0.01107	5e-05	0.0002	0.00018	0.0078	0.00066	0.00526	0.00024	0.00035	0.00021	0.00013	0.00011	0.00011	0.01122	0.01103	0.00901
s_COE1 MGG40324	5e-05	4e-05	4e-05	0.00011	8e-05	4e-05	8e-05	0.00018	0.0001	0.00014	3e-05	9e-05	5e-05	6e-05	4e-05	1e-05	1e-05	3e-05	0.00017	8e-05	5e-05
s_COE1 MGG41206	0.00011	7e-05	0.00018	0.00024	0.00031	0.00016	0.00026	0.00075	0.00037	0.00033	9e-05	0.00037	0.00039	0.0004	0.00034	0.0001	0.00023	0.00021	0.00034	0.00022	0.00014
s_COE1 MGG46561	0.0005	0.00017	0.00985	0.00068	0.00073	0.00044	0.00055	0.00102	0.00069	0.00664	0.00164	0.01222	0.00033	0.0004	0.00029	5e-05	0.00013	0.00029	0.01264	0.0104	0.0003
s_COE1 sp000403215	0.00169	0.0006	0.00278	0.00523	0.00342	0.00182	0.00193	0.00206	0.00176	0.01782	0.00281	0.008	0.00296	0.00159	0.0012	0.00085	0.00054	0.00109	0.03594	0.0091	0.00501
s_COE1 sp000403335	0.00025	0.00039	0.00073	0.00059	0.00129	0.00069	0.00551	0.02234	0.01353	0.00138	0.00038	0.00137	0.00102	0.00162	0.001	0.00072	0.00075	0.00088	0.00121	0.00084	0.00054
s_COE1 sp002358575	0.05222	0.00013	0.00017	0.18463	0.00049	0.00026	0.00091	0.00096	0.00109	0.00836	0.00117	0.00358	0.00026	0.00029	0.00023	8e-05	0.00012	0.00815	0.01043	0.00141	0.00064
s_COE1 sp002490665	0.00017	0.01578	0.00026	0.00059	0.11528	0.05832	0.00015	0.00044	0.00068	0.07794	0.02589	0.08081	0.00049	0.00067	0.00056	0.003	0.00444	0.00028	0.04674	0.05044	0.03587
s_COE1 sp003513705	0.00186	0.00023	0.0003	0.00646	0.00079	0.00042	0.00021	0.00049	0.00026	0.00125	0.0003	0.00102	0.00041	0.0006	0.00038	0.00013	0.00025	0.00089	0.00132	0.00069	0.00038
s_Clostridium MGG48609	2e-05	0.02203	0.03461	0.0037	0.00502	0.00675	0.01197	0.00526	0.04268	0.00589	0.02482	0.01771	0.00026	0.00197	0.00506	0.00049	0.00031	0.0017	0.00169	0.00671	0.00441
s_Clostridium_A MGG30483	3e-05	3e-05	2e-05	2e-05	3e-05	3e-05	2e-05	5e-05	2e-05	6e-05	3e-05	4e-05	4e-05	3e-05	4e-05	1e-05	2e-05	5e-05	5e-05	5e-05	4e-05
s_Clostridium_Q MGG28574	0.00145	4e-05	0.0001	0.00024	9e-05	6e-05	0.00024	0.00017	0.00013	0.00013	4e-05	0.00014	0.00012	0.00011	6e-05	0.00013	8e-05	0.0001	0.00026	0.00017	6e-05
s_Clostridium_Q MGG49777	0.00034	0.00065	0.0017	0.00218	0.00176	0.00117	0.00058	0.00071	0.00067	0.00221	0.00066	0.00239	0.00212	0.00157	0.00104	0.00164	0.00086	0.00069	0.00517	0.00313	0.00121
s_Cuneatibacter caecimuris	1e-05	2e-05	3e-05	1e-05	2e-05	2e-05	3e-05	7e-05	2e-05	4e-05	3e-05	3e-05	3e-05	4e-05	3e-05	1e-05	1e-05	2e-05	7e-05	4e-05	3e-05
s_Dorea MGG01048	2e-05	1e-05	3e-05	3e-05	4e-05	3e-05	3e-05	6e-05	3e-05	7e-05	3e-05	8e-05	5e-05	5e-05	4e-05	0.00012	0.00016	0.00031	8e-05	5e-05	3e-05
s_Dorea MGG02066	0.00015	8e-05	0.00019	0.0002	0.0003	0.00017	0.00017	0.00026	0.00011	0.00034	0.00013	0.00041	0.00032	0.00041	0.00035	4e-05	7e-05	0.00017	0.00048	0.0003	0.00015
s_Dorea MGG02150	0.00084	7e-05	0.00106	0.00077	0.00081	0.00037	0.00273	0.00973	0.00051	0.00073	0.00035	0.00134	0.0004	0.00026	0.00028	0.00011	0.00037	0.00037	0.00051	0.00042	0.00022
s_Dorea MGG03992	3e-05	3e-05	0.0001	8e-05	8e-05	5e-05	4e-05	0.00012	6e-05	0.00014	4e-05	0.00011	0.00013	0.00014	0.00014	4e-05	5e-05	0.0001	0.0001	8e-05	4e-05
s_Dorea MGG04303	8e-05	1e-05	7e-05	3e-05	1e-05	1e-05	2e-05	5e-05	1e-05	4e-05	1e-05	0.0001	2e-05	0.00025	3e-05	1e-05	1e-05	3e-05	2e-05	8e-05	1e-05
s_Dorea MGG04459	6e-05	2e-05	3e-05	4e-05	3e-05	3e-05	3e-05	7e-05	2e-05	9e-05	2e-05	5e-05	3e-05	6e-05	4e-05	1e-05	2e-05	2e-05	6e-05	4e-05	2e-05
s_Dorea MGG05046	5e-05	3e-05	7e-05	7e-05	9e-05	6e-05	7e-05	0.00021	8e-05	0.00016	6e-05	0.00015	8e-05	0.0001	8e-05	1e-05	3e-05	5e-05	0.0002	0.0001	6e-05
s_Dorea MGG05643	4e-05	3e-05	6e-05	8e-05	7e-05	4e-05	4e-05	7e-05	4e-05	9e-05	4e-05	0.00011	8e-05	8e-05	8e-05	1e-05	2e-05	6e-05	0.00011	6e-05	4e-05
s_Dorea MGG08242	2e-05	1e-05	4e-05	3e-05	4e-05	2e-05	2e-05	6e-05	2e-05	5e-05	3e-05	7e-05	6e-05	6e-05	7e-05	1e-05	2e-05	3e-05	5e-05	3e-05	2e-05
s_Dorea MGG10295	8e-05	3e-05	9e-05	9e-05	0.00015	8e-05	0.0001	0.00022	9e-05	0.00016	7e-05	0.00019	0.00011	0.00014	0.00011	2e-05	4e-05	9e-05	0.00017	0.00011	6e-05
s_Dorea MGG19040	0.00055	7e-05	0.00023	0.0003	0.00048	0.00028	0.00018	0.00018	0.00017	0.00018	0.00016	0.0004	0.0003	0.00015	0.00063	3e-05	7e-05	4e-05	0.00034	0.00012	0.00014
s_Dorea MGG19142	0.00242	0.0001	0.00213	0.00101	0.00011	9e-05	0.00018	0.00069	9e-05	0.00072	0.00031	0.00294	0.00045	0.00961	0.00048	0.00031	0.0002	0.00079	0.00023	0.00233	0.00021
s_Dorea MGG19770	0.00174	0.00059	0.00212	0.00134	0.00157	0.00102	0.00048	0.00171	0.00103	0.00411	0.00129	0.00269	0.00265	0.00251	0.0024	0.00022	0.00038	0.00064	0.00234	0.00142	0.00085
s_Dorea MGG22113	0.00021	7e-05	0.00041	0.00018	0.00042	0.00049	0.00015	0.00026	0.00022	0.00044	0.00013	0.00033	0.00032	0.00049	0.00033	0.00016	0.00016	0.00019	0.00064	0.00027	0.00018
s_Dorea MGG22667	0.00028	0.00071	0.00055	0.00036	0.00018	0.00027	0.00016	0.00021	0.0001	0.00016	0.00017	0.00034	0.00081	0.00103	0.00152	5e-05	0.00011	0.00016	0.00084	0.00024	0.00022
s_Dorea MGG27983	2e-05	1e-05	4e-05	3e-05	4e-05	3e-05	5e-05	7e-05	4e-05	4e-05	1e-05	5e-05	6e-05	0.00012	5e-05	1e-05	4e-05	4e-05	5e-05	4e-05	2e-05
s_Dorea MGG28312	9e-05	0.00024	0.00076	0.00046	0.00019	0.00023	0.00052	0.00276	0.00216	0.00054	0.00055	0.00181	0.00197	0.00118	0.0012	0.00015	0.00021	0.00065	0.00067	0.00034	0.00036
s_Dorea MGG28349	0.00029	0.00027	0.00045	0.00031	0.0004	0.00032	0.00044	0.0006	0.0003	0.00066	0.00037	0.00062	0.00076	0.001	0.00077	0.00069	0.00059	0.00072	0.00086	0.00058	0.00049
s_Dorea MGG28353	3e-05	2e-05	4e-05	7e-05	7e-05	3e-05	6e-05	8e-05	4e-05	9e-05	3e-05	9e-05	6e-05	7e-05	8e-05	1e-05	2e-05	6e-05	0.00013	6e-05	4e-05
s_Dorea MGG28763	0.00012	0.00026	0.00144	0.00184	0.0011	0.00049	0.00011	0.00068	0.00012	0.0016	0.00039	0.00078	0.00083	0.00019	0.00063	0.00095	0.00092	0.00164	0.00078	0.00082	0.00023
s_Dorea MGG29763	0.0001	3e-05	0.00013	7e-05	7e-05	5e-05	9e-05	0.00029	8e-05	0.0001	5e-05	0.0002	0.00011	0.00031	0.0001	1e-05	3e-05	8e-05	0.00012	0.00011	4e-05
s_Dorea MGG32988	4e-05	2e-05	6e-05	5e-05	7e-05	4e-05	5e-05	0.0001	3e-05	7e-05	3e-05	0.0001	8e-05	0.00013	7e-05	1e-05	2e-05	4e-05	9e-05	5e-05	3e-05
s_Dorea MGG33014	0.00015	3e-05	7e-05	6e-05	0.0001	7e-05	0.00014	0.0007	0.00016	0.00012	5e-05	0.00015	0.00051	0.00053	0.00068	5e-05	0.00011	0.00017	0.00013	7e-05	6e-05
s_Dorea MGG34830	3e-05	2e-05	7e-05	5e-05	7e-05	6e-05	5e-05	0.00017	3e-05	7e-05	4e-05	0.0001	9e-05	0.0001	7e-05	1e-05	1e-05	3e-05	8e-05	6e-05	5e-05
s_Dorea MGG35987	9e-05	8e-05	0.00017	0.00012	0.00016	0.00015	0.00029	0.00043	0.00023	0.00038	9e-05	0.0004	0.00033	0.00056	0.00041	5e-05	0.00059	0.00028	0.00042	0.00018	0.0001
s_Dorea MGG38045	2e-05	1e-05	5e-05	4e-05	7e-05	4e-05	3e-05	8e-05	3e-05	9e-05	4e-05	0.00011	8e-05	8e-05	7e-05	1e-05	1e-05	4e-05	8e-05	6e-05	4e-05
s_Dorea MGG39160	3e-05	1e-05	5e-05	3e-05	4e-05	3e-05	4e-05	8e-05	2e-05	5e-05	4e-05	7e-05	4e-05	4e-05	3e-05	2e-05	2e-05	3e-05	0.0001	6e-05	4e-05
s_Dorea MGG40364	2e-05	1e-05	3e-05	0.00014	0.00015	0.00023	0.0005	0.00032	0.00012	5e-05	2e-05	5e-05	0.00032	0.00062	0.00024	7e-05	0.00049	0.00034	5e-05	3e-05	2e-05
s_Dorea MGG40488	9e-05	0.0002	0.00015	0.00028	0.00054	0.00023	0.00039	0.00131	0.00034	0.0003	0.00044	0.00064	0.00022	0.00012	0.00015	0.00014	0.00027	0.00045	0.00086	0.00022	0.00033
s_Dorea MGG41263	0.00022	4e-05	0.00082	0.00073	0.00086	0.00032	0.00044	0.0012	0.00046	0.00123	0.00064	0.00144	0.00145	0.00134	0.00133	7e-05	0.00033	0.0009	0.0007	0.00063	0.0004
s_Dorea MGG43129	0.00079	0.00321	0.01098	0.00666	0.00222	0.00304	0.00049	0.00177	0.0013	0.00459	0.00564	0.00988	0.01953	0.01153	0.01439	0.00138	0.00218	0.00268	0.0063	0.00257	0.00485
s_Dorea MGG43753	8e-05	0.00013	0.00041	0.00027	0.0006	0.00108	0.001	0.00054	0.00127	0.00068	0.00046	0.00113	0.00109	0.00061	0.00073	2e-05	7e-05	0.0007	0.00085	0.00057	0.00061
s_Dorea MGG49081	0.00022	5e-05	0.00059	0.00067	0.00121	0.00048	0.00054	0.00207	0.00026	0.00031	0.00012	0.0014	0.00026	0.00019	0.00016	8e-05	0.00023	0.00043	0.0006	0.00026	0.00019
s_Dorea MGG49908	0.00131	0.00024	0.00039	0.00115	0.00052	0.00028	0.00059	0.00092	0.0008	0.00094	0.0003	0.00118	0.00132	0.0013	0.00195	0.00011	0.00044	0.00132	0.00054	0.00037	0.00023
s_Dorea muris	5e-05	2e-05	5e-05	0.00012	6e-05	4e-05	5e-05	0.0001	6e-05	6e-05	3e-05	7e-05	6e-05	6e-05	6e-05	2e-05	3e-05	7e-05	8e-05	4e-05	3e-05
s_Dorea sp000403455	0.00069	0.00036	0.00104	0.00076	0.00092	0.00061	0.001	0.0028	0.0007	0.00135	0.00051	0.00153	0.00135	0.00162	0.00113	0.00058	0.00052	0.00177	0.0016	0.00178	0.00072
s_Dorea sp000403475	0.00024	0.0007	0.00117	0.00043	0.00088	0.00053	0.0003	0.00047	0.00023	0.00087	0.00109	0.00365	0.00044	0.00067	0.00047	9e-05	0.00014	0.00025	0.0041	0.0013	0.00139
s_Dorea sp000509125	2e-05	1e-05	3e-05	3e-05	3e-05	2e-05	1e-05	3e-05	2e-05	2e-05	2e-05	4e-05	4e-05	4e-05	4e-05	1e-05	1e-05	2e-05	3e-05	2e-05	1e-05
s_Duncaniella MGG04441	0.0006	0.00029	0.00035	8e-05	4e-05	0.00015	0.00017	0.00012	0.00039	6e-05	0.00023	5e-05	0.00013	7e-05	0.0001	9e-05	0.00013	0.0001	1e-05	5e-05	0.00011
s_Duncaniella MGG16772	0.00124	0.00153	0.00094	0.00081	0.00078	0.00135	0.00093	0.00048	0.00083	0.00044	0.00113	0.00056	0.00025	0.0001	0.00018	0.00032	0.00035	0.00066	0.0001	0.00037	0.00068
s_Duncaniella MGG17980	0.00065	0.0008	0.00053	0.0004	0.00038	0.00068	0.00045	0.00024	0.00017	0.00027	0.00065	0.00031	9e-05	5e-05	8e-05	6e-05	5e-05	4e-05	5e-05	0.00018	0.00033
s_Duncaniella MGG18001	0.00011	4e-05	3e-05	5e-05	6e-05	0.0001	8e-05	4e-05	0.00011	4e-05	0.00012	5e-05	2e-05	1e-05	2e-05	0.00014	0.00022	0.00024	1e-05	3e-05	6e-05
s_Duncaniella MGG23569	0.00021	0.00013	0.00013	0.00012	0.00013	0.00015	0.00015	6e-05	0.00025	0.0002	0.00016	0.00013	7e-05	5e-05	7e-05	0.00012	0.00014	0.00014	0.00025	0.00022	0.00012
s_Duncaniella MGG25151	9e-05	9e-05	6e-05	4e-05	4e-05	7e-05	5e-05	3e-05	5e-05	4e-05	0.00011	4e-05	3e-05	2e-05	2e-05	0.00098	0.00094	0.00071	1e-05	2e-05	4e-05
s_Duncaniella MGG30877	0.23672	0.27995	0.17991	0.1556	0.1327	0.24152	0.11325	0.05403	0.00135	0.07109	0.15477	0.06997	0.00045	0.00021	0.00035	0.00042	0.00033	0.00028	0.01287	0.05306	0.09938
s_Duncaniella MGG31006	0.05211	0.09477	0.03409	0.03991	0.03372	0.05267	0.0733	0.02952	0.14876	0.02155	0.05611	0.0248	0.05313	0.02108	0.04097	0.00717	0.00391	0.00254	0.00762	0.02719	0.0428
s_Duncaniella MGG35107	0.0007	0.00075	0.00042	0.00044	0.00046	0.00073	0.00063	0.00031	0.00074	0.00029	0.00077	0.00036	0.00024	0.00011	0.00019	7e-05	6e-05	0.0001	8e-05	0.00028	0.00048
s_Duncaniella muris	0.0011	0.0006	0.00063	0.0002	0.00014	0.00037	0.00037	0.00023	0.00077	0.00015	0.00052	0.00015	0.0007	0.00147	0.00079	0.21608	0.14285	0.06967	2e-05	0.00014	0.00026
s_Duncaniella sp001689425	0.00061	0.0005	0.00037	0.00024	0.00021	0.00039	0.00032	0.00016	0.00042	0.00014	0.00041	0.00016	0.00029	0.00018	0.00026	0.05167	0.04691	0.03479	3e-05	0.00012	0.00022
s_Duncaniella sp001689495	0.00018	0.00021	0.00014	0.00012	0.0001	0.00018	0.0001	5e-05	2e-05	7e-05	0.00016	6e-05	1e-05	1e-05	1e-05	4e-05	3e-05	2e-05	1e-05	5e-05	8e-05
s_Duncaniella sp001689575	0.00041	0.0004	0.00026	0.00019	0.00016	0.00028	0.00024	0.00011	0.0004	0.00011	0.00027	0.00011	0.00019	0.0001	0.00016	0.00083	0.00113	0.00135	3e-05	0.0001	0.00017
s_Duncaniella sp001701225	7e-05	7e-05	5e-05	4e-05	4e-05	7e-05	4e-05	2e-05	2e-05	3e-05	7e-05	3e-05	1e-05	1e-05	1e-05	6e-05	5e-05	4e-05	1e-05	2e-05	3e-05
s_Duncaniella sp002492665	0.00105	0.00081	0.00053	0.00049	0.00055	0.0009	0.00069	0.00035	0.00086	0.00031	0.00086	0.00036	0.00032	0.00016	0.00026	0.00191	0.00161	0.00114	7e-05	0.00026	0.00047
s_Duncaniella sp002494015	0.0001	0.0001	7e-05	6e-05	4e-05	8e-05	5e-05	2e-05	1e-05	4e-05	0.0001	4e-05	1e-05	4e-05	1e-05	0.01342	0.01118	0.00394	1e-05	3e-05	5e-05
s_Eisenbergiella MGG03723	3e-05	3e-05	4e-05	4e-05	8e-05	4e-05	3e-05	7e-05	3e-05	0.0001	3e-05	0.0001	5e-05	7e-05	5e-05	1e-05	1e-05	3e-05	9e-05	6e-05	4e-05
s_Eisenbergiella MGG47643	1e-05	3e-05	5e-05	2e-05	4e-05	3e-05	2e-05	8e-05	2e-05	6e-05	1e-05	4e-05	0.00012	0.0002	7e-05	1e-05	3e-05	4e-05	6e-05	4e-05	3e-05
s_Eisenbergiella massiliensis	5e-05	2e-05	4e-05	8e-05	0.0001	6e-05	5e-05	0.00011	4e-05	9e-05	3e-05	9e-05	8e-05	0.0001	8e-05	3e-05	3e-05	4e-05	0.0001	7e-05	5e-05
s_Eisenbergiella tayi	1e-05	1e-05	3e-05	2e-05	3e-05	2e-05	2e-05	4e-05	2e-05	4e-05	1e-05	4e-05	3e-05	4e-05	3e-05	1e-05	1e-05	2e-05	3e-05	2e-05	1e-05
s_Emergencia MGG49383	3e-05	2e-05	2e-05	2e-05	2e-05	2e-05	2e-05	3e-05	3e-05	3e-05	3e-05	4e-05	5e-05	3e-05	4e-05	3e-05	4e-05	7e-05	7e-05	4e-05	4e-05
s_Emergencia MGG49569	0.00089	0.00075	0.00045	0.00039	0.00035	0.00069	0.00103	0.00061	0.00127	0.00045	0.00167	0.0007	0.00227	0.00075	0.00162	0.00065	0.00187	0.00448	0.00089	0.00148	0.00132
s_Enterocloster bolteae	2e-05	6e-05	0.00012	7e-05	0.00013	8e-05	3e-05	8e-05	3e-05	0.0002	1e-05	0.00016	4e-05	5e-05	5e-05	2e-05	2e-05	3e-05	0.0002	0.00016	0.00015
s_Enterocloster clostridioformis	0.00011	0.00012	0.00022	0.00019	0.00053	0.00032	0.00011	0.00027	0.00013	0.00049	0.00016	0.00053	0.0002	0.00034	0.0002	6e-05	6e-05	0.00014	0.00039	0.00031	0.00022
s_Eubacterium_F MGG03265	0.00011	0.00043	8e-05	8e-05	0.00116	0.00052	0.0001	0.00018	0.00011	0.00018	8e-05	0.00019	0.00013	0.00015	0.00012	3e-05	5e-05	0.00011	0.00016	0.00015	7e-05
s_Eubacterium_F MGG03925	0.00011	0.0004	0.00062	0.00028	0.00117	0.0006	0.00012	0.00011	0.0001	0.00049	0.00015	0.00077	0.00044	0.00069	0.00023	4e-05	5e-05	9e-05	0.00069	0.00029	0.00017
s_Eubacterium_F MGG05372	2e-05	3e-05	8e-05	5e-05	0.00014	8e-05	6e-05	8e-05	3e-05	0.00012	4e-05	0.00014	7e-05	9e-05	5e-05	1e-05	1e-05	3e-05	0.00011	7e-05	5e-05
s_Eubacterium_F MGG08279	7e-05	2e-05	4e-05	3e-05	7e-05	4e-05	5e-05	6e-05	3e-05	0.00026	0.00011	8e-05	5e-05	6e-05	5e-05	1e-05	1e-05	3e-05	7e-05	0.00022	0.00011
s_Eubacterium_F MGG08404	2e-05	2e-05	3e-05	1e-05	5e-05	3e-05	2e-05	3e-05	2e-05	7e-05	3e-05	4e-05	0.00549	0.00252	0.00849	0.00116	0.00208	0.00219	4e-05	6e-05	3e-05
s_Eubacterium_F MGG09485	6e-05	5e-05	3e-05	2e-05	0.00025	0.00013	5e-05	7e-05	3e-05	0.00037	0.00015	0.00017	4e-05	5e-05	4e-05	1e-05	2e-05	3e-05	0.00012	0.00028	0.00016
s_Eubacterium_F MGG25192	8e-05	0.00056	6e-05	0.00014	0.00146	0.00066	6e-05	9e-05	8e-05	0.00013	2e-05	9e-05	8e-05	9e-05	7e-05	2e-05	2e-05	6e-05	0.00012	8e-05	5e-05
s_Eubacterium_F MGG28111	0.00367	2e-05	2e-05	7e-05	5e-05	2e-05	0.00342	0.00384	0.00146	0.01472	0.00667	3e-05	3e-05	3e-05	0.00069	0.0004	0.00037	0.00152	0.00021	0.01345	0.00616
s_Eubacterium_F MGG28261	4e-05	3e-05	0.01069	0.00374	8e-05	4e-05	4e-05	5e-05	0.00071	0.00014	8e-05	0.01482	0.01141	0.01694	0.00339	3e-05	3e-05	5e-05	0.01075	0.00012	6e-05
s_Eubacterium_F MGG31469	0.00029	7e-05	2e-05	3e-05	0.00019	9e-05	0.0002	0.00022	9e-05	0.00099	0.00044	4e-05	2e-05	2e-05	6e-05	2e-05	2e-05	0.0001	5e-05	0.00089	0.00042
s_Eubacterium_F MGG32946	1e-05	1e-05	3e-05	2e-05	3e-05	2e-05	2e-05	3e-05	2e-05	5e-05	1e-05	4e-05	0.00028	0.00014	0.00041	4e-05	0.0001	0.00012	5e-05	4e-05	2e-05
s_Eubacterium_F MGG34126	0.0001	0.00261	0.00956	0.00508	0.01081	0.00764	0.00481	0.00043	0.00108	0.00677	0.00161	0.00455	8e-05	0.00011	9e-05	0.0001	0.00014	0.00145	0.00289	0.00048	0.00091
s_Eubacterium_F MGG41689	7e-05	0.00382	0.00018	0.00016	0.01045	0.00469	0.0002	0.00015	8e-05	0.00059	0.00011	0.00033	0.00022	0.0002	0.00016	3e-05	5e-05	0.00014	0.0011	0.00034	0.00012
s_Eubacterium_J MGG02437	3e-05	3e-05	6e-05	6e-05	0.00012	5e-05	0.00027	0.00044	0.00016	0.00015	4e-05	0.00013	0.00014	0.00029	0.00017	2e-05	3e-05	9e-05	0.00026	0.00013	7e-05
s_Eubacterium_J MGG03273	0.00016	0.00011	0.00019	0.00038	0.00025	0.00014	0.00014	0.00037	0.00015	0.00035	0.0001	0.00035	0.00022	0.00038	0.00024	3e-05	5e-05	0.00016	0.00032	0.0002	0.00012
s_Eubacterium_J MGG07373	7e-05	7e-05	0.00015	0.00018	0.0003	0.00016	9e-05	0.0002	0.0001	0.00032	0.0001	0.00036	0.00015	0.00024	0.00015	2e-05	4e-05	8e-05	0.00031	0.00023	0.00011
s_Eubacterium_J MGG27300	1e-05	1e-05	0.00079	3e-05	4e-05	2e-05	2e-05	5e-05	2e-05	3e-05	4e-05	9e-05	0.00023	0.00066	0.0002	0.00022	1e-05	4e-05	0.00126	3e-05	1e-05
s_Eubacterium_J MGG28336	0.00016	0.0001	0.00041	0.00023	0.00029	0.00017	0.00021	0.00039	0.00022	0.00056	0.00019	0.00045	0.00034	0.00042	0.00035	8e-05	0.00012	0.0002	0.00045	0.0004	0.00023
s_Eubacterium_J MGG29101	1e-05	1e-05	3e-05	4e-05	3e-05	1e-05	3e-05	6e-05	4e-05	5e-05	1e-05	5e-05	2e-05	3e-05	2e-05	1e-05	2e-05	2e-05	8e-05	4e-05	2e-05
s_Eubacterium_J MGG30025	6e-05	6e-05	8e-05	0.00015	0.00025	0.00013	8e-05	0.00017	7e-05	0.00024	7e-05	0.00024	0.0001	0.00017	0.0001	2e-05	3e-05	6e-05	0.00027	0.00018	0.0001
s_Eubacterium_J MGG37292	0.0001	9e-05	0.00018	0.00019	0.00023	0.00011	6e-05	0.0002	8e-05	0.00021	5e-05	0.00023	0.00027	0.00025	0.00025	2e-05	8e-05	7e-05	0.00019	0.00012	7e-05
s_Eubacterium_J MGG38243	1e-05	1e-05	3e-05	2e-05	5e-05	2e-05	2e-05	5e-05	2e-05	5e-05	1e-05	5e-05	3e-05	3e-05	3e-05	1e-05	1e-05	2e-05	8e-05	5e-05	2e-05
s_Eubacterium_J MGG38425	1e-05	1e-05	2e-05	2e-05	2e-05	2e-05	0.00211	0.00748	0.00301	5e-05	1e-05	5e-05	4e-05	4e-05	4e-05	0.00028	0.00036	0.00089	6e-05	3e-05	2e-05
s_Eubacterium_J MGG39083	1e-05	1e-05	3e-05	2e-05	4e-05	2e-05	4e-05	5e-05	3e-05	6e-05	2e-05	4e-05	2e-05	3e-05	2e-05	1e-05	1e-05	2e-05	8e-05	4e-05	2e-05
s_Eubacterium_J MGG43396	3e-05	4e-05	0.00058	0.00023	0.00216	0.00102	4e-05	0.0001	5e-05	0.0007	0.00018	0.00218	8e-05	7e-05	9e-05	2e-05	1e-05	3e-05	0.00378	0.0035	0.001
s_Eubacterium_J MGG43856	3e-05	2e-05	2e-05	2e-05	5e-05	3e-05	4e-05	5e-05	3e-05	5e-05	1e-05	5e-05	2e-05	3e-05	2e-05	2e-05	2e-05	3e-05	0.0001	4e-05	3e-05
s_Eubacterium_J MGG47456	1e-05	2e-05	1e-05	2e-05	0.00011	6e-05	1e-05	4e-05	2e-05	9e-05	3e-05	9e-05	2e-05	2e-05	2e-05	1e-05	1e-05	2e-05	7e-05	6e-05	4e-05
s_Eubacterium_J plexicaudatum	0.00037	0.00026	0.00052	0.00075	0.00095	0.00055	0.00055	0.00124	0.00065	0.00105	0.00029	0.00106	0.00053	0.00071	0.00056	0.00022	0.00025	0.0004	0.00137	0.00081	0.00044
s_Eubacterium_R MGG03676	1e-05	1e-05	1e-05	1e-05	2e-05	2e-05	2e-05	4e-05	5e-05	7e-05	2e-05	7e-05	2e-05	7e-05	7e-05	1e-05	4e-05	0.00014	1e-05	1e-05	1e-05
s_Eubacterium_R MGG11156	0.00019	0.00464	0.00111	1e-05	1e-05	2e-05	3e-05	1e-05	0.0086	2e-05	0.0032	0.00015	8e-05	0.01286	0.02404	0.00246	0.01576	0.0028	3e-05	2e-05	2e-05
s_Eubacterium_R MGG17902	0.00094	4e-05	1e-05	0.00108	0.00091	0.00165	0.00105	0.00035	0.0012	8e-05	4e-05	3e-05	0.00162	0.00694	0.00402	3e-05	0.00284	0.0244	0.00017	6e-05	4e-05
s_Evtepia MGG27646	2e-05	1e-05	2e-05	2e-05	2e-05	1e-05	1e-05	2e-05	1e-05	3e-05	2e-05	3e-05	2e-05	2e-05	2e-05	2e-05	2e-05	2e-05	3e-05	2e-05	2e-05
s_Evtepia MGG30524	0.00024	0.00014	0.0002	8e-05	0.0001	0.00014	5e-05	0.0002	0.00017	0.00018	0.00013	0.00019	0.00024	0.00033	0.00034	0.00038	0.00028	0.00017	0.00032	0.00018	0.00017
s_Flavonifractor MGG22048	0.00011	7e-05	0.00024	0.00014	0.00015	0.00031	0.00015	0.00021	0.00023	0.00026	5e-05	0.00017	0.00029	0.00031	0.0004	0.00032	0.00044	0.00029	0.00023	0.00022	0.0002
s_Flavonifractor MGG37764	2e-05	1e-05	1e-05	1e-05	2e-05	1e-05	1e-05	1e-05	1e-05	3e-05	1e-05	2e-05	1e-05	1e-05	2e-05	2e-05	2e-05	1e-05	2e-05	2e-05	1e-05
s_Flavonifractor MGG48671	0.00011	0.00022	0.00034	0.00013	0.00027	0.00024	0.0001	0.00014	0.00013	0.00031	0.0001	0.00025	0.00019	0.00015	0.00022	0.00022	0.00029	0.00018	0.00047	0.00031	0.00016
s_Flavonifractor MGG49486	0.00018	0.00012	0.00028	0.00023	0.00027	0.00017	0.00026	0.00041	0.00031	0.00056	0.00017	0.00044	0.00028	0.00041	0.00031	0.00021	0.0002	0.00021	0.00057	0.00041	0.00032
s_Flavonifractor plautii	3e-05	2e-05	4e-05	3e-05	5e-05	3e-05	2e-05	5e-05	3e-05	6e-05	2e-05	6e-05	4e-05	5e-05	4e-05	3e-05	2e-05	2e-05	6e-05	4e-05	3e-05
s_Frisingicoccus caecimuris	3e-05	3e-05	4e-05	6e-05	0.00012	7e-05	5e-05	5e-05	4e-05	9e-05	5e-05	0.0001	7e-05	8e-05	6e-05	1e-05	2e-05	3e-05	8e-05	6e-05	4e-05
s_G11 MGG41181	2e-05	6e-05	9e-05	4e-05	5e-05	3e-05	5e-05	0.0001	3e-05	0.00012	2e-05	8e-05	0.00014	0.00024	9e-05	1e-05	3e-05	3e-05	8e-05	5e-05	3e-05
s_Hungatella effluvii	1e-05	1e-05	1e-05	1e-05	2e-05	1e-05	1e-05	4e-05	2e-05	2e-05	1e-05	3e-05	2e-05	2e-05	2e-05	1e-05	2e-05	2e-05	2e-05	1e-05	1e-05
s_Hungatella_A MGG05667	5e-05	6e-05	0.00011	0.0001	0.00017	0.0001	0.00012	0.00024	0.00015	0.00027	7e-05	0.00022	0.00012	0.00016	0.00013	5e-05	6e-05	8e-05	0.00021	0.00013	9e-05
s_Hungatella_A MGG12963	0.0001	9e-05	0.00024	0.00033	0.0002	0.00014	0.00014	0.00022	0.0001	0.00035	0.00013	0.00029	0.00013	0.00017	0.00013	4e-05	5e-05	0.0001	0.00028	0.00019	0.00016
s_Hungatella_A MGG18195	6e-05	2e-05	3e-05	0.00015	5e-05	3e-05	3e-05	5e-05	2e-05	8e-05	2e-05	8e-05	5e-05	6e-05	5e-05	1e-05	2e-05	3e-05	0.0001	5e-05	3e-05
s_Hungatella_A MGG19942	0.0003	0.00053	0.00146	0.0022	0.00078	0.0008	0.00028	0.00029	0.00017	0.00192	0.00072	0.00116	0.00031	0.00031	0.0003	6e-05	0.00019	0.00016	0.00131	0.00087	0.00082
s_Hungatella_A MGG27642	2e-05	2e-05	4e-05	3e-05	3e-05	2e-05	3e-05	6e-05	3e-05	4e-05	1e-05	6e-05	4e-05	7e-05	4e-05	1e-05	1e-05	3e-05	4e-05	4e-05	2e-05
s_Hungatella_A MGG30132	2e-05	1e-05	2e-05	2e-05	7e-05	4e-05	2e-05	3e-05	1e-05	8e-05	3e-05	8e-05	2e-05	2e-05	2e-05	1e-05	1e-05	1e-05	6e-05	5e-05	4e-05
s_Hungatella_A MGG30452	0.00072	5e-05	0.00012	0.0002	0.00039	0.00017	0.00012	0.00023	0.00019	0.00018	6e-05	0.00015	0.00016	0.00013	0.0002	6e-05	0.00012	0.00015	0.00029	0.00024	9e-05
s_Hungatella_A MGG30540	0.00046	0.00011	0.00025	0.00067	0.00032	0.00019	6e-05	0.00013	5e-05	0.00108	0.00012	0.00047	0.0001	0.00016	0.0001	0.00017	0.00014	0.0001	0.00061	0.00036	0.00014
s_Hungatella_A MGG34525	0.00025	6e-05	0.00023	0.00014	0.00019	0.00016	0.0001	0.00024	0.0002	0.0001	6e-05	0.00033	0.00014	0.00019	0.00014	3e-05	3e-05	7e-05	9e-05	8e-05	5e-05
s_Hungatella_A MGG36450	8e-05	0.00015	0.00027	0.00021	0.00032	0.00019	0.00053	0.00085	0.0004	0.00083	0.00063	0.00102	6e-05	9e-05	6e-05	3e-05	6e-05	5e-05	0.00093	0.00047	0.00052
s_Hungatella_A MGG38063	0.00016	0.00022	0.00079	0.00042	0.0003	0.00014	0.00015	0.00056	0.00019	0.00018	0.00018	0.00074	0.00051	0.00053	0.00048	4e-05	0.00013	0.00024	0.00018	0.00024	0.00011
s_Hungatella_A MGG38128	3e-05	1e-05	3e-05	5e-05	3e-05	2e-05	2e-05	4e-05	2e-05	6e-05	2e-05	5e-05	2e-05	3e-05	2e-05	1e-05	1e-05	2e-05	6e-05	3e-05	3e-05
s_Hungatella_A MGG41412	9e-05	8e-05	0.0002	0.00027	0.00012	0.00011	0.00064	0.00172	9e-05	0.00034	0.00011	0.00026	0.00011	0.00012	9e-05	3e-05	8e-05	0.0001	0.00025	0.00017	0.00013
s_Hungatella_A MGG47039	6e-05	4e-05	0.00013	0.00013	6e-05	2e-05	0.0001	0.0002	7e-05	0.00035	5e-05	0.00019	0.00028	0.00022	0.00019	9e-05	5e-05	8e-05	0.00031	0.00015	0.00013
s_Hungatella_A MGG47094	2e-05	2e-05	4e-05	4e-05	3e-05	1e-05	4e-05	8e-05	3e-05	8e-05	2e-05	5e-05	5e-05	5e-05	4e-05	2e-05	2e-05	3e-05	8e-05	4e-05	3e-05
s_Hungatella_A sp002358555	0.00063	6e-05	0.0024	0.00549	0.00135	0.00299	0.00226	0.00768	0.00213	0.0087	0.0018	0.01056	0.00217	0.00383	0.00159	6e-05	0.00014	0.00233	0.00785	0.01309	0.00646
s_Intestinimonas butyriciproducens	1e-05	1e-05	1e-05	1e-05	1e-05	1e-05	1e-05	1e-05	1e-05	2e-05	1e-05	1e-05	1e-05	1e-05	1e-05	1e-05	1e-05	1e-05	2e-05	1e-05	1e-05
s_Kineothrix MGG01877	0.00134	0.0006	0.00024	0.00071	0.00089	0.00048	0.00017	0.00033	0.00012	0.00097	9e-05	0.00063	0.001	0.00049	0.00144	4e-05	7e-05	0.00014	0.00059	0.00027	0.00019
s_Kineothrix MGG28276	1e-05	3e-05	5e-05	3e-05	0.0001	6e-05	3e-05	5e-05	3e-05	0.0001	3e-05	0.0001	4e-05	6e-05	5e-05	1e-05	2e-05	3e-05	9e-05	7e-05	4e-05
s_Kineothrix MGG28365	0.0001	7e-05	7e-05	0.0003	0.00018	0.0001	5e-05	0.00016	5e-05	0.00018	5e-05	0.00018	0.00015	0.00023	0.00013	6e-05	7e-05	8e-05	0.00018	0.0001	7e-05
s_Kineothrix MGG32098	2e-05	1e-05	3e-05	3e-05	3e-05	2e-05	3e-05	5e-05	3e-05	7e-05	4e-05	7e-05	4e-05	3e-05	4e-05	1e-05	1e-05	2e-05	5e-05	6e-05	3e-05
s_Kineothrix MGG37897	0.00043	0.00053	0.00038	0.00064	0.00184	0.00084	0.00053	0.00144	0.00032	0.005	0.00032	0.00384	0.00059	0.00055	0.00056	0.00013	0.00028	0.00022	0.00112	0.00072	0.00052
s_Kineothrix MGG38724	0.00016	0.00013	0.00023	0.00035	0.00032	0.00017	0.00016	0.00034	0.00015	0.00041	9e-05	0.00036	0.00022	0.00029	0.00021	0.00015	0.00013	0.0002	0.00041	0.00021	0.00014
s_Kineothrix MGG39038	3e-05	3e-05	6e-05	3e-05	6e-05	5e-05	3e-05	7e-05	3e-05	0.00011	4e-05	0.00017	7e-05	9e-05	7e-05	1e-05	2e-05	3e-05	0.00011	6e-05	4e-05
s_Kineothrix MGG40165	1e-05	4e-05	5e-05	2e-05	0.0001	6e-05	3e-05	5e-05	2e-05	0.00011	2e-05	0.00011	5e-05	6e-05	5e-05	2e-05	2e-05	3e-05	0.00011	7e-05	5e-05
s_Kineothrix MGG46552	0.0003	0.00053	0.00087	0.00079	0.00064	0.00025	0.00125	0.00207	0.00096	0.00232	0.00034	0.00143	0.00101	0.00138	0.0011	0.00034	0.00028	0.00098	0.00141	0.00106	0.00047
s_Kineothrix MGG48349	8e-05	0.00011	0.00018	0.00019	0.00026	0.00014	0.0001	0.00022	7e-05	0.00031	8e-05	0.00026	0.00026	0.00026	0.00025	3e-05	8e-05	8e-05	0.00028	0.00018	0.00011
s_Kineothrix MGG49282	0.00023	0.00034	0.00046	0.00065	0.00131	0.0007	0.00034	0.00067	0.00025	0.00128	0.00031	0.0011	0.00063	0.00094	0.00061	0.00027	0.00028	0.00028	0.00102	0.00078	0.00048
s_Kineothrix sp000403275	0.00121	0.00249	0.00171	0.0012	0.00435	0.00504	0.0003	0.00064	0.00028	0.01284	0.00321	0.02032	0.00044	0.00093	0.00101	0.00038	0.00044	0.00023	0.00493	0.00358	0.00355
s_Lachnospira MGG12962	0.0001	0.00039	0.00126	0.00381	0.00149	0.00075	9e-05	0.00016	0.00016	0.00216	5e-05	0.00134	0.00065	0.00323	0.00081	1e-05	1e-05	7e-05	0.00017	0.00014	0.00011
s_Lachnospira MGG29377	3e-05	6e-05	0.00015	0.00035	0.00021	0.00011	5e-05	0.00013	6e-05	0.00028	3e-05	0.00022	0.00011	0.00032	0.00011	1e-05	2e-05	5e-05	9e-05	6e-05	4e-05
s_Lactobacillus MGG05725	0.00141	0.0017	0.00345	0.00887	0.00484	0.00904	0.01926	0.00794	0.00802	0.00593	0.01473	0.00281	0.003	0.0009	0.00226	9e-05	9e-05	0.00768	0.01292	0.01819	0.02521
s_Lactobacillus MGG42041	0.00077	0.00093	0.00189	0.00482	0.00258	0.00486	0.01032	0.00428	0.0043	0.00313	0.0079	0.00149	0.0019	0.00049	0.00122	5e-05	5e-05	0.00415	0.007	0.00977	0.01367
s_Lactobacillus intestinalis	9e-05	0.00011	0.00022	0.00056	0.00029	0.00057	0.00115	0.00046	0.00047	0.00036	0.00089	0.00016	0.00017	5e-05	0.00013	1e-05	1e-05	0.00044	0.00078	0.00109	0.00151
s_Lactobacillus johnsonii	0.01322	0.01583	0.03355	0.08384	0.04616	0.08517	0.17631	0.07039	0.07343	0.05586	0.13637	0.02559	0.03343	0.00802	0.0208	0.00094	0.00102	0.06877	0.11859	0.1665	0.23131
s_Lactobacillus taiwanensis	0.00049	0.0006	0.00124	0.00312	0.0017	0.00317	0.00646	0.00255	0.00272	0.00202	0.00497	0.00092	0.00121	0.00029	0.00076	3e-05	3e-05	0.00251	0.00431	0.00612	0.00849
s_Lactococcus lactis_E	5e-05	0.00019	0.0001	0.00011	0.00026	0.00026	0.00012	5e-05	0.00032	7e-05	0.00026	0.00023	0.00011	8e-05	0.00013	2e-05	1e-05	7e-05	5e-05	0.0001	8e-05
s_Lactococcus lactis_E	0.00047	9e-05	0.00011	0.00013	6e-05	0.00011	0.00028	0.00015	0.00018	6e-05	9e-05	3e-05	0.00036	0.00014	0.00024	4e-05	6e-05	0.00025	0.00014	0.00019	0.0003
s_Lawsonibacter MGG00923	7e-05	3e-05	9e-05	7e-05	9e-05	4e-05	4e-05	9e-05	5e-05	0.00011	4e-05	0.00012	7e-05	8e-05	8e-05	6e-05	5e-05	4e-05	0.00012	8e-05	7e-05
s_Lawsonibacter MGG02176	7e-05	4e-05	0.0001	0.0001	0.00018	5e-05	0.00033	0.00045	0.00017	0.00012	9e-05	8e-05	6e-05	9e-05	7e-05	0.00025	0.00032	0.00013	0.0003	0.00016	9e-05
s_Lawsonibacter MGG02935	0.00019	0.00075	0.00216	0.00011	0.00011	5e-05	0.00017	0.00021	0.00017	0.00071	0.00021	0.00047	0.00016	0.00033	0.00026	0.00047	0.00036	0.0002	0.00302	0.00066	0.00029
s_Lawsonibacter MGG03604	0.00014	0.00011	0.00025	0.00016	0.0001	6e-05	0.00014	0.00046	0.0002	0.00025	8e-05	0.00017	0.00042	0.00024	0.00028	0.00023	0.00019	0.00017	0.00031	0.0002	0.00011
s_Lawsonibacter MGG10101	7e-05	7e-05	0.00015	0.00013	0.0001	5e-05	9e-05	0.00017	6e-05	0.00015	5e-05	0.00012	0.00015	0.00016	0.00017	0.00012	6e-05	9e-05	0.00013	0.00011	7e-05
s_Lawsonibacter MGG21735	0.00024	0.00013	0.00028	0.00023	0.00027	0.00014	0.00098	0.00343	0.0012	0.00049	0.00015	0.0003	0.00559	0.00545	0.00877	0.00025	0.00029	0.00236	0.00047	0.00028	0.0002
s_Lawsonibacter MGG21846	0.00035	0.00016	0.00039	0.0003	0.00038	0.00044	0.0001	0.00016	0.00012	0.00052	0.00018	0.00034	0.0001	0.00014	0.00011	0.00019	0.00019	0.00016	0.0005	0.0004	0.00032
s_Lawsonibacter MGG22425	0.00169	0.00095	0.00133	0.00105	0.00112	0.00076	0.00081	0.00084	0.0013	0.00169	0.00087	0.00121	0.00193	0.00131	0.00144	0.00166	0.00103	0.00057	0.00134	0.00166	0.00101
s_Lawsonibacter MGG23221	3e-05	4e-05	0.00013	4e-05	0.00016	2e-05	0.0001	0.00012	0.0001	4e-05	1e-05	3e-05	0.00049	0.0005	0.00053	0.00017	0.00011	7e-05	3e-05	2e-05	2e-05
s_Lawsonibacter MGG23841	0.00049	0.00031	0.00063	0.00074	0.00125	0.00056	0.00051	0.00069	0.00048	0.00099	0.00043	0.00087	0.00052	0.00063	0.00067	0.00043	0.00041	0.00045	0.001	0.0006	0.00061
s_Lawsonibacter MGG23949	2e-05	2e-05	3e-05	3e-05	3e-05	2e-05	2e-05	4e-05	2e-05	4e-05	2e-05	4e-05	4e-05	4e-05	4e-05	3e-05	2e-05	3e-05	4e-05	3e-05	2e-05
s_Lawsonibacter MGG23977	0.00018	4e-05	9e-05	9e-05	0.00019	8e-05	3e-05	7e-05	4e-05	0.00012	9e-05	0.00014	6e-05	7e-05	6e-05	4e-05	4e-05	4e-05	0.00016	0.00015	9e-05
s_Lawsonibacter MGG24285	5e-05	4e-05	9e-05	7e-05	6e-05	3e-05	5e-05	9e-05	4e-05	0.0001	4e-05	9e-05	8e-05	8e-05	8e-05	6e-05	4e-05	5e-05	0.0001	9e-05	6e-05
s_Lawsonibacter MGG25090	3e-05	5e-05	0.0001	7e-05	8e-05	6e-05	4e-05	0.0001	7e-05	0.00013	3e-05	0.0001	0.00016	0.00014	0.00017	8e-05	8e-05	0.0001	0.00016	0.0001	9e-05
s_Lawsonibacter MGG26738	5e-05	3e-05	6e-05	5e-05	6e-05	3e-05	3e-05	8e-05	4e-05	9e-05	4e-05	8e-05	8e-05	8e-05	7e-05	6e-05	5e-05	5e-05	9e-05	6e-05	5e-05
s_Lawsonibacter MGG27905	0.00012	6e-05	0.00013	0.00013	0.00013	6e-05	0.0001	0.00016	0.00011	0.00019	7e-05	0.00014	0.00089	0.00058	0.00088	0.00015	0.00011	0.00016	0.00018	0.00015	0.00011
s_Lawsonibacter MGG29326	0.0005	5e-05	0.00011	0.00011	0.00011	6e-05	5e-05	0.00012	5e-05	0.00014	5e-05	0.00011	6e-05	7e-05	7e-05	6e-05	6e-05	5e-05	0.00059	0.00084	0.00063
s_Lawsonibacter MGG29392	8e-05	5e-05	0.0001	8e-05	9e-05	5e-05	6e-05	0.00012	6e-05	0.00016	5e-05	0.00015	0.0001	9e-05	9e-05	6e-05	6e-05	6e-05	0.00017	0.00013	9e-05
s_Lawsonibacter MGG30512	0.00011	3e-05	6e-05	0.00034	0.00019	8e-05	2e-05	7e-05	3e-05	9e-05	0.00018	0.00022	5e-05	4e-05	5e-05	3e-05	3e-05	3e-05	0.00028	0.00021	0.00018
s_Lawsonibacter MGG33571	0.0001	6e-05	0.00014	0.00012	0.00013	8e-05	8e-05	0.00014	7e-05	0.00021	6e-05	0.00018	0.00023	0.00018	0.00023	0.0001	8e-05	8e-05	0.0002	0.00016	0.00014
s_Lawsonibacter MGG34259	3e-05	1e-05	2e-05	3e-05	2e-05	1e-05	1e-05	2e-05	1e-05	2e-05	3e-05	3e-05	2e-05	2e-05	2e-05	1e-05	1e-05	1e-05	3e-05	2e-05	1e-05
s_Lawsonibacter MGG34412	0.00058	9e-05	0.00017	0.00026	0.00019	0.00011	0.00011	0.00023	0.00012	0.00041	0.00025	0.00037	0.00023	0.00019	0.00021	0.00016	0.0002	0.00013	0.00026	0.00021	0.00016
s_Lawsonibacter MGG35246	3e-05	2e-05	4e-05	4e-05	4e-05	3e-05	2e-05	5e-05	3e-05	6e-05	3e-05	6e-05	4e-05	4e-05	4e-05	3e-05	3e-05	2e-05	7e-05	4e-05	3e-05
s_Lawsonibacter MGG43097	2e-05	4e-05	4e-05	3e-05	7e-05	2e-05	6e-05	4e-05	1e-05	8e-05	6e-05	0.00011	9e-05	0.00011	7e-05	0.00011	0.0001	0.0001	4e-05	4e-05	4e-05
s_Lawsonibacter MGG46114	3e-05	2e-05	4e-05	3e-05	4e-05	2e-05	3e-05	6e-05	2e-05	5e-05	2e-05	5e-05	4e-05	4e-05	4e-05	2e-05	2e-05	2e-05	7e-05	4e-05	4e-05
s_Lawsonibacter MGG48410	0.00023	9e-05	0.0002	0.00037	0.00055	0.00012	9e-05	0.00015	9e-05	0.0007	0.0001	0.00043	0.00014	0.0001	0.00013	8e-05	5e-05	7e-05	0.00025	0.00013	0.00013
s_Lawsonibacter MGG49196	0.00145	0.00047	0.00129	0.00105	0.00116	0.00047	0.00104	0.00165	0.00101	0.0023	0.00074	0.00216	0.00213	0.00163	0.00157	0.00123	0.00086	0.00088	0.00218	0.00155	0.00107
s_Lawsonibacter MGG49575	0.00032	0.00021	0.00052	0.00045	0.00052	0.00028	0.0003	0.00066	0.00034	0.00071	0.00026	0.0008	0.00043	0.00061	0.00044	0.00031	0.0003	0.0003	0.00079	0.00055	0.00044
s_Lawsonibacter MGG49878	0.00062	0.00104	0.00151	0.00186	0.00279	0.00328	0.00071	0.00221	0.00076	0.00222	0.00102	0.00277	0.00142	0.00081	0.00086	0.00068	0.00058	0.00069	0.00301	0.00135	0.00138
s_Lawsonibacter MGG49998	0.00022	0.0002	0.00046	0.00032	0.00037	0.00023	0.00019	0.00043	0.00019	0.00061	0.00018	0.00051	0.00033	0.00037	0.00033	0.00022	0.00019	0.00019	0.00069	0.00045	0.00038
s_Lawsonibacter sp000492175	4e-05	3e-05	7e-05	5e-05	5e-05	3e-05	3e-05	6e-05	3e-05	8e-05	3e-05	7e-05	5e-05	6e-05	5e-05	3e-05	3e-05	2e-05	0.0001	7e-05	6e-05
s_Lawsonibacter sp003612335	0.00072	0.00059	0.00136	0.00083	0.00115	0.00067	0.00097	0.00186	0.00127	0.00112	0.00039	0.00138	0.00201	0.00227	0.00201	0.00117	0.00112	0.00122	0.0014	0.00093	0.00054
s_Lawsonibacter sp900066825	1e-05	1e-05	1e-05	1e-05	1e-05	1e-05	1e-05	1e-05	1e-05	1e-05	1e-05	1e-05	1e-05	1e-05	1e-05	1e-05	1e-05	1e-05	1e-05	1e-05	1e-05
s_MGG00141 MGG00141	8e-05	3e-05	5e-05	0.00028	8e-05	7e-05	0.00021	0.00027	0.0001	0.00021	6e-05	0.00103	0.00014	8e-05	0.0002	0.0004	0.00028	0.00024	0.0004	0.00035	5e-05
s_MGG00141 MGG00553	3e-05	2e-05	4e-05	8e-05	0.0001	6e-05	4e-05	6e-05	4e-05	0.00012	3e-05	0.00013	4e-05	4e-05	4e-05	1e-05	3e-05	4e-05	0.00012	8e-05	5e-05
s_MGG00360 MGG00360	1e-05	1e-05	2e-05	1e-05	3e-05	2e-05	0.00684	0.00118	0.00023	0.00011	5e-05	8e-05	0.00012	4e-05	5e-05	0.00035	0.00028	9e-05	4e-05	9e-05	0.00014
s_MGG00360 MGG21856	5e-05	0.00014	0.00016	0.0001	0.00045	0.00027	0.00016	0.00034	7e-05	0.00058	0.00032	0.00039	0.00036	0.00024	0.00022	5e-05	8e-05	8e-05	0.00052	0.00035	0.00052
s_MGG00360 MGG40592	0.00034	4e-05	0.00047	0.00028	9e-05	0.0001	3e-05	0.00034	0.00019	0.00071	0.00017	0.00074	0.0007	0.00063	0.00041	3e-05	2e-05	0.00018	0.00015	0.00021	0.00015
s_MGG03569 MGG34075	3e-05	6e-05	2e-05	1e-05	1e-05	1e-05	2e-05	2e-05	2e-05	1e-05	2e-05	1e-05	5e-05	4e-05	5e-05	2e-05	4e-05	7e-05	1e-05	1e-05	1e-05
s_MGG03569 MGG38783	3e-05	0.00023	0.00021	0.00037	0.00016	6e-05	0.00238	0.00506	0.00017	0.00016	7e-05	0.00043	0.00133	0.00066	0.00099	0.0003	0.00015	0.00044	0.00023	1e-05	0.0003
s_MGG03694 MGG03694	1e-05	1e-05	2e-05	1e-05	1e-05	1e-05	1e-05	2e-05	1e-05	2e-05	1e-05	2e-05	3e-05	3e-05	3e-05	1e-05	1e-05	2e-05	3e-05	2e-05	1e-05
s_MGG03694 MGG31721	7e-05	7e-05	0.0001	7e-05	9e-05	6e-05	0.00016	0.00011	6e-05	0.00016	5e-05	8e-05	0.00011	0.00023	0.00023	5e-05	4e-05	8e-05	0.00038	0.00018	0.00014
s_MGG03694 MGG36971	1e-05	1e-05	2e-05	2e-05	2e-05	1e-05	2e-05	2e-05	1e-05	3e-05	1e-05	2e-05	2e-05	3e-05	3e-05	1e-05	1e-05	1e-05	4e-05	3e-05	2e-05
s_MGG03699 MGG03699	0.00026	0.00021	0.0004	0.00029	0.00075	0.00041	0.0003	0.00055	0.00028	0.0008	0.00026	0.00089	0.00107	0.00074	0.00097	6e-05	0.00016	0.00028	0.00063	0.00052	0.00034
s_MGG05177 MGG05177	3e-05	5e-05	6e-05	0.00011	9e-05	0.00018	0.00028	0.00013	0.00015	8e-05	0.0002	6e-05	7e-05	0.00011	0.00017	1e-05	1e-05	0.00017	0.00018	0.00027	0.00036
s_MGG05278 MGG11045	2e-05	0.00296	8e-05	1e-05	4e-05	0.00012	0.00015	0.00022	0.00108	3e-05	9e-05	3e-05	1e-05	0.0001	5e-05	2e-05	0.00056	3e-05	2e-05	3e-05	4e-05
s_MGG05278 MGG48455	0.00033	0.00028	0.00021	0.0002	0.00135	0.0006	0.00024	0.0004	0.00025	0.00058	0.00038	0.00052	0.00013	0.00035	0.00025	2e-05	2e-05	0.00018	0.00055	0.00027	0.00029
s_MGG09523 MGG09523	2e-05	1e-05	3e-05	4e-05	3e-05	2e-05	2e-05	5e-05	2e-05	4e-05	1e-05	5e-05	4e-05	5e-05	4e-05	1e-05	2e-05	3e-05	4e-05	2e-05	1e-05
s_MGG10857 MGG10857	5e-05	6e-05	0.00043	7e-05	0.00014	8e-05	0.00011	0.00021	6e-05	0.00038	0.0001	0.00052	0.00012	0.00026	0.00014	1e-05	2e-05	8e-05	0.00057	0.00042	8e-05
s_MGG16888 MGG16888	1e-05	3e-05	6e-05	3e-05	5e-05	3e-05	0.0297	0.0346	0.01083	8e-05	2e-05	8e-05	0.01482	0.03989	0.02114	0.00291	4e-05	0.00528	8e-05	5e-05	3e-05
s_MGG16888 MGG19356	0.00283	0.00067	0.00965	0.00848	0.00037	0.00124	0.00615	0.02703	0.00257	0.01101	0.00017	0.02038	0.00014	0.00182	0.00014	0.00022	0.00133	0.00268	0.00419	0.00055	0.00064
s_MGG16888 MGG31877	4e-05	3e-05	8e-05	0.0001	0.00011	6e-05	0.00032	0.00364	3e-05	0.00012	4e-05	0.00019	0.00171	0.0001	9e-05	1e-05	1e-05	3e-05	0.00023	0.00019	8e-05
s_MGG16888 MGG45324	1e-05	1e-05	4e-05	5e-05	3e-05	2e-05	0.00369	0.0217	4e-05	5e-05	1e-05	7e-05	6e-05	0.00013	6e-05	1e-05	1e-05	3e-05	9e-05	4e-05	3e-05
s_MGG16888 MGG46206	0.00012	0.00011	0.00028	0.00028	0.00036	0.00018	0.00024	0.00035	0.00013	0.00041	0.0001	0.00043	0.0002	0.00036	0.0002	3e-05	4e-05	0.00015	0.00036	0.00024	0.00015
s_MGG16888 MGG48214	1e-05	1e-05	3e-05	2e-05	4e-05	2e-05	7e-05	0.00013	4e-05	7e-05	1e-05	4e-05	6e-05	8e-05	5e-05	1e-05	2e-05	5e-05	7e-05	4e-05	2e-05
s_MGG18360 MGG43193	1e-05	3e-05	2e-05	2e-05	0.00016	8e-05	2e-05	4e-05	2e-05	0.00012	4e-05	0.00011	3e-05	4e-05	3e-05	1e-05	1e-05	1e-05	9e-05	7e-05	5e-05
s_MGG19347 MGG26506	0.00039	0.00033	0.00013	0.00061	0.00035	4e-05	0.00032	0.00069	0.00034	0.001	0.00038	0.00101	0.00046	0.00075	0.00051	0.00032	0.00037	0.00047	0.00057	0.0003	0.00024
s_MGG19393 MGG27965	7e-05	3e-05	7e-05	0.00015	0.0001	5e-05	4e-05	0.00014	6e-05	0.00013	3e-05	0.00017	6e-05	0.00012	7e-05	1e-05	1e-05	8e-05	0.00015	7e-05	5e-05
s_MGG19393 MGG28982	0.0001	7e-05	0.00012	0.00026	0.00019	0.00011	9e-05	0.00018	7e-05	0.00029	7e-05	0.00024	8e-05	0.0001	0.0001	2e-05	3e-05	6e-05	0.00028	0.00018	0.0001
s_MGG21978 MGG03633	1e-05	1e-05	2e-05	2e-05	4e-05	2e-05	2e-05	3e-05	2e-05	4e-05	1e-05	4e-05	2e-05	3e-05	2e-05	1e-05	1e-05	1e-05	5e-05	3e-05	2e-05
s_MGG21978 MGG21978	4e-05	2e-05	4e-05	6e-05	7e-05	5e-05	4e-05	9e-05	4e-05	9e-05	3e-05	9e-05	7e-05	8e-05	7e-05	2e-05	3e-05	4e-05	0.0001	7e-05	4e-05
s_MGG21978 MGG39618	5e-05	4e-05	7e-05	0.00012	0.00011	4e-05	0.00013	0.00029	0.00011	0.00018	5e-05	0.00015	7e-05	0.00013	7e-05	9e-05	0.00011	9e-05	0.00023	0.00012	9e-05
s_MGG21978 MGG42665	2e-05	2e-05	4e-05	4e-05	8e-05	5e-05	4e-05	9e-05	4e-05	0.0001	3e-05	0.0001	7e-05	0.00011	8e-05	3e-05	3e-05	4e-05	0.0001	7e-05	4e-05
s_MGG22355 MGG22355	0.00011	9e-05	0.00169	0.00044	0.00049	0.0007	0.0007	0.00067	0.00022	0.00069	8e-05	0.00195	0.00241	0.00197	0.00215	4e-05	4e-05	0.00125	0.00185	0.00069	0.00117
s_MGG22355 MGG30580	0.0001	0.00025	0.0003	0.00027	0.00022	0.00011	7e-05	0.0001	0.00011	0.00027	0.00037	0.00038	0.0001	0.0002	0.00015	0.0001	7e-05	7e-05	0.00021	0.00021	0.00015
s_MGG22355 MGG46611	4e-05	9e-05	0.00017	5e-05	0.00015	9e-05	3e-05	2e-05	2e-05	0.00013	5e-05	9e-05	6e-05	5e-05	7e-05	4e-05	4e-05	2e-05	0.00021	0.00023	0.0002
s_MGG22630 MGG00129	0.00015	0.00045	0.00113	0.00016	0.00012	0.00014	7e-05	6e-05	1e-05	0.0008	0.00048	0.00065	0.00061	0.0002	0.00047	5e-05	6e-05	0.0001	0.00018	0.00059	0.00044
s_MGG22630 MGG22630	0.00062	2e-05	3e-05	0.00034	0.00037	0.0005	0.00033	0.00043	0.00011	0.00016	0.00094	0.0009	6e-05	4e-05	4e-05	0.00028	0.00032	0.00037	6e-05	6e-05	7e-05
s_MGG22630 MGG36860	0.00014	0.00016	0.00049	0.0002	0.00079	0.00068	0.00029	0.00031	0.00021	1e-05	0.00013	5e-05	0.00098	0.00058	0.00044	0.00033	0.00026	0.00061	0.00049	0.00106	0.00047
s_MGG22630 MGG42986	4e-05	5e-05	0.00018	9e-05	0.00016	0.00018	0.00023	0.00052	0.00012	0.00018	8e-05	0.00017	0.00136	0.00073	0.00088	0.00018	0.00015	0.00017	0.00033	0.00036	0.00029
s_MGG23612 MGG23612	6e-05	0.00013	0.00015	9e-05	9e-05	5e-05	8e-05	0.0003	0.00017	0.00018	6e-05	0.00013	0.00014	0.0003	0.0002	0.00013	0.00012	0.0001	0.00015	0.00014	9e-05
s_MGG23625 MGG23625	1e-05	1e-05	2e-05	1e-05	2e-05	1e-05	1e-05	2e-05	1e-05	3e-05	1e-05	4e-05	2e-05	2e-05	2e-05	1e-05	1e-05	1e-05	3e-05	2e-05	1e-05
s_MGG24042 MGG24042	0.0004	0.00024	0.00066	0.00111	0.0001	9e-05	0.00011	0.00013	0.00038	0.00014	0.00021	0.00014	0.0003	0.00087	0.00032	0.00029	8e-05	0.00017	0.00022	0.00023	0.00021
s_MGG24042 MGG33332	0.00052	0.00032	0.00049	0.00054	0.00118	0.0005	0.00082	0.0014	0.00028	0.00155	0.00019	0.00097	0.00014	0.00042	0.00031	0.00042	0.00066	0.00047	0.00061	0.00071	0.00058
s_MGG25005 MGG25005	4e-05	1e-05	1e-05	3e-05	3e-05	3e-05	3e-05	3e-05	5e-05	2e-05	4e-05	2e-05	4e-05	4e-05	4e-05	0.00029	0.00024	0.00015	2e-05	2e-05	3e-05
s_MGG28944 MGG03608	0.00029	0.00012	0.00037	0.0007	0.0006	0.00033	0.00029	0.00075	0.00032	0.00072	0.00025	0.00097	0.00034	0.00044	0.00033	4e-05	8e-05	0.00027	0.00083	0.00055	0.0003
s_MGG28944 MGG28944	3e-05	0.00011	0.00012	8e-05	9e-05	6e-05	5e-05	0.00011	5e-05	0.00025	6e-05	0.00031	0.0001	0.00023	0.00015	2e-05	2e-05	0.00013	0.00017	9e-05	7e-05
s_MGG29599 MGG29599	0.00019	5e-05	3e-05	1e-05	4e-05	4e-05	7e-05	6e-05	0.00179	0.00018	0.00055	0.0002	1e-05	3e-05	6e-05	0.00017	1e-05	3e-05	2e-05	3e-05	5e-05
s_MGG29599 MGG34463	9e-05	7e-05	9e-05	1e-05	0.00014	7e-05	0.00015	7e-05	0.00104	5e-05	0.00012	4e-05	1e-05	6e-05	0.0001	2e-05	1e-05	4e-05	3e-05	5e-05	5e-05
s_MGG29599 MGG44934	3e-05	4e-05	0.00031	6e-05	4e-05	8e-05	0.00011	9e-05	0.00017	4e-05	0.00011	4e-05	4e-05	4e-05	9e-05	8e-05	1e-05	5e-05	3e-05	4e-05	5e-05
s_MGG30545 MGG08460	0.00024	0.00016	0.00051	0.00019	0.00019	0.00021	5e-05	0.00012	7e-05	0.00094	0.00057	0.00248	0.00016	0.00019	0.00017	6e-05	0.0001	0.00014	0.00122	0.00066	0.00078
s_MGG30545 MGG30545	2e-05	2e-05	5e-05	4e-05	4e-05	3e-05	0.00013	0.00028	0.00019	8e-05	4e-05	0.00014	6e-05	4e-05	5e-05	0.00016	0.00013	0.00025	0.0001	5e-05	5e-05
s_MGG30545 MGG39870	3e-05	2e-05	7e-05	3e-05	3e-05	3e-05	3e-05	8e-05	7e-05	0.00013	7e-05	0.00029	4e-05	4e-05	3e-05	3e-05	4e-05	5e-05	0.00015	9e-05	9e-05
s_MGG32520 MGG32520	0.00057	8e-05	0.00017	0.00081	0.00011	7e-05	0.0004	0.00045	0.0002	0.00018	6e-05	0.00015	0.00018	0.00033	0.00021	0.00055	0.00035	0.00048	0.00018	0.00016	9e-05
s_MGG32520 MGG48216	0.00013	0.0001	0.00025	0.0002	0.00022	0.00014	7e-05	0.00018	0.00012	0.00028	9e-05	0.00023	0.00014	0.00023	0.0002	0.00012	0.0001	8e-05	0.00029	0.00022	0.00016
s_MGG34146 MGG34146	0.00011	0.0001	7e-05	6e-05	4e-05	6e-05	7e-05	8e-05	4e-05	0.00014	0.00025	0.00036	0.00018	7e-05	0.0001	1e-05	2e-05	5e-05	7e-05	0.00012	0.0001
s_MGG34163 MGG34163	9e-05	7e-05	0.00014	8e-05	0.00023	9e-05	7e-05	0.00026	0.0001	0.00021	9e-05	0.00021	0.0001	0.00011	8e-05	8e-05	0.0001	8e-05	0.00035	0.00016	0.00017
s_MGG34735 MGG07153	2e-05	3e-05	0.00016	4e-05	9e-05	5e-05	6e-05	0.00102	5e-05	0.00011	3e-05	9e-05	0.00041	0.00024	0.00011	0.00143	0.00013	0.00061	9e-05	8e-05	5e-05
s_MGG34735 MGG07741	2e-05	3e-05	0.03896	5e-05	7e-05	0.00018	0.00076	0.00029	5e-05	0.00011	3e-05	0.00012	9e-05	0.00011	9e-05	0.0001	4e-05	5e-05	0.00012	7e-05	4e-05
s_MGG34735 MGG18266	5e-05	6e-05	8e-05	0.0001	0.00027	0.00015	0.0001	0.00015	6e-05	0.00021	4e-05	0.00019	9e-05	0.00014	0.0001	3e-05	2e-05	7e-05	0.00024	0.00017	0.00011
s_MGG34735 MGG21115	0.0001	0.00011	0.00015	0.00015	0.00017	7e-05	0.00014	0.00016	8e-05	0.00024	5e-05	0.00024	0.00012	0.00019	0.00014	5e-05	8e-05	7e-05	0.00023	0.00011	6e-05
s_MGG34735 MGG28869	0.00014	4e-05	0.00012	0.00013	7e-05	5e-05	7e-05	0.00015	0.0001	9e-05	2e-05	0.00011	0.00017	0.00021	0.00015	6e-05	4e-05	7e-05	0.00012	6e-05	5e-05
s_MGG34735 MGG28871	8e-05	8e-05	0.00043	0.0001	0.00015	7e-05	0.00019	0.00019	0.00011	0.00017	3e-05	0.00019	7e-05	9e-05	6e-05	8e-05	0.00011	4e-05	0.00016	0.00011	5e-05
s_MGG34735 MGG31768	2e-05	4e-05	0.00024	8e-05	7e-05	4e-05	7e-05	0.00025	0.00012	0.00013	3e-05	9e-05	8e-05	8e-05	8e-05	2e-05	2e-05	5e-05	0.00015	7e-05	3e-05
s_MGG34735 MGG34735	4e-05	4e-05	0.0001	7e-05	0.00014	8e-05	4e-05	9e-05	4e-05	0.00014	4e-05	0.00016	7e-05	8e-05	7e-05	1e-05	2e-05	4e-05	0.00013	9e-05	6e-05
s_MGG34735 MGG41928	5e-05	5e-05	0.00095	9e-05	9e-05	6e-05	7e-05	0.00014	3e-05	0.00012	3e-05	0.00013	0.00013	0.00015	9e-05	2e-05	3e-05	5e-05	0.0001	6e-05	4e-05
s_MGG34735 MGG42978	2e-05	2e-05	4e-05	3e-05	3e-05	2e-05	3e-05	5e-05	2e-05	5e-05	1e-05	5e-05	3e-05	4e-05	3e-05	1e-05	1e-05	2e-05	6e-05	3e-05	1e-05
s_MGG34735 MGG48728	0.0027	0.00063	0.00036	0.00343	0.00601	0.00278	0.00031	0.00039	0.00061	0.00185	0.00055	0.00178	0.00028	0.00049	0.00028	0.00015	0.0002	9e-05	0.00073	0.00077	0.00065
s_MGG36058 MGG36058	0.00013	0.00015	8e-05	8e-05	8e-05	0.00013	0.00014	7e-05	0.00019	7e-05	0.00019	8e-05	9e-05	4e-05	6e-05	2e-05	4e-05	2e-05	1e-05	5e-05	8e-05
s_MGG36447 MGG36447	0.00016	0.00015	0.00018	0.00036	0.00051	0.00044	0.00012	0.00057	4e-05	0.00187	0.00012	0.00051	0.00011	9e-05	7e-05	1e-05	3e-05	5e-05	0.00055	0.00025	0.00011
s_MGG36460 MGG36460	9e-05	0.00019	7e-05	4e-05	4e-05	5e-05	0.00013	0.00028	0.00025	0.00014	0.0001	6e-05	8e-05	0.0003	0.00148	1e-05	2e-05	0.00017	7e-05	0.00011	7e-05
s_MGG37124 MGG03548	9e-05	6e-05	0.0001	0.00134	0.00051	7e-05	0.0003	0.00278	0.00064	0.00014	4e-05	0.00026	0.00086	0.00038	0.00042	0.00021	0.00057	0.00054	0.00021	0.00017	6e-05
s_MGG37124 MGG29242	0.00035	0.00149	0.00164	0.00025	0.00018	0.00068	0.00035	0.00019	0.00067	0.00505	0.00075	0.00339	0.00345	0.00353	0.00328	0.00042	0.00028	0.00082	0.0045	0.00244	0.00075
s_MGG37124 MGG36488	8e-05	0.00019	0.00043	0.00026	0.00033	0.0003	0.00016	0.00073	0.00021	0.00032	0.00016	0.00047	0.00018	0.0004	0.00016	0.00014	0.00017	0.00029	0.00095	0.00045	0.00023
s_MGG37375 MGG37375	1e-05	0.00057	0.0003	2e-05	0.00054	2e-05	3e-05	4e-05	0.00137	6e-05	1e-05	7e-05	1e-05	0.00019	4e-05	1e-05	3e-05	5e-05	0.00018	0.00191	1e-05
s_MGG37695 MGG03630	2e-05	3e-05	6e-05	3e-05	7e-05	4e-05	4e-05	9e-05	3e-05	9e-05	2e-05	8e-05	9e-05	0.00014	6e-05	1e-05	3e-05	3e-05	9e-05	6e-05	4e-05
s_MGG37695 MGG19734	9e-05	4e-05	0.00011	9e-05	0.00013	7e-05	0.0001	0.00024	0.00014	0.0002	6e-05	0.0002	0.00018	0.00021	0.0002	6e-05	7e-05	0.00015	0.00024	0.00013	7e-05
s_MGG37695 MGG31479	5e-05	5e-05	0.00011	6e-05	9e-05	6e-05	0.00033	0.0002	6e-05	0.00629	0.00104	0.00412	0.00176	0.00081	0.00243	8e-05	6e-05	0.00013	0.0078	0.00414	0.00118
s_MGG37695 MGG37695	5e-05	4e-05	0.0001	0.00011	9e-05	5e-05	0.00012	0.0006	4e-05	0.00021	3e-05	0.00022	0.0001	0.00016	8e-05	3e-05	3e-05	0.00011	0.00016	9e-05	6e-05
s_MGG38320 MGG38320	0.00031	0.00032	0.00033	0.00019	0.00018	0.00035	0.00019	0.00012	0.00037	0.00014	0.00041	0.00018	2e-05	0.00018	0.00018	1e-05	1e-05	0.00023	0.00011	0.00015	0.00037
s_MGG38970 MGG36997	0.0005	0.00106	0.00157	0.00157	0.00218	0.00171	0.00108	0.00115	0.00115	0.00158	0.00222	0.00297	0.00025	0.00108	0.0007	5e-05	7e-05	0.00062	0.00251	0.00409	0.00347
s_MGG38970 MGG37006	5e-05	9e-05	5e-05	1e-05	8e-05	7e-05	0.0001	9e-05	0.00015	0.00047	0.00074	0.00042	1e-05	4e-05	7e-05	1e-05	1e-05	3e-05	5e-05	5e-05	8e-05
s_MGG38970 MGG38970	2e-05	7e-05	9e-05	4e-05	5e-05	4e-05	7e-05	9e-05	7e-05	0.0001	0.00011	0.00014	5e-05	0.00019	0.0001	3e-05	3e-05	0.00014	0.00018	8e-05	7e-05
s_MGG38970 MGG42817	0.00085	0.00035	0.00062	0.00025	0.00055	0.0007	0.0005	0.00021	0.00028	0.00075	0.00137	0.00047	5e-05	0.00012	0.00017	1e-05	1e-05	0.00018	0.00064	0.00064	0.0008
s_MGG40866 MGG40866	5e-05	0.00057	0.00079	3e-05	0.00018	0.0001	0.0003	0.00058	0.0006	0.00067	0.00016	0.00187	9e-05	7e-05	7e-05	0.00012	9e-05	7e-05	0.00065	0.00041	0.00029
s_MGG41100 MGG41100	1e-05	1e-05	4e-05	1e-05	2e-05	1e-05	5e-05	4e-05	4e-05	3e-05	3e-05	4e-05	0.00036	0.00018	0.00028	2e-05	2e-05	2e-05	3e-05	2e-05	2e-05
s_MGG42036 MGG22677	3e-05	3e-05	5e-05	6e-05	4e-05	3e-05	0.0002	0.00017	0.00041	6e-05	2e-05	6e-05	7e-05	9e-05	8e-05	0.00029	0.00033	0.00027	7e-05	4e-05	3e-05
s_MGG42036 MGG28450	7e-05	2e-05	3e-05	6e-05	6e-05	5e-05	4e-05	6e-05	3e-05	0.00011	3e-05	9e-05	0.00014	0.00014	0.00027	1e-05	2e-05	3e-05	0.00018	0.0001	5e-05
s_MGG42036 MGG38310	1e-05	1e-05	3e-05	2e-05	2e-05	1e-05	2e-05	3e-05	1e-05	3e-05	1e-05	3e-05	3e-05	3e-05	3e-05	1e-05	1e-05	2e-05	4e-05	3e-05	1e-05
s_MGG42036 MGG42036	0.00011	0.0001	0.00033	0.00022	0.00042	0.00029	5e-05	0.00039	3e-05	0.00025	0.00022	0.00037	0.0004	0.00053	0.00045	4e-05	4e-05	6e-05	0.00028	0.00033	0.00018
s_MGG48013 MGG48013	0.00034	0.00016	0.00018	6e-05	0.00013	0.00014	6e-05	4e-05	8e-05	7e-05	0.0002	0.0001	0.00015	6e-05	0.0001	6e-05	0.00012	0.00014	9e-05	0.00013	0.00014
s_MGG48730 MGG48730	0.00045	8e-05	0.00127	3e-05	0.00127	0.00071	0.00119	0.00181	0.00061	0.00026	0.00073	0.00173	0.00017	0.0014	0.00023	0.0001	0.00018	0.00048	0.00316	0.00208	0.00149
s_MGG48967 MGG48967	4e-05	0.00012	0.00021	0.00012	0.00025	0.00018	9e-05	0.00028	8e-05	0.0004	0.0001	0.00042	0.00019	0.00042	0.00035	2e-05	4e-05	0.00024	0.00051	0.00045	0.00017
s_MGG49573 MGG03626	0.0001	2e-05	6e-05	7e-05	0.0001	4e-05	4e-05	9e-05	4e-05	4e-05	5e-05	9e-05	4e-05	4e-05	5e-05	3e-05	3e-05	4e-05	0.0002	0.0001	6e-05
s_MGG49573 MGG26475	2e-05	1e-05	2e-05	2e-05	2e-05	1e-05	1e-05	2e-05	1e-05	2e-05	1e-05	4e-05	1e-05	1e-05	1e-05	1e-05	1e-05	1e-05	4e-05	2e-05	1e-05
s_MGG49573 MGG38057	0.00027	0.00022	0.00123	0.00201	0.00068	0.00053	0.00063	0.00088	0.00079	0.0001	0.00019	0.00071	0.0005	0.00064	0.00104	0.00012	0.00021	0.00022	0.0047	0.00143	0.00106
s_MGG49573 MGG49573	0.00582	0.00027	0.00052	0.00047	0.00623	0.00138	0.0004	0.00348	0.00046	0.00124	0.00373	0.00502	0.00044	0.00049	0.0004	0.00133	0.00115	0.00235	0.00126	0.004	0.00099
s_MGG49877 MGG23594	0.00263	0.00028	0.00087	0.00146	0.00043	0.00095	0.00047	0.00014	0.00013	0.00015	0.00058	0.00032	0.00265	4e-05	0.00364	0.00022	0.00037	0.00143	0.00048	0.00035	0.00037
s_MGG49877 MGG49877	0.00014	3e-05	4e-05	8e-05	5e-05	5e-05	3e-05	2e-05	4e-05	2e-05	3e-05	3e-05	0.00014	0.00011	0.00022	5e-05	8e-05	9e-05	3e-05	3e-05	3e-05
s_MGG50002 MGG19285	3e-05	3e-05	0.0001	4e-05	0.00014	8e-05	4e-05	7e-05	4e-05	0.0001	5e-05	0.00017	8e-05	7e-05	0.00026	4e-05	6e-05	4e-05	0.00018	0.0001	9e-05
s_MGG50002 MGG30204	0.00027	6e-05	0.00022	0.00052	0.00042	0.0003	0.00029	0.00143	0.00057	0.00045	0.00016	0.0005	0.00042	0.00043	0.00037	0.00019	0.00026	0.00037	0.00049	0.00035	0.00013
s_MGG50002 MGG32993	0.00084	0.00037	0.00146	0.00101	0.00079	0.00055	0.00029	0.00084	0.00042	0.00014	0.00056	0.00117	0.00144	0.00112	0.00161	0.00025	0.00059	0.00086	0.00099	0.00068	0.00052
s_MGG50002 MGG34226	6e-05	3e-05	5e-05	0.00011	0.00011	6e-05	0.00031	0.00085	0.00049	0.00074	0.00024	0.00057	0.00012	0.00011	0.0001	0.00018	0.00031	0.00023	0.00018	0.0001	5e-05
s_MGG50002 MGG39132	0.00013	5e-05	0.00015	6e-05	8e-05	5e-05	6e-05	0.00011	7e-05	0.0001	6e-05	0.0001	0.00013	9e-05	0.00011	5e-05	6e-05	7e-05	8e-05	7e-05	5e-05
s_MGG50002 MGG41886	0.00015	6e-05	0.00022	0.00029	0.00017	0.00013	0.0006	0.00038	0.00021	0.00029	0.00013	0.00038	0.00031	0.00029	0.00024	7e-05	0.00011	0.00012	0.00027	0.0002	0.00014
s_MGG50002 MGG44533	1e-05	1e-05	2e-05	2e-05	2e-05	1e-05	1e-05	3e-05	2e-05	2e-05	1e-05	3e-05	2e-05	2e-05	3e-05	1e-05	1e-05	1e-05	2e-05	1e-05	1e-05
s_MGG50002 MGG45709	8e-05	4e-05	0.00014	0.00013	9e-05	6e-05	9e-05	0.00014	7e-05	0.00018	0.0001	0.00026	0.0002	0.00013	0.00015	1e-05	3e-05	8e-05	0.00028	0.00013	9e-05
s_MGG50002 MGG50002	0.00021	9e-05	0.00023	0.00026	0.00032	0.0002	0.00028	0.00049	0.00023	0.00037	0.00021	0.00114	0.00064	0.00061	0.00067	0.00013	0.00015	0.00019	0.0006	0.00034	0.00027
s_Mailhella sp003150275	4e-05	2e-05	5e-05	5e-05	5e-05	2e-05	2e-05	4e-05	2e-05	6e-05	3e-05	7e-05	4e-05	3e-05	3e-05	2e-05	2e-05	2e-05	7e-05	5e-05	5e-05
s_Marseille-P3106 MGG29820	2e-05	1e-05	2e-05	1e-05	1e-05	1e-05	1e-05	2e-05	1e-05	2e-05	1e-05	2e-05	1e-05	1e-05	1e-05	2e-05	1e-05	1e-05	2e-05	2e-05	2e-05
s_Marseille-P3106 MGG30570	0.00156	0.00101	0.00135	0.00119	0.00167	0.00139	0.00078	0.00081	0.00107	0.00091	0.00098	0.00081	0.00046	0.0007	0.00051	0.00178	0.0011	0.00065	0.00097	0.00111	0.00115
s_Marseille-P3106 MGG30575	0.00022	0.0001	0.00015	9e-05	0.00014	0.0001	0.00011	0.00012	0.00016	0.00015	0.0001	9e-05	7e-05	7e-05	7e-05	0.00012	9e-05	5e-05	0.0001	0.00013	0.0001
s_Marseille-P3106 MGG35499	0.00012	9e-05	0.00012	4e-05	0.00013	7e-05	6e-05	3e-05	5e-05	3e-05	5e-05	2e-05	1e-05	4e-05	2e-05	9e-05	4e-05	1e-05	3e-05	6e-05	7e-05
s_Marseille-P3106 MGG46608	0.00026	0.00025	0.00046	0.0002	0.00039	0.00036	7e-05	8e-05	0.00018	5e-05	0.00022	0.00012	5e-05	7e-05	6e-05	0.00012	7e-05	3e-05	0.0001	0.00017	0.00024
s_Muribaculum MGG30742	0.00026	0.00026	0.00017	0.00011	9e-05	0.00019	0.00017	9e-05	0.00022	7e-05	0.0002	8e-05	0.00012	6e-05	0.0001	0.00074	0.00074	0.0006	1e-05	6e-05	0.00011
s_Muribaculum MGG41136	0.00043	0.00035	0.00024	0.00026	0.00029	0.00045	0.00026	0.00014	0.00019	0.00015	0.0004	0.00018	4e-05	2e-05	3e-05	3e-05	3e-05	5e-05	3e-05	0.00012	0.00022
s_Muribaculum intestinale	0.00066	0.00033	0.00035	0.0001	8e-05	0.00022	0.00022	0.00014	0.00041	9e-05	0.00032	9e-05	0.00038	0.00022	0.00035	0.00057	0.0008	0.00059	1e-05	7e-05	0.00014
s_Muribaculum sp002358615	0.00044	0.0004	0.00028	0.00018	0.00019	0.00034	0.00027	0.00015	0.00028	0.00015	0.00043	0.00018	0.0002	0.00023	0.00014	0.15135	0.19709	0.13465	3e-05	0.00011	0.0002
s_Muribaculum sp002492595	0.00087	0.00112	0.00064	0.00054	0.00052	0.0009	0.00065	0.00032	0.00061	0.0003	0.00079	0.00037	0.00022	0.0001	0.00017	0.00038	0.00045	0.00062	7e-05	0.00025	0.00046
s_Muribaculum sp003150235	0.00017	0.00014	0.0001	7e-05	6e-05	0.00011	8e-05	4e-05	9e-05	5e-05	0.00012	5e-05	8e-05	5e-05	7e-05	0.00029	0.00048	0.00039	1e-05	3e-05	5e-05
s_Muricomes intestini	2e-05	1e-05	2e-05	2e-05	1e-05	1e-05	2e-05	3e-05	2e-05	2e-05	1e-05	2e-05	2e-05	2e-05	2e-05	1e-05	1e-05	1e-05	1e-05	1e-05	1e-05
s_Muricomes sp900604355	2e-05	1e-05	5e-05	2e-05	2e-05	2e-05	2e-05	3e-05	4e-05	3e-05	1e-05	3e-05	3e-05	0.00019	2e-05	1e-05	1e-05	2e-05	4e-05	2e-05	1e-05
s_Murimonas intestini	1e-05	1e-05	2e-05	1e-05	1e-05	1e-05	1e-05	3e-05	2e-05	2e-05	1e-05	2e-05	2e-05	3e-05	2e-05	1e-05	1e-05	2e-05	2e-05	1e-05	1e-05
s_Oscillibacter MGG00847	0.00042	0.00018	0.00051	0.00036	0.00059	0.0003	0.00022	0.00047	0.00027	0.00063	0.00022	0.00081	0.00032	0.00042	0.00034	0.00027	0.00026	0.00026	0.00057	0.00043	0.00036
s_Oscillibacter MGG02999	9e-05	6e-05	0.00013	9e-05	0.00011	5e-05	8e-05	0.00016	0.0001	0.00016	5e-05	0.00012	8e-05	0.00015	8e-05	7e-05	7e-05	6e-05	0.00014	0.00011	9e-05
s_Oscillibacter MGG05365	0.00026	0.001	0.0006	0.0007	0.0007	0.00045	7e-05	0.00028	0.00019	0.00075	0.00014	0.00041	8e-05	0.00036	0.00012	8e-05	0.00014	8e-05	0.00083	0.00013	0.0002
s_Oscillibacter MGG08928	0.00016	0.00011	0.00027	0.00018	0.00025	0.00015	0.00012	0.00022	0.00013	0.00031	0.0001	0.00027	0.00017	0.00022	0.00018	0.00014	0.00012	0.00011	0.00031	0.00024	0.00017
s_Oscillibacter MGG09733	5e-05	3e-05	6e-05	5e-05	7e-05	4e-05	3e-05	7e-05	4e-05	8e-05	3e-05	9e-05	5e-05	8e-05	6e-05	4e-05	4e-05	4e-05	8e-05	6e-05	4e-05
s_Oscillibacter MGG09768	4e-05	3e-05	6e-05	5e-05	6e-05	3e-05	3e-05	7e-05	3e-05	0.00012	4e-05	7e-05	4e-05	5e-05	5e-05	4e-05	3e-05	3e-05	9e-05	7e-05	6e-05
s_Oscillibacter MGG09927	0.00022	0.00011	0.00024	0.0002	0.00032	0.00016	0.00014	0.00026	0.00016	0.00041	0.00012	0.0004	0.00017	0.00026	0.00018	0.00014	0.00013	0.00014	0.00032	0.00025	0.0002
s_Oscillibacter MGG16979	0.00034	0.00019	0.00038	0.00125	0.00079	0.00087	0.00012	0.00068	0.00017	0.00112	0.00029	0.00074	0.00017	0.00034	0.00023	0.00016	0.00015	0.00021	0.00059	0.00066	0.00033
s_Oscillibacter MGG18385	7e-05	4e-05	7e-05	5e-05	0.0001	5e-05	3e-05	8e-05	5e-05	9e-05	3e-05	9e-05	4e-05	9e-05	5e-05	4e-05	4e-05	3e-05	8e-05	6e-05	5e-05
s_Oscillibacter MGG18533	0.00011	7e-05	0.00015	0.00013	0.00013	7e-05	0.0001	0.00018	0.0001	0.00018	6e-05	0.00017	0.00013	0.00019	0.00015	0.00015	0.00011	0.00012	0.00023	0.00018	0.0001
s_Oscillibacter MGG20151	0.00026	0.0001	0.00024	0.00027	0.00039	0.00016	0.0001	0.00018	0.00013	0.00026	0.00012	0.00027	0.00015	0.00023	0.00014	0.00014	0.00012	0.00012	0.00031	0.00016	0.00017
s_Oscillibacter MGG21882	0.00017	0.00118	0.00233	0.00081	0.00038	0.00053	0.00092	0.00136	0.00034	0.00043	0.00033	0.00097	0.00198	0.00138	0.00169	0.00112	0.00038	0.00103	0.00038	0.00047	7e-05
s_Oscillibacter MGG22288	0.00354	0.00022	0.00054	0.00066	0.00271	0.00078	0.00026	0.00049	0.00044	0.00073	0.00022	0.00068	0.00137	0.00094	0.00101	0.00164	0.00113	0.00136	0.00262	0.00135	0.0016
s_Oscillibacter MGG22540	0.00024	6e-05	0.00022	0.0001	0.0016	5e-05	0.0002	0.00166	0.0001	0.00612	0.00191	0.00018	0.00017	0.00045	0.0002	0.00013	0.0001	0.00022	0.00096	0.00194	0.00198
s_Oscillibacter MGG24044	0.00028	9e-05	0.00021	0.00015	0.00041	0.00016	0.00018	0.00105	0.00092	0.00029	9e-05	0.00038	0.00019	0.00186	0.00039	0.00027	0.00068	0.0003	0.00029	0.00018	0.00017
s_Oscillibacter MGG25941	0.00041	2e-05	5e-05	0.00021	0.00066	0.00064	0.0001	0.00011	9e-05	0.00104	0.00115	0.00072	5e-05	6e-05	5e-05	0.00011	6e-05	0.0001	0.00183	0.00124	0.0008
s_Oscillibacter MGG27653	0.00042	9e-05	0.00026	0.00045	0.00033	0.00018	0.00015	0.00022	0.00013	0.00061	0.0001	0.00026	0.00019	0.00025	0.00019	0.00019	0.00014	0.00014	0.00024	0.00026	0.00018
s_Oscillibacter MGG28366	0.00025	0.00012	0.00029	0.00022	0.00037	0.00018	0.00082	0.00616	0.0054	0.00041	0.00013	0.00038	0.00048	0.01113	0.00188	0.00101	0.00381	0.00132	0.00042	0.00028	0.00023
s_Oscillibacter MGG30179	0.00029	0.00011	0.00028	0.00023	0.00039	0.0002	0.00014	0.00027	0.00015	0.00042	0.00014	0.00048	0.00016	0.00023	0.00017	0.00016	0.00014	0.00015	0.00043	0.00032	0.00029
s_Oscillibacter MGG31915	0.00049	0.00013	0.00024	0.0004	0.00047	0.00014	0.00015	0.00021	0.00024	0.00043	0.00017	0.00026	0.00013	0.00019	0.00015	0.00015	0.00015	0.00012	0.00048	0.00022	0.00031
s_Oscillibacter MGG34592	4e-05	2e-05	8e-05	0.00021	0.0002	4e-05	4e-05	0.00012	4e-05	0.00026	8e-05	0.00028	5e-05	0.00011	7e-05	6e-05	3e-05	3e-05	0.00033	0.00034	0.00014
s_Oscillibacter MGG36552	0.00011	0.00013	0.00045	7e-05	0.00031	0.00015	0.00018	0.0006	0.00015	0.00078	0.00012	0.00046	0.00013	0.0004	0.00016	0.00012	8e-05	0.00014	0.00068	0.00068	0.00031
s_Oscillibacter MGG37309	0.00012	8e-05	0.00015	0.00013	0.00017	9e-05	0.0001	0.00019	0.00021	0.00039	0.00011	0.00031	0.00013	0.00018	0.00012	0.0001	0.00016	9e-05	0.00026	0.00021	0.00013
s_Oscillibacter MGG38499	8e-05	0.00203	0.00018	0.0001	0.00013	7e-05	0.00051	0.00139	0.0003	0.00334	0.0014	0.00069	7e-05	0.00023	7e-05	7e-05	6e-05	7e-05	0.00038	0.00021	0.00025
s_Oscillibacter MGG39525	0.00029	9e-05	0.00437	0.00187	0.008	0.00359	0.00162	0.00054	0.0023	0.00563	0.00116	0.01017	0.00108	0.0006	0.00078	0.0005	0.00018	0.00063	0.00075	0.00211	0.00076
s_Oscillibacter MGG39871	0.00229	0.00025	0.00093	0.00117	0.00038	0.00023	0.00147	0.00158	0.00049	0.00069	0.00049	0.00065	0.0005	0.00097	0.00051	0.0014	0.00067	0.00103	0.00055	0.00075	0.00044
s_Oscillibacter MGG41484	0.00021	0.00019	0.00039	0.00024	0.00037	0.00025	0.00011	0.00024	0.0001	0.00059	0.00012	0.00046	0.00019	0.00019	0.00018	0.00014	0.00014	0.00012	0.00054	0.00045	0.00042
s_Oscillibacter MGG42783	0.00012	0.00037	0.00036	0.0002	0.00021	0.0002	0.00017	0.00051	0.00028	0.00035	8e-05	0.0007	0.00012	0.00024	0.00026	0.00022	0.00042	0.00028	0.00014	0.00012	0.0001
s_Oscillibacter MGG43024	0.00012	6e-05	0.00012	9e-05	0.00015	8e-05	7e-05	0.00015	8e-05	0.00015	6e-05	0.00016	0.0001	0.00016	0.0001	9e-05	8e-05	8e-05	0.00017	0.00011	0.0001
s_Oscillibacter MGG45918	0.00054	0.00032	0.00079	0.0005	0.00058	0.00036	0.00027	0.00024	0.0005	0.00102	0.00019	0.0002	0.00066	0.00064	0.0006	0.0004	0.0005	9e-05	0.00106	0.00047	0.00037
s_Oscillibacter MGG46874	9e-05	5e-05	8e-05	7e-05	0.00012	6e-05	5e-05	9e-05	5e-05	0.00013	5e-05	0.00011	6e-05	9e-05	7e-05	6e-05	5e-05	5e-05	0.00016	0.0001	8e-05
s_Oscillibacter sp000403435	0.0008	0.00046	0.00104	0.00093	0.00111	0.00051	0.00072	0.00118	0.00074	0.00158	0.00048	0.00129	0.00154	0.00482	0.00279	0.00082	0.00054	0.00058	0.00258	0.00111	0.00084
s_Oscillibacter welbionis	3e-05	1e-05	3e-05	3e-05	3e-05	2e-05	2e-05	3e-05	2e-05	4e-05	2e-05	4e-05	3e-05	4e-05	3e-05	2e-05	2e-05	2e-05	3e-05	3e-05	2e-05
s_Parabacteroides distasonis_A	0.00039	0.00094	0.00021	5e-05	9e-05	0.00014	7e-05	3e-05	0.00018	2e-05	0.0002	2e-05	0.00061	0.00047	0.0006	0.00068	0.0006	0.00042	1e-05	3e-05	8e-05
s_Paramuribaculum MGG30915	0.0615	0.0003	0.00018	0.02905	0.04267	0.05269	0.02563	0.01042	0.0422	0.01316	0.03971	0.01202	4e-05	3e-05	3e-05	0.0023	0.00233	0.00903	0.00383	0.01226	0.02463
s_Paramuribaculum MGG43719	3e-05	3e-05	2e-05	2e-05	2e-05	2e-05	2e-05	1e-05	4e-05	2e-05	5e-05	2e-05	2e-05	1e-05	2e-05	1e-05	1e-05	1e-05	1e-05	2e-05	3e-05
s_Paramuribaculum MGG46390	0.00012	0.00011	7e-05	7e-05	7e-05	0.00011	9e-05	4e-05	0.00013	5e-05	0.00014	6e-05	6e-05	3e-05	4e-05	0.00022	0.00013	0.00011	1e-05	4e-05	7e-05
s_Paramuribaculum intestinale	0.00117	0.00122	0.00079	0.00063	0.00061	0.00108	0.00079	0.00042	0.00078	0.0004	0.00102	0.00046	0.00032	0.00017	0.00027	0.05792	0.0437	0.02343	8e-05	0.0003	0.00056
s_Paramuribaculum sp001689565	0.00237	0.0012	0.00127	0.00043	0.00036	0.00085	0.00076	0.00046	0.00131	0.00045	0.0011	0.00035	0.00115	0.00068	0.00109	0.00194	0.00227	0.00209	4e-05	0.00025	0.00051
s_Paramuribaculum sp900553585	0.00026	0.00026	0.00018	0.00016	0.00017	0.00027	0.00017	9e-05	0.00017	0.0001	0.00023	0.00011	6e-05	3e-05	4e-05	0.0005	0.00043	0.0003	2e-05	6e-05	0.00011
s_Parasutterella excrementihominis	0.006	0.0048	0.00268	0.00287	0.00213	0.0037	0.00017	0.0001	0.0001	0.00087	0.0024	0.0007	0.00017	5e-05	0.00012	0.00017	0.00016	0.00023	0.00042	0.00066	0.00167
s_Parvibacter MGG24541	1e-05	1e-05	1e-05	2e-05	1e-05	1e-05	2e-05	2e-05	1e-05	2e-05	2e-05	2e-05	3e-05	2e-05	3e-05	1e-05	1e-05	2e-05	2e-05	2e-05	2e-05
s_Parvibacter caecicola	2e-05	4e-05	4e-05	1e-05	1e-05	1e-05	2e-05	1e-05	2e-05	1e-05	2e-05	1e-05	0.00015	6e-05	0.00017	3e-05	2e-05	2e-05	2e-05	2e-05	2e-05
s_Phocaeicola MGG43580	0.00021	0.00024	0.00017	0.00014	0.00013	0.0002	0.00016	0.0002	0.00012	8e-05	0.00015	0.00011	0.00011	8e-05	7e-05	1e-05	4e-05	4e-05	6e-05	7e-05	0.0001
s_Phocaeicola sartorii	0.0001	0.00019	6e-05	4e-05	4e-05	7e-05	5e-05	2e-05	0.00012	3e-05	0.00013	3e-05	0.00016	0.00018	0.0002	0.00197	0.00161	0.00112	1e-05	3e-05	5e-05
s_Phoenicibacter MGG19898	0.00048	0.00073	0.00085	0.00056	0.00063	0.00047	9e-05	0.00011	8e-05	0.00044	0.0003	0.00083	0.00017	8e-05	0.00012	0.00058	0.00041	0.00039	0.00027	0.00025	0.00018
s_Phoenicibacter MGG30843	0.00035	0.00041	0.00107	0.00016	0.0002	0.00017	0.00051	0.00052	0.00172	0.0008	0.0004	0.00054	0.00067	0.00023	0.00049	0.00029	0.00016	0.00013	0.00025	0.00034	0.00044
s_Phoenicibacter MGG30867	0.00144	0.0005	0.00099	0.00281	0.00149	0.0014	0.00357	0.00336	0.00168	0.00246	0.00277	0.00192	0.0052	0.00284	0.00525	0.0011	0.00107	0.00216	0.003	0.00318	0.00282
s_Phoenicibacter MGG30959	7e-05	0.0001	0.00011	8e-05	8e-05	7e-05	1e-05	1e-05	1e-05	6e-05	4e-05	0.00011	2e-05	1e-05	2e-05	8e-05	6e-05	5e-05	3e-05	3e-05	3e-05
s_Prevotella MGG49078	0.00031	0.00097	0.00019	4e-05	8e-05	0.00013	5e-05	2e-05	0.00014	2e-05	0.00017	2e-05	0.00067	0.00048	0.00057	0.00038	0.00036	0.00026	1e-05	2e-05	7e-05
s_Prevotella sp002298815	0.00017	0.00024	0.00014	0.00012	0.0001	0.00019	0.00012	6e-05	8e-05	6e-05	0.00015	7e-05	4e-05	2e-05	3e-05	0.0001	0.0001	8e-05	1e-05	5e-05	9e-05
s_Prevotellamassilia MGG04305	0.00013	9e-05	6e-05	9e-05	6e-05	9e-05	5e-05	3e-05	6e-05	4e-05	8e-05	4e-05	5e-05	3e-05	4e-05	0.00055	0.00056	0.00042	2e-05	3e-05	5e-05
s_Prevotellamassilia MGG06473	0.00059	0.00036	0.00032	0.00014	0.00013	0.00026	0.00023	0.00013	0.00042	0.0001	0.00032	0.0001	0.00043	0.00025	0.00039	0.00188	0.00211	0.00145	2e-05	9e-05	0.00016
s_QAMM01 MGG35103	0.00015	0.00011	0.00016	9e-05	8e-05	8e-05	9e-05	0.00011	8e-05	6e-05	0.00011	0.00011	0.0002	0.00017	0.0002	6e-05	6e-05	0.0001	3e-05	2e-05	5e-05
s_QANA01 MGG24798	0.00021	0.00034	0.00017	7e-05	7e-05	0.00013	9e-05	4e-05	0.00011	5e-05	0.00011	3e-05	0.00014	9e-05	0.00015	0.00032	0.00019	0.00011	4e-05	8e-05	0.00012
s_Roseburia MGG22730	0.00014	0.00023	0.00058	0.00088	0.00028	0.00022	0.00016	0.00031	0.0001	0.00049	0.00016	0.00058	0.00014	0.00022	0.00014	6e-05	7e-05	0.00012	0.00035	0.00032	0.00012
s_Roseburia MGG39852	1e-05	2e-05	3e-05	2e-05	5e-05	2e-05	3e-05	3e-05	2e-05	6e-05	1e-05	5e-05	3e-05	4e-05	3e-05	1e-05	1e-05	2e-05	9e-05	4e-05	3e-05
s_Roseburia MGG44592	2e-05	3e-05	5e-05	3e-05	4e-05	2e-05	0.0024	0.00478	0.00443	9e-05	2e-05	6e-05	0.00162	0.00486	0.0019	0.0013	0.00092	0.00194	8e-05	5e-05	3e-05
s_Ruminiclostridium_E MGG03577	4e-05	3e-05	6e-05	2e-05	0.00015	0.00013	6e-05	5e-05	0.0001	5e-05	3e-05	7e-05	0.00012	5e-05	0.00013	2e-05	3e-05	3e-05	0.00021	0.00011	5e-05
s_Ruminiclostridium_E MGG18352	8e-05	8e-05	0.00015	4e-05	0.00023	0.00014	5e-05	0.0001	9e-05	0.00025	0.0001	0.00033	0.00012	0.00012	0.00014	0.00038	0.00035	0.00074	0.00022	0.00016	0.0001
s_Ruminiclostridium_E MGG40007	0.0001	4e-05	0.00017	0.00014	0.0062	0.00565	0.00245	0.00125	0.00392	0.00048	0.00014	0.00035	0.00347	0.00157	0.00036	8e-05	0.00014	0.00072	0.00839	0.00387	0.00104
s_Ruminiclostridium_E MGG48377	0.00011	0.00011	0.00015	1e-05	0.00026	0.00024	0.00011	7e-05	0.00017	8e-05	7e-05	0.00013	0.00023	7e-05	0.00045	1e-05	1e-05	4e-05	0.00037	0.00021	9e-05
s_Ruminiclostridium_E MGG49000	4e-05	4e-05	4e-05	1e-05	6e-05	7e-05	5e-05	4e-05	5e-05	3e-05	4e-05	3e-05	8e-05	5e-05	7e-05	0.00011	0.00011	0.00019	7e-05	4e-05	3e-05
s_Ruminococcus MGG02567	4e-05	4e-05	5e-05	3e-05	7e-05	7e-05	4e-05	8e-05	5e-05	8e-05	3e-05	8e-05	8e-05	0.00011	8e-05	0.00025	0.00024	0.00034	0.00012	0.00014	5e-05
s_Ruminococcus_E MGG28212	1e-05	1e-05	2e-05	2e-05	3e-05	2e-05	2e-05	3e-05	3e-05	5e-05	3e-05	0.0001	6e-05	5e-05	5e-05	2e-05	3e-05	3e-05	9e-05	5e-05	4e-05
s_Ruthenibacterium MGG30246	1e-05	1e-05	1e-05	2e-05	2e-05	1e-05	2e-05	3e-05	1e-05	2e-05	1e-05	3e-05	2e-05	4e-05	2e-05	1e-05	1e-05	1e-05	3e-05	2e-05	2e-05
s_Schaedlerella MGG02690	5e-05	5e-05	0.00013	9e-05	0.00016	0.0001	8e-05	0.00014	5e-05	0.00024	7e-05	0.00022	0.00018	0.00021	0.00017	2e-05	3e-05	5e-05	0.00018	0.00013	0.00011
s_Schaedlerella MGG09759	8e-05	5e-05	0.00012	0.00012	0.00014	0.00011	7e-05	0.00025	0.00013	0.00021	4e-05	0.00023	0.00018	0.00022	0.00018	4e-05	9e-05	0.00011	0.00016	0.00011	9e-05
s_Schaedlerella MGG09882	2e-05	1e-05	3e-05	2e-05	5e-05	3e-05	3e-05	5e-05	2e-05	6e-05	4e-05	7e-05	4e-05	4e-05	5e-05	2e-05	2e-05	2e-05	6e-05	4e-05	2e-05
s_Schaedlerella MGG23631	8e-05	7e-05	0.00017	0.00018	0.00019	0.00014	7e-05	0.00014	0.00011	0.00022	0.00013	0.00025	0.00026	0.00022	0.00021	2e-05	3e-05	6e-05	0.0002	0.00015	0.00012
s_Schaedlerella MGG30550	7e-05	7e-05	0.00016	0.00012	0.00013	0.0001	0.00015	0.00046	0.00011	0.00016	0.00012	0.00016	0.00036	0.00022	0.00025	5e-05	0.00019	0.0001	0.00021	9e-05	0.0001
s_Schaedlerella MGG30961	0.00016	0.0001	0.00026	0.00023	0.00024	0.0002	0.0001	0.00028	0.00017	0.00048	7e-05	0.00044	0.00038	0.00042	0.00037	8e-05	0.00014	0.00021	0.00032	0.00022	0.00018
s_Schaedlerella MGG38568	0.00175	0.00062	0.00239	0.00119	0.00064	0.00074	0.00407	0.00528	0.00054	0.00189	0.0057	0.00468	0.00498	0.00405	0.00613	0.00251	0.00205	0.00304	0.00081	0.00103	0.0007
s_Schaedlerella MGG42316	0.00012	8e-05	0.0003	0.0002	0.00015	0.00011	0.00016	0.00042	0.0002	0.00026	0.00014	0.00035	0.0004	0.00039	0.0003	3e-05	6e-05	0.00011	0.00029	0.00017	0.00014
s_Schaedlerella MGG49775	0.00176	0.00107	0.00258	0.00219	0.00199	0.00207	0.00078	0.00197	0.00111	0.00456	0.00066	0.00509	0.00389	0.00468	0.00412	0.00062	0.0011	0.00225	0.00363	0.00222	0.00196
s_Schaedlerella sp000364245	0.00033	0.00027	0.00098	0.00165	0.00092	0.00071	0.00187	0.00719	0.00436	0.00113	0.00027	0.0012	0.00105	0.00133	0.00109	0.00108	0.00236	0.00109	0.00099	0.00062	0.00047
s_Schaedlerella sp000403295	0.00045	0.00051	0.00055	0.00061	0.00099	0.00084	0.00081	0.0017	0.00079	0.00811	0.00122	0.00777	0.00373	0.00206	0.00414	0.00058	0.00087	0.00131	0.01072	0.00337	0.0036
s_TF01-11 MGG07774	1e-05	1e-05	2e-05	4e-05	7e-05	3e-05	1e-05	1e-05	2e-05	3e-05	1e-05	4e-05	8e-05	8e-05	5e-05	2e-05	2e-05	5e-05	2e-05	3e-05	1e-05
s_TF01-11 MGG17303	7e-05	0.00011	0.00023	0.0002	0.00023	0.00023	0.00016	0.00014	0.00015	0.01089	0.00301	0.02545	0.00029	0.00026	0.0003	3e-05	7e-05	0.00015	0.03148	0.0166	0.00959
s_TF01-11 MGG29279	0.00018	0.00074	7e-05	0.00019	0.00015	7e-05	0.00044	0.00098	0.0001	0.00212	9e-05	0.00026	6e-05	0.00016	8e-05	1e-05	1e-05	5e-05	0.00055	0.00017	0.00015
s_TF01-11 MGG29900	0.00013	0.00013	0.00021	0.00036	0.00029	0.00014	0.0001	0.00018	5e-05	0.0005	9e-05	0.00031	8e-05	0.00015	0.0001	1e-05	2e-05	6e-05	0.0003	0.00018	0.00013
s_TF01-11 MGG29936	0.00141	0.0001	0.00027	0.00069	0.00032	0.00015	0.00038	0.00023	0.00336	0.00226	0.00024	0.00219	0.00011	0.00018	0.00012	5e-05	0.00044	0.00096	0.00778	0.00208	0.0015
s_TF01-11 MGG30066	6e-05	8e-05	7e-05	9e-05	7e-05	4e-05	0.00011	0.00028	0.00021	0.00026	4e-05	0.00013	7e-05	0.00013	8e-05	5e-05	0.00011	0.00015	0.00015	7e-05	5e-05
s_TF01-11 MGG33315	7e-05	9e-05	4e-05	8e-05	6e-05	5e-05	9e-05	0.00019	0.00076	0.00031	2e-05	0.0001	0.00025	0.00213	0.001	1e-05	2e-05	0.00032	0.00067	6e-05	8e-05
s_TF01-11 MGG37744	0.00192	0.00949	6e-05	0.00157	0.00068	7e-05	0.00442	0.0095	8e-05	0.02445	0.00086	0.00174	7e-05	0.0001	6e-05	1e-05	1e-05	3e-05	0.00526	0.00131	0.0014
s_TF01-11 MGG37962	1e-05	1e-05	2e-05	5e-05	9e-05	5e-05	2e-05	1e-05	2e-05	4e-05	2e-05	5e-05	0.00013	0.00011	7e-05	2e-05	2e-05	6e-05	3e-05	3e-05	2e-05
s_TF01-11 MGG40253	9e-05	8e-05	0.00038	0.00137	0.00237	0.00128	0.00029	6e-05	0.00052	0.00089	0.0004	0.00132	0.00419	0.00377	0.00225	0.00066	0.0006	0.00224	0.0005	0.00085	0.00027
s_TF01-11 sp003611745	0.0006	0.00031	0.00047	0.00121	0.00137	0.00071	0.0005	0.00059	0.00035	0.00164	0.00049	0.00132	0.00045	0.00056	0.00049	0.00011	0.00018	0.00039	0.00154	0.00108	0.00063
s_TF01-11 sp003612285	0.00031	0.00024	0.00039	0.00044	0.00084	0.00045	0.00045	0.00046	0.00051	0.00097	0.00025	0.00103	0.00045	0.00054	0.00044	0.00011	0.00018	0.00033	0.00144	0.00065	0.00043
s_Turicibacter sp001543345	7e-05	0.00022	0.0001	0.0001	0.00026	0.00027	0.00012	5e-05	0.00031	6e-05	0.00019	0.00014	0.00013	8e-05	0.00015	0.00027	0.0001	7e-05	3e-05	9e-05	7e-05
s_Turicibacter sp002311155	0.00399	0.01769	0.00873	0.00859	0.02126	0.02142	0.01073	0.00419	0.02692	0.00568	0.02102	0.01677	0.01072	0.00641	0.01229	0.00153	0.00083	0.00578	0.00285	0.00809	0.00656
s_UBA11940 MGG00234	5e-05	9e-05	7e-05	8e-05	0.00019	0.0001	8e-05	0.00014	0.00013	5e-05	8e-05	5e-05	0.0001	9e-05	8e-05	0.00022	0.00016	0.0001	1e-05	3e-05	3e-05
s_UBA11940 MGG16869	8e-05	0.00018	0.00024	0.00076	0.00031	5e-05	0.00014	0.00015	9e-05	0.00115	0.00177	0.00024	0.00029	0.00043	0.00011	0.00017	0.00043	5e-05	0.00031	0.00111	0.00068
s_UBA11940 MGG23051	0.00016	0.0001	0.01107	0.00328	0.00273	0.00568	0.00062	0.00018	0.00146	0.00371	0.00075	0.00351	0.00068	0.00079	9e-05	0.0033	0.00154	0.00145	0.00338	0.0055	0.00757
s_UBA11940 MGG23520	1e-05	1e-05	6e-05	2e-05	6e-05	6e-05	8e-05	3e-05	0.0002	3e-05	2e-05	3e-05	0.0001	0.00012	2e-05	0.0004	0.00019	0.00019	4e-05	6e-05	8e-05
s_UBA11940 MGG27802	0.00014	0.00155	0.00108	0.00249	0.01162	0.00385	0.00011	0.00368	2e-05	0.0005	3e-05	0.00051	0.00042	3e-05	3e-05	0.00016	0.00037	7e-05	3e-05	3e-05	3e-05
s_UBA11940 MGG32408	1e-05	4e-05	5e-05	7e-05	0.00033	0.00066	2e-05	0.00016	3e-05	0.0005	0.00257	0.00221	0.00056	0.00192	0.00033	0.00051	4e-05	2e-05	0.00022	0.00078	0.00074
s_UBA11940 MGG36957	6e-05	7e-05	0.00016	9e-05	0.00016	7e-05	4e-05	0.0001	6e-05	0.00027	6e-05	0.00018	3e-05	3e-05	2e-05	1e-05	1e-05	4e-05	5e-05	0.00012	4e-05
s_UBA11940 MGG45471	1e-05	2e-05	2e-05	3e-05	9e-05	3e-05	1e-05	4e-05	2e-05	3e-05	1e-05	2e-05	1e-05	1e-05	1e-05	1e-05	1e-05	1e-05	1e-05	2e-05	1e-05
s_UBA11940 sp003979335	0.00107	0.00606	0.00992	0.0077	0.01628	0.01132	0.00357	0.00631	0.00155	0.01464	0.00494	0.00426	0.00182	0.00104	0.00147	7e-05	0.00334	0.00364	0.0001	0.01285	0.00131
s_UBA11957 MGG31310	0.00169	0.00031	0.00153	0.00095	0.00086	0.0003	0.00115	0.00108	0.00107	0.0007	0.0008	0.00062	0.00347	0.00244	0.00207	0.00209	0.00136	0.00299	0.00036	0.00023	0.00033
s_UBA11957 MGG33348	0.00012	2e-05	0.00012	7e-05	7e-05	3e-05	9e-05	0.00012	9e-05	7e-05	7e-05	7e-05	0.00028	0.0002	0.00017	0.0001	9e-05	0.00022	4e-05	3e-05	3e-05
s_UBA1394 UHGG265665	0.00159	0.00329	0.00096	0.0007	0.00381	0.00912	0.00322	0.00125	0.00052	0.00047	0.00204	0.0007	0.00901	0.00911	0.01056	0.00082	0.0038	0.01605	0.00058	0.00351	0.00696
s_UBA1405 MGG35309	0.00097	0.00102	0.00104	0.00118	0.00156	0.00105	0.00056	0.00072	0.00065	0.00146	0.00037	0.00111	0.00134	0.00073	0.00092	0.00086	0.00084	0.00071	0.00089	0.00092	0.00067
s_UBA1405 MGG45928	2e-05	3e-05	5e-05	3e-05	4e-05	3e-05	2e-05	6e-05	2e-05	6e-05	2e-05	6e-05	5e-05	5e-05	4e-05	2e-05	2e-05	3e-05	7e-05	5e-05	4e-05
s_UBA1405 MGG48995	1e-05	1e-05	2e-05	2e-05	2e-05	2e-05	2e-05	3e-05	1e-05	3e-05	1e-05	3e-05	4e-05	4e-05	3e-05	1e-05	1e-05	3e-05	3e-05	2e-05	1e-05
s_UBA1448 MGG32616	0.00012	0.00024	0.00025	0.00016	0.00017	0.0001	0.00014	0.00034	0.00015	0.00021	0.00015	0.0002	0.00018	0.00023	0.00036	0.00016	0.00015	0.00022	0.00025	0.0002	0.00023
s_UBA2866 MGG02932	1e-05	2e-05	2e-05	2e-05	3e-05	3e-05	1e-05	1e-05	2e-05	3e-05	2e-05	1e-05	2e-05	1e-05	2e-05	2e-05	1e-05	3e-05	2e-05	1e-05	1e-05
s_UBA2866 MGG07733	6e-05	2e-05	2e-05	2e-05	2e-05	3e-05	3e-05	2e-05	9e-05	2e-05	4e-05	2e-05	7e-05	4e-05	6e-05	0.00013	0.00022	0.0002	1e-05	1e-05	2e-05
s_UBA2866 MGG10886	1e-05	2e-05	2e-05	1e-05	1e-05	1e-05	1e-05	1e-05	2e-05	2e-05	2e-05	2e-05	2e-05	2e-05	2e-05	3e-05	2e-05	2e-05	1e-05	2e-05	1e-05
s_UBA2882 MGG37738	8e-05	3e-05	0.00127	8e-05	9e-05	6e-05	9e-05	0.00111	0.00012	0.00011	0.00029	0.00053	0.00011	0.00013	0.00023	0.00032	0.00243	0.00336	0.00018	0.00014	6e-05
s_UBA3263 sp001689615	0.00042	0.00028	0.00026	8e-05	6e-05	0.00016	0.00018	0.00011	0.00038	7e-05	0.00024	7e-05	0.00034	0.00019	0.00029	0.0003	0.00035	0.00022	1e-05	5e-05	0.0001
s_UBA3282 MGG00855	8e-05	8e-05	0.00017	0.00019	0.0003	0.00017	0.00016	0.00033	0.00014	0.00029	7e-05	0.0003	0.00022	0.0003	0.00016	4e-05	7e-05	0.0001	0.00025	0.00019	0.00013
s_UBA3282 MGG00857	0.00011	7e-05	0.00018	0.00026	0.00027	0.00014	5e-05	7e-05	3e-05	0.00025	4e-05	0.00031	0.0001	8e-05	0.00011	3e-05	5e-05	5e-05	0.00016	0.00011	8e-05
s_UBA3282 MGG08270	0.00079	0.00034	0.00132	0.00174	0.00125	0.0006	0.00016	0.0003	0.00013	0.00135	0.00013	0.00166	0.00103	0.0002	0.00118	0.00011	0.00051	0.00015	0.00081	0.00046	0.00036
s_UBA3282 MGG25085	0.00012	5e-05	0.00018	0.00021	0.00017	8e-05	0.0001	0.00014	6e-05	0.00015	2e-05	0.00021	7e-05	8e-05	7e-05	4e-05	3e-05	9e-05	0.00011	9e-05	5e-05
s_UBA3282 MGG25284	0.00036	0.00012	0.00032	0.001	0.00977	0.00245	0.01829	0.02068	0.01245	0.00125	0.00011	0.00124	0.00343	0.00093	0.00071	0.00911	0.00178	0.01709	0.0054	0.0049	0.0024
s_UBA3282 MGG25575	0.00013	0.00279	0.00725	0.00194	0.00036	0.00016	0.00053	0.00194	0.00019	0.00054	9e-05	0.00032	0.00028	0.00031	0.00025	5e-05	9e-05	0.00015	0.00513	0.00257	0.00245
s_UBA3282 MGG27271	4e-05	4e-05	0.00011	8e-05	8e-05	3e-05	0.00012	0.00018	0.0001	9e-05	2e-05	0.00011	0.0001	9e-05	0.0001	8e-05	6e-05	0.00012	0.0001	7e-05	4e-05
s_UBA3282 MGG27394	5e-05	4e-05	0.00014	0.0001	0.00042	0.00014	0.00066	0.00071	0.00043	0.00033	2e-05	0.00017	0.00023	0.00027	0.00017	0.00031	8e-05	0.00056	0.00027	0.00022	0.00013
s_UBA3282 MGG29337	8e-05	5e-05	0.00018	0.00018	0.00015	6e-05	0.00011	0.00015	8e-05	0.00013	1e-05	0.00018	9e-05	5e-05	8e-05	3e-05	3e-05	0.00011	0.00012	8e-05	5e-05
s_UBA3282 MGG32056	0.0001	0.00644	0.00946	0.00237	0.00341	0.00373	0.00429	0.01071	0.00028	0.00941	0.00133	0.00588	0.02917	0.04915	0.01182	0.00069	0.00522	0.0027	0.00538	0.00511	0.00297
s_UBA3282 MGG34229	2e-05	2e-05	9e-05	5e-05	0.00015	5e-05	0.00023	0.00028	0.00017	0.00014	2e-05	9e-05	9e-05	4e-05	6e-05	0.00012	4e-05	0.00022	0.00027	0.00012	5e-05
s_UBA3282 MGG34262	0.0001	6e-05	0.00016	0.0002	0.00024	0.00011	0.0001	0.00015	7e-05	0.0002	4e-05	0.00025	0.00014	8e-05	0.00014	3e-05	4e-05	9e-05	0.00018	0.00012	9e-05
s_UBA3282 MGG42311	3e-05	3e-05	0.00017	0.00018	9e-05	6e-05	7e-05	0.00011	6e-05	0.00018	7e-05	0.00017	6e-05	7e-05	6e-05	5e-05	4e-05	0.0001	0.00028	0.00012	4e-05
s_UBA3282 MGG44320	7e-05	7e-05	0.00014	0.00014	0.00014	7e-05	8e-05	0.00026	0.00016	0.00021	8e-05	0.00018	0.00022	0.00032	0.00022	3e-05	0.00022	9e-05	0.0002	0.00013	0.0001
s_UBA3282 MGG47447	0.01809	0.00666	0.02857	0.04149	0.02244	0.01039	0.00026	0.00032	0.00017	0.02184	0.00079	0.03128	0.04659	0.00011	0.05661	0.00165	0.02332	0.00056	0.01119	0.00472	0.00518
s_UBA3282 sp003611805	0.00093	0.00048	0.00158	0.00206	0.00182	0.00087	0.0007	0.00128	0.00059	0.00178	0.00026	0.00229	0.00111	0.0008	0.00117	0.00037	0.00045	0.00068	0.00128	0.00082	0.00061
s_UBA3282 sp003612405	9e-05	0.00016	0.00033	0.00021	0.00055	0.0003	0.00024	0.00055	0.00016	0.00054	0.00013	0.00051	0.00045	0.00062	0.00041	0.00012	0.00011	0.00017	0.0005	0.00037	0.00023
s_UBA3700 MGG43734	0.00143	0.00147	0.00289	0.00415	0.00722	0.00639	2e-05	6e-05	1e-05	0.00022	0.00408	0.00226	0.00045	7e-05	0.00011	2e-05	5e-05	5e-05	0.00789	0.01325	0.00682
s_UBA7050 sp003979345	1e-05	1e-05	4e-05	2e-05	4e-05	2e-05	3e-05	8e-05	3e-05	6e-05	3e-05	7e-05	4e-05	6e-05	4e-05	1e-05	1e-05	4e-05	0.0001	5e-05	2e-05
s_UBA7057 MGG05231	5e-05	0.00011	6e-05	4e-05	0.00014	0.00028	0.0001	5e-05	9e-05	7e-05	8e-05	0.0001	9e-05	0.00023	0.00029	2e-05	2e-05	0.00039	7e-05	0.00014	0.0002
s_UBA7160 sp003612585	0.0002	0.00015	0.00016	0.00017	0.00019	0.00016	0.00022	0.00021	0.00018	0.00021	0.00065	0.00033	0.00037	0.0003	0.00028	0.00038	0.00051	0.00038	0.0003	0.00028	0.0003
s_UBA7173 MGG04258	0.00012	0.00011	7e-05	6e-05	7e-05	0.0001	8e-05	4e-05	0.00013	4e-05	9e-05	4e-05	3e-05	3e-05	3e-05	0.00134	0.00105	0.00074	1e-05	3e-05	5e-05
s_UBA7173 MGG22148	4e-05	4e-05	3e-05	2e-05	2e-05	3e-05	3e-05	1e-05	4e-05	2e-05	5e-05	2e-05	2e-05	1e-05	2e-05	3e-05	3e-05	3e-05	1e-05	3e-05	3e-05
s_UBA7173 MGG30282	0.00019	9e-05	0.0001	2e-05	2e-05	6e-05	7e-05	4e-05	0.00015	3e-05	8e-05	2e-05	9e-05	6e-05	9e-05	0.0006	0.00052	0.00075	1e-05	3e-05	4e-05
s_UBA7173 sp002491305	0.00062	0.00061	0.00045	0.00027	0.00024	0.00046	0.00043	0.00023	0.00053	0.00022	0.00066	0.00024	0.00038	0.00025	0.00034	0.00701	0.00502	0.00321	3e-05	0.00012	0.00022
s_UBA7173 sp004102805	0.00084	0.00062	0.00044	0.00042	0.00048	0.00072	0.00058	0.00028	0.00073	0.00029	0.00088	0.00032	0.00037	0.00024	0.00032	0.00135	0.00127	0.00087	5e-05	0.00015	0.0003
s_UBA7173 sp900555165	2e-05	2e-05	2e-05	2e-05	2e-05	2e-05	2e-05	1e-05	4e-05	3e-05	8e-05	2e-05	3e-05	2e-05	2e-05	5e-05	3e-05	3e-05	1e-05	2e-05	2e-05
s_UBA7182 MGG00883	1e-05	1e-05	2e-05	2e-05	2e-05	1e-05	2e-05	3e-05	2e-05	2e-05	1e-05	3e-05	2e-05	2e-05	2e-05	1e-05	1e-05	2e-05	2e-05	1e-05	1e-05
s_UBA7182 MGG05091	5e-05	3e-05	0.0001	8e-05	9e-05	5e-05	9e-05	0.0002	0.00017	0.00012	5e-05	0.00014	0.00012	0.00013	0.0001	5e-05	5e-05	8e-05	0.00015	9e-05	6e-05
s_UBA7182 MGG07298	0.00018	0.00014	0.00056	0.00059	0.00047	0.00022	0.00023	0.0006	0.00045	0.00044	0.00019	0.00055	0.00032	0.00035	0.00035	0.00016	0.00019	0.00025	0.00044	0.00027	0.00016
s_UBA7182 MGG11598	4e-05	4e-05	0.00014	0.00014	0.00017	6e-05	9e-05	0.00023	0.00021	0.00012	3e-05	0.00019	7e-05	5e-05	8e-05	5e-05	7e-05	0.00011	0.00014	8e-05	5e-05
s_UBA7182 MGG16787	0.00033	0.0007	0.00438	0.00183	0.00176	0.0004	0.00199	0.00505	0.00572	0.00137	0.0003	0.00381	0.00142	0.0004	0.00207	0.00197	0.00236	0.00271	0.00096	0.00074	0.0003
s_UBA7182 MGG21337	0.0002	0.00016	0.0008	0.00445	0.00242	0.00114	0.0002	0.00053	0.00022	0.0005	4e-05	0.00079	0.00017	0.0003	0.0001	0.00012	0.0001	0.00011	0.00084	0.00023	0.00018
s_UBA7182 MGG28117	4e-05	2e-05	7e-05	8e-05	0.0001	5e-05	9e-05	0.00013	0.0001	0.00011	3e-05	0.00011	8e-05	0.00046	8e-05	3e-05	4e-05	6e-05	0.00016	8e-05	5e-05
s_UBA7182 MGG28615	3e-05	2e-05	7e-05	7e-05	9e-05	4e-05	5e-05	0.0001	6e-05	8e-05	2e-05	0.0001	6e-05	7e-05	7e-05	1e-05	3e-05	5e-05	0.0001	5e-05	4e-05
s_UBA7182 MGG29070	2e-05	2e-05	4e-05	4e-05	7e-05	3e-05	4e-05	7e-05	3e-05	8e-05	3e-05	9e-05	5e-05	7e-05	5e-05	1e-05	2e-05	3e-05	8e-05	5e-05	3e-05
s_UBA7182 MGG36534	3e-05	2e-05	8e-05	6e-05	7e-05	4e-05	3e-05	0.0001	7e-05	6e-05	1e-05	0.0001	7e-05	0.00011	7e-05	1e-05	3e-05	5e-05	8e-05	4e-05	3e-05
s_UBA7182 MGG38183	0.00132	0.00013	0.00033	0.00049	0.00087	0.00015	0.00013	0.00019	8e-05	0.0005	0.00033	0.00081	0.00012	0.00031	0.00014	1e-05	2e-05	4e-05	0.00021	0.00015	0.00011
s_UBA7182 MGG44255	0.00096	3e-05	7e-05	0.00011	0.00077	0.00017	0.00015	5e-05	0.00023	0.0002	6e-05	0.0002	0.00014	0.00011	0.00015	4e-05	4e-05	8e-05	0.00031	0.00021	0.00023
s_UBA7182 MGG47249	0.00084	3e-05	0.0001	0.00074	0.00321	0.00107	6e-05	0.00015	0.0001	0.00192	0.00016	0.00057	6e-05	5e-05	6e-05	3e-05	4e-05	6e-05	0.00351	0.00136	0.00114
s_UBA866 MGG22947	2e-05	0.00043	0.00019	3e-05	0.00019	0.00012	6e-05	0.00012	7e-05	0.00014	1e-05	8e-05	0.00067	0.00073	0.00102	0.00024	0.00015	0.00015	0.00022	0.00017	0.00013
s_UBA946 MGG12840	1e-05	4e-05	0.00055	2e-05	0.00046	0.00034	0.00029	0.00015	0.0002	0.00026	7e-05	0.00021	4e-05	6e-05	5e-05	0.00012	6e-05	5e-05	0.00011	6e-05	0.00017
s_UBA946 MGG37964	1e-05	0.00042	0.00647	0.00016	0.00804	0.00615	0.00372	0.00155	0.00354	0.00584	0.00157	0.00383	5e-05	0.00061	0.00011	0.00317	0.00084	0.00067	0.00185	0.00044	0.00394
s_UBA9475 MGG00498	0.00596	0.00383	0.00791	0.00495	0.00779	0.00509	0.00052	0.00312	0.00057	0.01347	0.00039	0.00635	0.00028	0.0004	0.0026	0.00182	0.00182	0.00036	0.01147	0.01094	0.00989
s_UBA9475 MGG00875	0.00012	0.00019	0.00039	0.00025	0.00039	0.00025	7e-05	0.00019	0.00011	0.00064	7e-05	0.00043	0.00013	0.00012	0.00018	0.00016	0.00016	0.00012	0.00062	0.00047	0.00043
s_UBA9475 MGG04455	0.0001	9e-05	0.00022	0.00013	0.00013	7e-05	7e-05	0.00012	9e-05	0.00022	6e-05	0.00017	0.00013	0.00013	0.00013	0.00011	8e-05	0.0001	0.00017	0.00014	0.00013
s_UBA9475 MGG06991	0.0001	0.00011	0.00024	0.00016	0.00021	0.00015	6e-05	0.00013	8e-05	0.00033	6e-05	0.00025	0.00011	0.00013	0.00012	0.0001	9e-05	0.0001	0.00032	0.00026	0.00025
s_UBA9475 MGG07360	4e-05	3e-05	6e-05	4e-05	6e-05	3e-05	3e-05	5e-05	4e-05	0.0001	2e-05	8e-05	7e-05	5e-05	6e-05	6e-05	7e-05	5e-05	0.0001	7e-05	6e-05
s_UBA9475 MGG08797	4e-05	2e-05	6e-05	6e-05	6e-05	3e-05	1e-05	3e-05	5e-05	8e-05	3e-05	6e-05	0.00012	0.00011	0.00012	0.0001	5e-05	3e-05	8e-05	6e-05	6e-05
s_UBA9475 MGG09215	0.00013	0.00024	0.0005	0.00036	0.00048	0.0003	9e-05	0.00026	0.00013	0.00082	5e-05	0.00046	0.00016	0.00014	0.00029	0.00023	0.00023	0.00014	0.00072	0.0006	0.00054
s_UBA9475 MGG09837	6e-05	0.0001	0.00022	0.00016	0.0002	0.00013	6e-05	0.00014	0.0001	0.00035	4e-05	0.00022	0.00015	0.00013	0.00017	0.00015	0.00014	0.00013	0.00032	0.00026	0.00023
s_UBA9475 MGG11005	3e-05	4e-05	0.0001	6e-05	6e-05	4e-05	4e-05	6e-05	3e-05	0.00011	2e-05	7e-05	7e-05	7e-05	7e-05	8e-05	5e-05	6e-05	9e-05	7e-05	5e-05
s_UBA9475 MGG11058	4e-05	4e-05	8e-05	5e-05	8e-05	5e-05	2e-05	4e-05	5e-05	0.00013	2e-05	8e-05	8e-05	6e-05	7e-05	8e-05	8e-05	7e-05	0.00013	0.0001	8e-05
s_UBA9475 MGG18405	5e-05	3e-05	7e-05	7e-05	8e-05	5e-05	2e-05	5e-05	4e-05	0.00012	4e-05	7e-05	5e-05	4e-05	9e-05	8e-05	8e-05	5e-05	0.00013	7e-05	6e-05
s_UBA9475 MGG18409	1e-05	1e-05	1e-05	1e-05	1e-05	1e-05	1e-05	2e-05	1e-05	2e-05	1e-05	2e-05	2e-05	2e-05	3e-05	1e-05	1e-05	1e-05	2e-05	1e-05	2e-05
s_UBA9475 MGG20154	0.0002	0.00021	0.00043	0.0003	0.00039	0.00025	0.00011	0.00027	0.00016	0.0006	0.00017	0.0006	0.00024	0.0002	0.00027	0.00021	0.00022	0.00016	0.00068	0.0005	0.00048
s_UBA9475 MGG22019	0.00049	0.00014	0.00065	0.0006	0.00027	7e-05	6e-05	0.00013	0.00013	0.00105	0.00041	0.00053	0.00062	0.00013	0.0002	0.00012	0.0002	8e-05	0.00037	0.0003	0.00037
s_UBA9475 MGG22176	0.00016	0.00024	0.0005	0.00028	0.00049	0.00035	0.00025	0.00061	0.0048	0.00074	0.0001	0.00054	0.00647	0.00662	0.00632	0.00717	0.0054	0.00653	0.00068	0.00057	0.00049
s_UBA9475 MGG24325	0.00047	0.00035	0.00076	0.00052	0.00063	0.00034	0.00058	0.00076	0.00077	0.00159	0.00036	0.00089	0.00067	0.00084	0.00076	0.0006	0.00047	0.00048	0.00146	0.00116	0.00084
s_UBA9475 MGG27643	0.00012	7e-05	0.00014	0.0001	0.00015	9e-05	7e-05	0.00013	0.0001	0.00025	7e-05	0.0002	0.00013	0.00012	0.00012	0.00011	0.00013	0.0001	0.00026	0.00018	0.00017
s_UBA9475 MGG29979	0.00015	0.00016	0.00039	0.00023	0.00035	0.00024	0.00012	0.00023	0.00015	0.0006	0.00011	0.00039	0.00024	0.00021	0.00023	0.0002	0.00019	0.00017	0.0005	0.00038	0.00031
s_UBA9475 MGG30481	0.00013	0.00018	0.00036	0.00022	0.00031	0.0002	8e-05	0.00017	0.00011	0.00052	9e-05	0.00035	0.00015	0.00014	0.00015	0.00015	0.00018	0.0001	0.00047	0.00038	0.00033
s_UBA9475 MGG31704	0.00157	0.00055	0.00101	0.001	0.00121	0.00087	0.00103	0.00062	0.00155	0.0026	0.00028	0.0025	0.00269	0.00071	0.00144	0.00212	0.00453	0.0017	0.00233	0.00191	0.00023
s_UBA9475 MGG32146	1e-05	2e-05	4e-05	3e-05	4e-05	2e-05	1e-05	2e-05	2e-05	6e-05	1e-05	4e-05	2e-05	1e-05	2e-05	2e-05	2e-05	1e-05	5e-05	4e-05	4e-05
s_UBA9475 MGG33970	6e-05	4e-05	8e-05	7e-05	8e-05	5e-05	3e-05	7e-05	5e-05	0.00012	4e-05	0.00011	9e-05	6e-05	9e-05	6e-05	8e-05	6e-05	0.00012	0.0001	8e-05
s_UBA9475 MGG35355	2e-05	1e-05	3e-05	3e-05	3e-05	2e-05	5e-05	7e-05	6e-05	5e-05	2e-05	5e-05	3e-05	3e-05	3e-05	2e-05	2e-05	2e-05	5e-05	4e-05	2e-05
s_UBA9475 MGG36319	7e-05	0.00019	0.00038	0.0002	0.00033	0.00022	4e-05	0.00012	6e-05	0.00057	4e-05	0.00036	9e-05	7e-05	0.0001	7e-05	8e-05	7e-05	0.00053	0.00043	0.0004
s_UBA9475 MGG39221	0.00014	0.00018	0.00036	0.00023	0.00034	0.00023	9e-05	0.00021	0.00011	0.00053	0.0001	0.00043	0.00016	0.00016	0.00018	0.00015	0.00014	0.00012	0.00057	0.00042	0.00043
s_UBA9475 MGG39830	2e-05	2e-05	4e-05	3e-05	4e-05	2e-05	1e-05	2e-05	2e-05	7e-05	1e-05	4e-05	2e-05	2e-05	3e-05	2e-05	2e-05	2e-05	5e-05	4e-05	4e-05
s_UBA9475 MGG43629	0.00016	0.00016	0.00038	0.00033	0.00118	0.00069	9e-05	0.00016	0.00013	0.00159	0.0011	0.00039	0.00019	0.00028	0.00019	0.00018	0.00016	0.0001	0.00235	0.00037	0.00042
s_UBA9475 MGG46982	5e-05	3e-05	5e-05	4e-05	5e-05	3e-05	3e-05	3e-05	6e-05	9e-05	1e-05	8e-05	9e-05	5e-05	5e-05	8e-05	0.00014	7e-05	8e-05	7e-05	2e-05
s_UBA9475 MGG48680	3e-05	2e-05	5e-05	4e-05	4e-05	3e-05	3e-05	4e-05	3e-05	6e-05	1e-05	5e-05	4e-05	5e-05	5e-05	4e-05	4e-05	3e-05	7e-05	5e-05	4e-05
s_UBA9502 MGG03618	9e-05	0.0001	0.00012	0.00013	0.00042	0.00022	9e-05	0.00023	9e-05	0.00039	0.00013	0.00036	0.00015	0.00017	0.00013	5e-05	7e-05	9e-05	0.0003	0.00024	0.00016
s_UBA9502 MGG18041	1e-05	1e-05	3e-05	1e-05	2e-05	1e-05	0.0002	0.00021	0.00031	3e-05	1e-05	3e-05	0.00015	0.00018	0.00014	6e-05	8e-05	3e-05	3e-05	2e-05	1e-05
s_UBA9502 MGG22603	0.00015	0.00042	0.00125	0.00554	0.00284	0.00383	0.00018	0.00049	0.00017	0.00059	0.00037	0.0009	0.00021	0.00023	0.00019	0.00011	0.00051	0.00015	0.00239	0.00163	0.00092
s_UBA9502 MGG29898	3e-05	0.00016	0.00059	0.00023	7e-05	4e-05	0.00029	0.00246	0.00032	0.00086	7e-05	0.00058	0.00123	0.00109	0.00052	0.00017	0.00021	0.00023	0.00044	0.00044	0.00065
s_UBA9502 MGG33911	5e-05	0.00014	0.00028	5e-05	3e-05	2e-05	3e-05	7e-05	5e-05	0.0001	0.00098	0.00079	0.00067	0.00028	0.00078	1e-05	2e-05	3e-05	0.00014	0.0001	0.00018
s_UBA9502 MGG34751	0.00023	7e-05	0.00013	0.0001	0.00018	0.00013	8e-05	0.00014	8e-05	0.00024	6e-05	0.00013	0.0004	0.00053	0.00035	0.00014	0.00012	0.00011	0.00027	0.00018	9e-05
s_UBA9502 MGG36821	0.00033	0.00048	0.00097	6e-05	6e-05	4e-05	0.0008	0.00406	0.00047	0.00133	0.00074	0.00308	0.00119	0.0005	0.00081	0.00025	0.00048	0.00038	0.00069	0.00054	0.0005
s_UBA9502 MGG42040	0.00032	0.00023	0.00067	0.00029	0.00045	0.00055	0.00017	0.0005	0.00024	0.00027	6e-05	0.00023	0.0001	0.00014	9e-05	0.00036	0.00032	0.00037	0.00049	0.00037	0.0001
s_UBA9502 MGG42274	0.00033	0.00015	0.0003	0.00044	0.00033	0.00018	0.00019	0.00021	0.00013	0.00033	9e-05	0.00048	0.0001	0.0001	9e-05	0.00023	0.00023	0.00015	0.00099	0.00043	0.00026
s_UBA9502 MGG45995	7e-05	5e-05	0.00018	0.00017	0.00018	0.00012	0.00016	0.00032	0.00018	0.00044	0.00014	0.00074	0.00043	0.00078	0.00043	7e-05	0.00021	0.00035	0.00049	0.00038	0.00016
s_UBA9502 MGG49570	0.00481	0.00056	0.00107	0.00165	0.00124	0.00158	0.00086	0.00108	0.00053	0.00705	0.00177	0.00481	0.00133	0.00147	0.00108	0.0004	0.00044	0.00057	0.00449	0.00292	0.00188
s_UBA9502 sp003611875	0.00039	0.00022	0.00042	0.00064	0.00075	0.00045	0.00035	0.00079	0.00029	0.00102	0.00026	0.00091	0.00051	0.00057	0.00048	0.00017	0.00021	0.0003	0.00089	0.00057	0.00038
s_UBA9502 sp003669055	0.0001	7e-05	0.00015	0.00016	0.00019	0.00012	0.00017	0.00031	0.00012	0.00032	0.0001	0.0003	0.00026	0.00027	0.00025	6e-05	8e-05	9e-05	0.00035	0.00021	0.00013
s_UHGG000603 MGG04543	1e-05	1e-05	2e-05	1e-05	2e-05	1e-05	1e-05	3e-05	2e-05	4e-05	1e-05	3e-05	3e-05	3e-05	3e-05	1e-05	1e-05	1e-05	3e-05	2e-05	2e-05
s_UHGG000603 MGG49382	0.00028	0.00018	0.0004	0.00032	0.00047	0.00034	0.0002	0.00034	0.00017	0.00059	0.00028	0.0006	0.00052	0.00071	0.00049	0.00016	0.00013	0.00023	0.00059	0.00047	0.00029
s_UHGG007499 MGG16576	2e-05	2e-05	3e-05	3e-05	0.00012	6e-05	4e-05	0.0001	4e-05	0.00014	5e-05	0.00016	5e-05	6e-05	4e-05	1e-05	1e-05	4e-05	0.00013	0.00011	6e-05
s_UHGG007499 MGG36035	2e-05	3e-05	4e-05	3e-05	3e-05	2e-05	2e-05	4e-05	2e-05	0.00355	1e-05	0.00241	4e-05	6e-05	4e-05	1e-05	2e-05	4e-05	0.00022	0.00318	0.00014
s_UHGG008455 MGG43161	0.00042	2e-05	3e-05	6e-05	8e-05	0.00011	0.00012	0.00037	0.00047	0.00023	9e-05	0.00068	0.00046	0.00057	0.00047	8e-05	0.00013	0.00051	0.00067	0.00056	0.00017
s_UHGG017737 MGG24209	0.0003	0.00029	0.00072	0.00076	0.00063	0.00024	0.00047	0.00052	0.0004	0.00048	0.0002	0.00043	0.00017	0.00029	0.00018	0.00013	0.00013	0.00021	0.0007	0.00052	0.00026
s_UHGG017737 MGG40312	1e-05	1e-05	1e-05	1e-05	2e-05	1e-05	1e-05	2e-05	1e-05	2e-05	1e-05	2e-05	2e-05	2e-05	2e-05	1e-05	1e-05	1e-05	3e-05	2e-05	1e-05
s_UHGG017737 MGG46444	1e-05	1e-05	1e-05	2e-05	2e-05	1e-05	0.00014	0.00011	4e-05	2e-05	1e-05	3e-05	1e-05	2e-05	1e-05	2e-05	2e-05	1e-05	3e-05	2e-05	1e-05
s_UHGG017737 MGG46449	0.0001	0.00019	0.0003	0.00021	0.00069	0.00021	7e-05	7e-05	0.00013	0.00093	0.00018	0.00125	3e-05	6e-05	4e-05	1e-05	1e-05	1e-05	0.0016	0.00074	0.00046
s_UHGG113174 MGG41937	5e-05	4e-05	7e-05	0.0001	0.00018	0.00012	9e-05	0.00023	0.00011	0.0002	5e-05	0.0002	8e-05	0.00012	0.0001	2e-05	3e-05	7e-05	0.00025	0.00016	0.00012
s_UHGG122072 MGG42096	0.00063	0.00018	0.00028	9e-05	0.00043	0.00027	0.00012	0.00014	0.00018	0.00012	0.00021	0.00015	5e-05	5e-05	6e-05	0.0005	0.00011	0.00012	9e-05	0.0002	0.00024
s_UHGG158606 MGG41911	0.0002	0.00034	0.00015	1e-05	7e-05	0.00023	0.00018	0.0001	0.0001	2e-05	0.00016	2e-05	0.00042	0.00031	0.00047	0.00124	0.0009	0.00094	1e-05	4e-05	0.00015
s_UHGG217899 MGG44289	3e-05	4e-05	0.00026	9e-05	4e-05	6e-05	7e-05	0.00018	2e-05	6e-05	3e-05	0.00022	0.00025	0.00029	0.00025	0.00036	0.00065	0.00067	0.00017	0.00031	0.00017
s_UHGG282538 MGG34791	9e-05	0.00011	0.0002	7e-05	0.00011	0.0001	7e-05	9e-05	8e-05	0.00012	7e-05	0.00025	0.00015	0.00017	0.00029	1e-05	1e-05	6e-05	0.00023	0.00011	7e-05
s_UMGS1004 MGG22568	6e-05	0.01218	0.00092	0.00076	0.00023	0.00012	5e-05	0.00011	5e-05	0.00015	0.02154	0.0096	0.00045	0.00048	0.00019	0.0001	5e-05	5e-05	0.00077	0.01792	0.00492
s_UMGS1004 MGG36091	1e-05	0.00014	7e-05	1e-05	2e-05	1e-05	2e-05	3e-05	1e-05	1e-05	1e-05	1e-05	2e-05	1e-05	1e-05	1e-05	1e-05	1e-05	1e-05	3e-05	4e-05
s_UMGS1004 MGG41277	0.00013	0.00378	0.00193	0.00019	0.00013	0.00022	0.00028	0.00045	7e-05	6e-05	0.00014	0.0001	0.00036	0.00022	0.00027	0.00025	9e-05	0.00011	0.00011	0.00022	0.00035
s_UMGS1004 MGG43611	9e-05	0.00015	0.00037	0.00015	0.00133	0.00026	0.00038	0.00443	6e-05	8e-05	0.00014	0.00032	4e-05	0.00113	0.00038	8e-05	6e-05	6e-05	0.00033	0.00124	0.00067
s_UMGS1217 MGG47330	5e-05	7e-05	0.00013	0.00028	0.00017	0.00031	0.00064	0.00029	0.00033	0.00021	0.00051	0.00011	0.0001	5e-05	0.00012	1e-05	1e-05	0.00025	0.00045	0.00062	0.00077
s_UMGS1370 MGG06025	2e-05	1e-05	0.0001	3e-05	6e-05	6e-05	3e-05	0.0001	3e-05	0.00011	2e-05	5e-05	0.00023	0.00038	0.00022	2e-05	3e-05	6e-05	9e-05	6e-05	3e-05
s_UMGS1370 MGG19370	1e-05	1e-05	4e-05	1e-05	2e-05	2e-05	1e-05	4e-05	2e-05	4e-05	1e-05	3e-05	8e-05	0.00013	8e-05	1e-05	1e-05	2e-05	4e-05	3e-05	1e-05
s_UMGS1370 MGG19884	0.00037	0.00017	0.00162	0.00043	0.0009	0.00087	0.00052	0.00183	0.00051	0.00173	0.00032	0.00076	0.00409	0.00693	0.00407	0.00055	0.00054	0.0011	0.00155	0.00096	0.00037
s_UMGS1370 MGG28688	0.00035	0.00015	0.00089	0.00078	0.00035	0.0002	0.00014	0.00034	0.00025	0.0004	0.00015	0.00047	0.00054	0.00141	0.00036	0.00018	0.00018	0.00024	0.00043	0.00022	0.00015
s_UMGS1370 MGG30527	0.0002	1e-05	2e-05	8e-05	0.00011	9e-05	2e-05	3e-05	1e-05	0.00032	0.0002	0.00058	3e-05	4e-05	3e-05	1e-05	1e-05	1e-05	0.0002	0.00011	0.00013
s_UMGS1370 MGG36433	9e-05	2e-05	0.0001	0.00012	8e-05	4e-05	5e-05	0.0001	5e-05	0.00016	6e-05	7e-05	4e-05	5e-05	5e-05	1e-05	2e-05	5e-05	8e-05	0.00012	6e-05
s_UMGS1370 MGG37937	0.00039	0.0001	0.00163	0.00039	0.00013	0.00011	7e-05	0.00013	6e-05	0.00013	8e-05	0.00014	8e-05	0.00011	8e-05	3e-05	4e-05	6e-05	0.00015	0.0001	7e-05
s_UMGS1370 MGG47824	2e-05	0.00049	0.00016	5e-05	0.00039	0.00016	0.00029	0.00192	0.00059	0.00065	1e-05	0.00015	0.00248	0.0023	0.00106	0.00086	0.00066	0.00079	9e-05	0.00025	0.00017
s_UMGS1370 MGG48129	1e-05	1e-05	2e-05	2e-05	2e-05	1e-05	1e-05	5e-05	2e-05	3e-05	1e-05	3e-05	6e-05	6e-05	3e-05	2e-05	2e-05	2e-05	3e-05	2e-05	1e-05
s_UMGS1663 MGG23553	3e-05	6e-05	3e-05	1e-05	3e-05	3e-05	6e-05	0.00024	0.00013	2e-05	0.0001	4e-05	4e-05	4e-05	8e-05	2e-05	1e-05	3e-05	2e-05	4e-05	5e-05
s_UMGS1663 MGG33058	4e-05	9e-05	0.00044	2e-05	8e-05	0.0002	0.00011	9e-05	0.00017	8e-05	0.00017	8e-05	2e-05	4e-05	8e-05	1e-05	1e-05	4e-05	5e-05	6e-05	9e-05
s_UMGS1663 MGG47102	3e-05	6e-05	6e-05	1e-05	6e-05	6e-05	0.0001	0.00013	0.00019	8e-05	0.0002	8e-05	6e-05	3e-05	0.0001	1e-05	1e-05	2e-05	8e-05	9e-05	9e-05
s_UMGS1815 MGG10927	0.00096	0.00152	0.00102	0.00029	0.00046	0.00106	0.00036	1e-05	0.00066	0.00033	0.00109	0.00035	0.00411	0.00144	0.00302	0.00181	0.00253	0.00304	9e-05	0.00085	0.00115
s_UMGS1815 MGG34842	1e-05	1e-05	1e-05	1e-05	1e-05	1e-05	1e-05	3e-05	1e-05	1e-05	1e-05	1e-05	3e-05	1e-05	2e-05	1e-05	1e-05	3e-05	1e-05	2e-05	2e-05
s_UMGS1815 MGG42288	6e-05	8e-05	9e-05	6e-05	5e-05	6e-05	5e-05	7e-05	6e-05	5e-05	6e-05	5e-05	0.00023	0.00014	0.00019	8e-05	0.00013	0.00018	0.00021	0.0001	0.00013
s_UMGS1872 MGG00415	0.00156	0.00078	0.00044	0.00038	0.00142	0.00067	0.00025	0.00105	0.00177	0.00424	0.0022	0.00333	0.00045	0.00062	0.00065	0.00132	0.00173	0.00087	0.00669	0.00332	0.00601
s_UMGS1872 MGG00495	9e-05	8e-05	0.00022	0.00013	0.00011	5e-05	6e-05	0.00011	8e-05	0.0002	8e-05	0.0002	7e-05	9e-05	8e-05	6e-05	5e-05	6e-05	0.00018	0.00015	0.00015
s_UMGS1872 MGG00919	0.00038	0.00305	0.00874	0.00568	0.00024	7e-05	0.00707	0.00892	0.00105	0.00434	0.00044	0.0031	0.00863	0.01242	0.01287	0.01049	0.00121	0.00744	0.00269	0.00407	0.0004
s_UMGS1872 MGG03681	6e-05	4e-05	0.0001	8e-05	9e-05	5e-05	6e-05	0.0001	6e-05	0.00013	4e-05	0.00011	8e-05	0.00011	0.0001	8e-05	5e-05	6e-05	0.00014	0.0001	8e-05
s_UMGS1872 MGG04291	6e-05	4e-05	9e-05	6e-05	7e-05	4e-05	4e-05	7e-05	5e-05	0.0001	5e-05	0.00011	3e-05	4e-05	3e-05	4e-05	3e-05	3e-05	9e-05	9e-05	8e-05
s_UMGS1872 MGG04858	0.00022	0.00045	0.00112	0.00061	0.00029	0.00026	0.00016	0.0004	0.00039	0.00128	0.00035	0.00173	0.00048	0.00057	0.00088	0.00037	0.00049	0.00024	0.00214	0.00111	0.00071
s_UMGS1872 MGG05028	0.00017	0.00013	0.00037	0.00039	0.00031	0.00018	0.00013	0.00024	0.00017	0.00057	0.00016	0.00033	0.00017	0.00023	0.0002	0.00027	0.00025	0.0002	0.00065	0.0005	0.00029
s_UMGS1872 MGG07855	9e-05	8e-05	0.00019	0.00014	0.00012	5e-05	8e-05	0.00012	0.00011	0.0002	7e-05	0.00019	8e-05	9e-05	8e-05	7e-05	5e-05	5e-05	0.00016	0.00015	0.00014
s_UMGS1872 MGG17243	0.00067	0.00023	0.00075	0.00117	0.00081	0.00032	0.00025	0.00098	0.00097	0.00062	0.00024	0.00125	0.00035	0.00047	0.00042	0.00096	0.00074	0.00045	0.00119	0.0008	0.00051
s_UMGS1872 MGG21834	0.00055	0.00042	0.00142	0.00072	0.00059	0.00015	0.00023	0.00025	0.00058	0.00075	0.00036	0.00104	0.00017	0.0002	0.00017	0.00022	0.00015	0.00014	0.00057	0.0006	0.00077
s_UMGS1872 MGG22013	0.00023	0.00031	0.00028	0.00011	0.0009	0.00088	0.00013	0.00084	6e-05	0.00132	0.00094	0.00068	0.00053	0.00058	0.00039	0.00053	0.00018	0.00021	0.00086	0.00068	0.00026
s_UMGS1872 MGG23137	0.00214	0.00106	0.00136	0.00049	0.00169	0.00075	0.00099	0.00051	0.00048	0.00108	0.00031	0.00089	0.00035	0.00061	0.00088	0.00103	0.0007	0.00037	0.00444	0.00083	0.00112
s_UMGS1872 MGG23196	0.00341	0.00015	0.00038	0.00496	0.00027	0.00014	0.00065	0.00057	0.00044	0.0004	0.00011	0.00038	0.00035	0.00065	0.0004	0.00075	0.00075	0.00044	0.00039	0.00033	0.00025
s_UMGS1872 MGG24048	0.00048	0.00012	0.00037	0.00147	0.00037	0.00032	0.00183	0.00107	0.00072	0.00092	0.00046	0.00049	0.00018	0.00021	0.00024	0.00018	0.00025	0.00016	0.00126	0.00115	0.00111
s_UMGS1872 MGG25530	0.00612	0.00514	0.01924	0.00821	0.00637	0.0008	0.00161	0.00047	0.00642	0.00745	0.00394	0.01127	0.00035	0.00047	0.00024	0.00115	0.00048	0.00037	0.00439	0.00608	0.00848
s_UMGS1872 MGG29869	6e-05	4e-05	0.0001	6e-05	6e-05	3e-05	3e-05	5e-05	5e-05	8e-05	5e-05	0.00011	4e-05	6e-05	4e-05	4e-05	4e-05	3e-05	0.0001	8e-05	9e-05
s_UMGS1872 MGG30548	0.00086	0.00012	0.00019	0.00034	0.00035	0.00019	0.00044	0.00031	0.00025	0.0007	9e-05	0.0006	0.00022	0.00028	0.00028	0.0004	0.00061	0.00031	0.00026	0.00038	0.00023
s_UMGS1872 MGG37462	3e-05	1e-05	3e-05	7e-05	3e-05	2e-05	8e-05	5e-05	4e-05	6e-05	2e-05	3e-05	1e-05	2e-05	2e-05	1e-05	2e-05	1e-05	6e-05	6e-05	6e-05
s_UMGS1872 MGG37983	0.00027	0.00018	0.00078	0.0012	0.00121	0.00033	6e-05	3e-05	0.00027	0.00168	0.0001	0.00011	7e-05	0.00015	0.00011	0.00029	0.00044	0.0001	0.00111	0.00179	0.00101
s_UMGS1872 MGG42146	0.00012	6e-05	0.00016	0.0002	0.00014	6e-05	8e-05	0.00016	0.00014	0.00017	7e-05	0.00022	8e-05	9e-05	9e-05	0.00013	0.00011	8e-05	0.00025	0.00018	0.00014
s_UMGS1872 MGG44873	3e-05	2e-05	5e-05	5e-05	4e-05	2e-05	4e-05	0.0001	4e-05	9e-05	4e-05	7e-05	4e-05	9e-05	7e-05	5e-05	4e-05	4e-05	7e-05	5e-05	5e-05
s_UMGS1872 MGG45419	2e-05	1e-05	3e-05	3e-05	3e-05	2e-05	1e-05	3e-05	2e-05	4e-05	1e-05	3e-05	2e-05	3e-05	2e-05	2e-05	2e-05	1e-05	4e-05	3e-05	3e-05
s_UMGS1872 MGG45660	0.00038	0.00014	0.00036	0.00049	0.00104	0.00039	0.0002	0.0003	0.00025	0.00122	0.00046	0.00056	0.0002	0.0002	0.00018	0.00015	0.0001	0.00018	0.00085	0.00064	0.00041
s_UMGS1994 MGG31936	0.00186	0.00239	0.00088	1e-05	0.0003	0.00126	0.00232	0.00147	0.00453	0.00054	0.00284	0.0001	8e-05	0.00065	0.00153	8e-05	3e-05	0.00023	0.00066	0.00112	0.00149
s_UMGS268 MGG32487	0.00186	0.00513	0.00394	0.00717	0.00719	0.0071	0.00331	0.0026	0.00461	0.00077	0.00121	0.00222	0.00032	0.00257	0.00182	2e-05	2e-05	0.00272	0.00258	0.01331	0.0149
s_Zag111 MGG29624	3e-05	7e-05	2e-05	1e-05	1e-05	1e-05	1e-05	2e-05	2e-05	2e-05	2e-05	1e-05	3e-05	4e-05	5e-05	1e-05	1e-05	2e-05	2e-05	1e-05	1e-05
s_14-2 MGG28653	4e-05	2e-05	4e-05	5e-05	6e-05	4e-05	4e-05	4e-05	2e-05	7e-05	2e-05	7e-05	6e-05	0.00012	7e-05	0	1e-05	2e-05	0.00011	6e-05	3e-05
s_14-2 MGG29236	6e-05	3e-05	4e-05	0.0001	9e-05	4e-05	4e-05	6e-05	3e-05	0.00012	4e-05	0.00011	5e-05	7e-05	5e-05	0	1e-05	4e-05	9e-05	7e-05	4e-05
s_14-2 MGG43474	1e-05	1e-05	2e-05	3e-05	4e-05	2e-05	2e-05	4e-05	2e-05	6e-05	2e-05	5e-05	2e-05	3e-05	2e-05	0	1e-05	2e-05	7e-05	4e-05	2e-05
s_1XD42-69 MGG28248	2e-05	0	1e-05	1e-05	1e-05	1e-05	1e-05	2e-05	1e-05	1e-05	1e-05	1e-05	0.00012	0.0002	0.00017	7e-05	5e-05	3e-05	2e-05	1e-05	1e-05
s_Acutalibacter MGG35534	2e-05	1e-05	2e-05	2e-05	3e-05	4e-05	1e-05	1e-05	1e-05	2e-05	0	1e-05	2e-05	1e-05	1e-05	3e-05	3e-05	2e-05	4e-05	3e-05	1e-05
s_Acutalibacter MGG39549	1e-05	0	1e-05	1e-05	1e-05	1e-05	1e-05	3e-05	1e-05	2e-05	1e-05	1e-05	3e-05	4e-05	2e-05	1e-05	1e-05	1e-05	3e-05	1e-05	1e-05
s_Agathobacter MGG35460	1e-05	1e-05	1e-05	1e-05	4e-05	2e-05	2e-05	2e-05	1e-05	4e-05	1e-05	3e-05	1e-05	2e-05	1e-05	0	1e-05	2e-05	4e-05	3e-05	2e-05
s_Akkermansia muciniphila	0.0001	0	2e-05	0.001	0.00611	0.00604	0.00391	0.0014	0.00191	0.00144	0.0035	0.0004	0.00403	0.00011	0.0026	0.00302	0.00352	0.00099	0.00021	0.00036	0.00416
s_Anaerotruncus colihominis	1e-05	0	1e-05	2e-05	1e-05	1e-05	2e-05	3e-05	2e-05	1e-05	1e-05	1e-05	2e-05	2e-05	2e-05	1e-05	1e-05	2e-05	2e-05	2e-05	1e-05
s_Bacteroides MGG27410	2e-05	3e-05	1e-05	0	3e-05	2e-05	1e-05	1e-05	1e-05	3e-05	1e-05	3e-05	2e-05	2e-05	1e-05	0.00019	0.00022	0.00022	2e-05	2e-05	1e-05
s_Bacteroides cellulosilyticus	0.00017	0.0005	0.0001	3e-05	5e-05	7e-05	3e-05	1e-05	8e-05	1e-05	9e-05	1e-05	0.00031	0.00024	0.00028	1e-05	3e-05	7e-05	0	1e-05	4e-05
s_Bacteroides congonensis	8e-05	0.00025	5e-05	1e-05	3e-05	3e-05	2e-05	1e-05	5e-05	1e-05	6e-05	1e-05	0.00018	0.00014	0.00016	2e-05	6e-05	7e-05	0	1e-05	2e-05
s_Bacteroides ovatus	0.0001	0.0003	6e-05	1e-05	3e-05	4e-05	2e-05	1e-05	5e-05	1e-05	7e-05	1e-05	0.00022	0.00017	0.00019	3e-05	5e-05	7e-05	0	1e-05	3e-05
s_Bacteroides sp002491635	0.00014	8e-05	7e-05	1e-05	1e-05	3e-05	4e-05	3e-05	8e-05	1e-05	6e-05	1e-05	9e-05	5e-05	8e-05	0.00015	0.00024	0.00018	0	1e-05	2e-05
s_Bacteroides uniformis	9e-05	0.00021	6e-05	1e-05	2e-05	3e-05	2e-05	1e-05	4e-05	1e-05	5e-05	1e-05	0.00017	0.00012	0.00014	6e-05	8e-05	7e-05	0	1e-05	2e-05
s_Bacteroides xylanisolvens	0.00015	0.00046	9e-05	2e-05	4e-05	7e-05	3e-05	1e-05	8e-05	1e-05	0.0001	1e-05	0.00035	0.00027	0.00031	6e-05	7e-05	0.00011	0	1e-05	4e-05
s_Bifidobacterium longum	0.00016	0.00044	8e-05	2e-05	3e-05	6e-05	2e-05	1e-05	6e-05	1e-05	8e-05	1e-05	0.00032	0.00022	0.0003	0.00016	0.00013	8e-05	0	1e-05	4e-05
s_CAG-127 sp002493625	1e-05	1e-05	1e-05	1e-05	2e-05	1e-05	1e-05	2e-05	1e-05	2e-05	1e-05	3e-05	2e-05	3e-05	2e-05	0	1e-05	3e-05	2e-05	1e-05	1e-05
s_CAG-127 sp900319515	1e-05	1e-05	1e-05	2e-05	1e-05	1e-05	1e-05	2e-05	2e-05	1e-05	1e-05	1e-05	1e-05	2e-05	4e-05	1e-05	4e-05	1e-05	1e-05	1e-05	0
s_CAG-196 MGG36063	2e-05	1e-05	3e-05	6e-05	2e-05	1e-05	5e-05	2e-05	5e-05	0.00017	2e-05	0.00014	1e-05	3e-05	4e-05	0	1e-05	4e-05	0.00014	0.00014	4e-05
s_CAG-269 MGG24755	5e-05	0.00015	7e-05	2e-05	6e-05	5e-05	0.001	0.00043	0.00142	6e-05	0.00117	0.00033	9e-05	0.00014	0.00031	0.00011	0	5e-05	6e-05	4e-05	0.00017
s_CAG-269 MGG27582	3e-05	0.00012	4e-05	2e-05	7e-05	5e-05	4e-05	4e-05	9e-05	9e-05	0.00015	5e-05	1e-05	7e-05	6e-05	1e-05	0	3e-05	5e-05	4e-05	6e-05
s_CAG-269 MGG32363	5e-05	7e-05	6e-05	2e-05	0.00012	0.0001	0.00015	0.00066	0.00023	0.00014	0.00032	7e-05	2e-05	6e-05	0.0001	1e-05	0	4e-05	6e-05	6e-05	0.00012
s_CAG-269 MGG37185	2e-05	4e-05	3e-05	1e-05	4e-05	4e-05	7e-05	5e-05	0.00028	7e-05	0.00021	5e-05	1e-05	2e-05	6e-05	1e-05	0	2e-05	3e-05	3e-05	6e-05
s_CAG-269 MGG37541	6e-05	9e-05	8e-05	4e-05	0.00019	0.00014	0.00022	0.00014	0.00016	0.00019	0.00031	7e-05	2e-05	5e-05	9e-05	1e-05	0	4e-05	9e-05	6e-05	0.00012
s_CAG-269 MGG40635	6e-05	8e-05	7e-05	3e-05	0.00014	0.00011	8e-05	6e-05	0.00013	0.00016	0.00029	8e-05	1e-05	3e-05	9e-05	1e-05	0	3e-05	6e-05	6e-05	0.00011
s_CAG-269 MGG44465	3e-05	6e-05	4e-05	1e-05	7e-05	6e-05	8e-05	6e-05	0.00011	7e-05	0.00026	6e-05	2e-05	5e-05	7e-05	2e-05	0	2e-05	3e-05	3e-05	8e-05
s_CAG-269 MGG45148	2e-05	3e-05	2e-05	1e-05	3e-05	3e-05	4e-05	3e-05	0.00088	3e-05	0.00013	3e-05	1e-05	2e-05	4e-05	1e-05	0	1e-05	2e-05	3e-05	4e-05
s_CAG-269 sp900556945	3e-05	7e-05	4e-05	3e-05	0.00011	8e-05	6e-05	5e-05	0.00011	0.00012	0.00021	0.0001	1e-05	3e-05	6e-05	1e-05	0	3e-05	6e-05	6e-05	9e-05
s_CAG-273 MGG36628	2e-05	3e-05	2e-05	1e-05	6e-05	5e-05	8e-05	9e-05	0.0001	3e-05	8e-05	4e-05	1e-05	3e-05	5e-05	1e-05	0	4e-05	3e-05	4e-05	4e-05
s_CAG-41 MGG49782	0.0009	0.00251	5e-05	0.0009	0.00018	0.0002	2e-05	1e-05	0.00083	2e-05	1e-05	1e-05	0.00248	0.00028	0.00573	4e-05	9e-05	6e-05	0	1e-05	1e-05
s_CAG-485 MGG05291	5e-05	4e-05	3e-05	2e-05	2e-05	4e-05	2e-05	1e-05	2e-05	1e-05	4e-05	1e-05	1e-05	1e-05	1e-05	5e-05	8e-05	5e-05	0	1e-05	2e-05
s_CAG-485 MGG11380	0.00051	0.00025	0.00025	6e-05	3e-05	0.00013	0.00014	8e-05	0.00028	5e-05	0.00018	5e-05	0.00029	0.00016	0.00026	0.00012	0.00014	7e-05	0	4e-05	8e-05
s_CAG-485 MGG11999	0.00012	8e-05	7e-05	3e-05	3e-05	5e-05	7e-05	4e-05	0.00014	2e-05	7e-05	3e-05	5e-05	3e-05	5e-05	0.0004	0.00081	0.00063	0	2e-05	3e-05
s_CAG-485 MGG24918	6e-05	4e-05	3e-05	1e-05	1e-05	3e-05	2e-05	1e-05	5e-05	1e-05	3e-05	1e-05	4e-05	2e-05	4e-05	0.00011	0.00011	9e-05	0	1e-05	1e-05
s_CAG-485 MGG24923	0.00023	0.00014	0.00015	3e-05	2e-05	7e-05	7e-05	5e-05	0.00011	2e-05	8e-05	2e-05	0.00016	9e-05	0.00013	0.0005	0.0006	0.00056	0	2e-05	4e-05
s_CAG-485 MGG26884	0.00019	0.00011	0.00012	3e-05	2e-05	7e-05	8e-05	5e-05	0.00014	2e-05	0.0001	3e-05	0.00016	9e-05	0.00013	5e-05	9e-05	7e-05	0	2e-05	4e-05
s_CAG-485 MGG34341	7e-05	4e-05	4e-05	1e-05	1e-05	2e-05	2e-05	1e-05	4e-05	1e-05	3e-05	1e-05	6e-05	3e-05	5e-05	7e-05	0.00014	0.00011	0	1e-05	1e-05
s_CAG-485 MGG40082	0.00031	0.00038	0.00025	0.0002	0.00019	0.00035	0.0002	0.00011	4e-05	0.00012	0.00028	0.00015	1e-05	0	1e-05	2e-05	2e-05	2e-05	3e-05	9e-05	0.00016
s_CAG-485 MGG42707	7e-05	4e-05	2e-05	3e-05	4e-05	7e-05	5e-05	2e-05	7e-05	3e-05	7e-05	3e-05	1e-05	0	1e-05	1e-05	1e-05	1e-05	1e-05	2e-05	4e-05
s_CAG-485 UHGG100296	6e-05	4e-05	3e-05	2e-05	2e-05	3e-05	3e-05	2e-05	7e-05	1e-05	5e-05	2e-05	4e-05	3e-05	5e-05	1e-05	3e-05	3e-05	0	1e-05	1e-05
s_CAG-485 sp002361155	7e-05	8e-05	5e-05	3e-05	3e-05	6e-05	4e-05	2e-05	3e-05	3e-05	7e-05	3e-05	3e-05	2e-05	3e-05	0.00069	0.00048	0.00028	0	1e-05	3e-05
s_CAG-485 sp002361215	7e-05	4e-05	4e-05	1e-05	1e-05	2e-05	2e-05	2e-05	4e-05	1e-05	4e-05	1e-05	5e-05	3e-05	4e-05	0.00018	0.00024	0.00022	0	1e-05	1e-05
s_CAG-485 sp002491945	6e-05	4e-05	3e-05	2e-05	2e-05	4e-05	2e-05	1e-05	3e-05	1e-05	4e-05	2e-05	2e-05	1e-05	2e-05	8e-05	0.00011	7e-05	0	1e-05	2e-05
s_CAG-485 sp002493515	7e-05	6e-05	4e-05	3e-05	3e-05	5e-05	4e-05	2e-05	3e-05	2e-05	5e-05	2e-05	2e-05	1e-05	2e-05	0.0004	0.00038	0.00028	0	1e-05	3e-05
s_CAG-873 MGG02647	5e-05	5e-05	4e-05	3e-05	3e-05	4e-05	3e-05	2e-05	5e-05	2e-05	7e-05	3e-05	3e-05	2e-05	3e-05	0.00063	0.0004	0.00022	0	2e-05	2e-05
s_CAG-873 MGG08560	4e-05	5e-05	3e-05	3e-05	3e-05	4e-05	3e-05	1e-05	5e-05	3e-05	7e-05	2e-05	3e-05	2e-05	3e-05	3e-05	2e-05	2e-05	0	2e-05	2e-05
s_CAG-873 MGG10175	4e-05	2e-05	2e-05	2e-05	2e-05	3e-05	2e-05	1e-05	4e-05	2e-05	6e-05	2e-05	2e-05	1e-05	1e-05	0.00012	7e-05	9e-05	0	1e-05	2e-05
s_CAG-873 MGG11747	0.0001	7e-05	6e-05	2e-05	2e-05	5e-05	4e-05	2e-05	8e-05	2e-05	7e-05	2e-05	6e-05	3e-05	6e-05	0.0001	9e-05	6e-05	0	1e-05	3e-05
s_CAG-873 MGG21750	3e-05	3e-05	2e-05	1e-05	1e-05	2e-05	1e-05	1e-05	2e-05	2e-05	5e-05	2e-05	2e-05	5e-05	4e-05	0.05192	0.02433	0.03975	0	1e-05	1e-05
s_CAG-873 MGG27621	3e-05	3e-05	3e-05	1e-05	1e-05	2e-05	2e-05	1e-05	1e-05	1e-05	4e-05	2e-05	2e-05	1e-05	2e-05	0.00066	0.0005	0.00034	0	1e-05	1e-05
s_CAG-873 MGG34343	5e-05	3e-05	3e-05	1e-05	1e-05	2e-05	2e-05	1e-05	3e-05	2e-05	4e-05	1e-05	3e-05	2e-05	3e-05	0.00027	0.00026	0.0002	0	1e-05	1e-05
s_CAG-873 MGG39933	2e-05	2e-05	1e-05	1e-05	1e-05	1e-05	1e-05	1e-05	1e-05	2e-05	4e-05	1e-05	2e-05	1e-05	1e-05	0.00022	0.00011	0.00018	0	1e-05	1e-05
s_CAG-873 sp002490635	0.00039	0.00024	0.00025	8e-05	6e-05	0.00013	0.00015	9e-05	0.00034	7e-05	0.00025	6e-05	0.00026	0.00016	0.00024	0.00051	0.00043	0.00025	0	3e-05	6e-05
s_CAG-873 sp002493945	3e-05	4e-05	3e-05	2e-05	2e-05	3e-05	2e-05	1e-05	2e-05	2e-05	8e-05	3e-05	1e-05	1e-05	1e-05	2e-05	3e-05	4e-05	0	1e-05	2e-05
s_CAG-873 sp003979155	4e-05	3e-05	3e-05	2e-05	1e-05	2e-05	2e-05	1e-05	2e-05	2e-05	4e-05	2e-05	2e-05	1e-05	2e-05	7e-05	0.0001	8e-05	0	1e-05	1e-05
s_CAG-873 sp900550395	8e-05	6e-05	5e-05	3e-05	3e-05	5e-05	3e-05	2e-05	2e-05	3e-05	9e-05	3e-05	3e-05	2e-05	3e-05	2e-05	3e-05	3e-05	0	2e-05	3e-05
s_Clostridium MGG49300	0	0.00019	0.00026	3e-05	4e-05	6e-05	7e-05	4e-05	0.00021	4e-05	0.00017	0.00011	5e-05	2e-05	4e-05	8e-05	8e-05	3e-05	2e-05	5e-05	4e-05
s_Clostridium chromiireducens	0	0.00012	0.00016	2e-05	3e-05	4e-05	5e-05	2e-05	0.00016	2e-05	0.0001	6e-05	2e-05	1e-05	3e-05	5e-05	4e-05	2e-05	1e-05	3e-05	2e-05
s_Clostridium sartagoforme_B	0	0.0001	0.00015	2e-05	3e-05	3e-05	4e-05	2e-05	0.00015	2e-05	0.0001	6e-05	3e-05	1e-05	3e-05	4e-05	4e-05	2e-05	1e-05	3e-05	2e-05
s_Clostridium_P perfringens	0	8e-05	0.00011	1e-05	2e-05	3e-05	4e-05	2e-05	0.00011	2e-05	7e-05	4e-05	2e-05	1e-05	2e-05	3e-05	2e-05	1e-05	1e-05	2e-05	2e-05
s_Collinsella tanakaei	1e-05	1e-05	1e-05	1e-05	1e-05	0	1e-05	4e-05	2e-05	2e-05	2e-05	2e-05	4e-05	4e-05	5e-05	1e-05	1e-05	2e-05	1e-05	1e-05	1e-05
s_Dorea MGG24866	2e-05	1e-05	4e-05	3e-05	2e-05	2e-05	2e-05	6e-05	2e-05	3e-05	1e-05	5e-05	5e-05	8e-05	4e-05	0	1e-05	2e-05	5e-05	2e-05	2e-05
s_Duncaniella MGG45355	0.00022	0.00015	0.00016	5e-05	4e-05	0.0001	8e-05	5e-05	8e-05	4e-05	0.00011	4e-05	0.00011	7e-05	0.0001	6e-05	7e-05	5e-05	0	3e-05	6e-05
s_Eubacterium_C MGG44765	0	1e-05	1e-05	1e-05	2e-05	1e-05	1e-05	2e-05	1e-05	2e-05	1e-05	2e-05	1e-05	1e-05	1e-05	0.00015	0.00018	0.00043	3e-05	1e-05	1e-05
s_Eubacterium_G MGG32530	0.00031	0.00086	0.00024	1e-05	0.00037	0.00045	0.00062	0.00034	0.00125	2e-05	1e-05	2e-05	0.00053	0.00153	0.00096	0.00016	0.00018	0.00102	2e-05	1e-05	0
s_Eubacterium_G MGG36468	0.00018	1e-05	0.00015	2e-05	2e-05	0.00025	0.00035	0.00019	0.00068	2e-05	0	2e-05	0.00032	0.00082	0.00052	9e-05	0.0001	0.00058	2e-05	1e-05	1e-05
s_Eubacterium_J MGG26471	1e-05	1e-05	1e-05	1e-05	1e-05	1e-05	1e-05	1e-05	1e-05	3e-05	1e-05	2e-05	2e-05	2e-05	2e-05	0	1e-05	1e-05	3e-05	2e-05	1e-05
s_Evtepia MGG44657	0	3e-05	6e-05	0.00014	0.00021	9e-05	0.00013	6e-05	8e-05	0.00017	2e-05	0.0001	0.00029	8e-05	0.00027	0.00012	6e-05	0.0001	6e-05	0.00011	4e-05
s_Faecalimonas MGG43017	1e-05	1e-05	1e-05	1e-05	2e-05	2e-05	1e-05	3e-05	3e-05	2e-05	2e-05	2e-05	3e-05	3e-05	3e-05	0	1e-05	1e-05	2e-05	1e-05	1e-05
s_Harryflintia MGG40953	1e-05	1e-05	2e-05	0	2e-05	1e-05	1e-05	2e-05	1e-05	2e-05	1e-05	2e-05	1e-05	1e-05	1e-05	1e-05	1e-05	1e-05	2e-05	3e-05	2e-05
s_Hungatella_A MGG03602	1e-05	1e-05	1e-05	1e-05	4e-05	2e-05	1e-05	2e-05	1e-05	5e-05	2e-05	5e-05	1e-05	2e-05	1e-05	0	1e-05	1e-05	4e-05	3e-05	2e-05
s_Longibaculum muris	1e-05	1e-05	1e-05	1e-05	1e-05	1e-05	1e-05	2e-05	1e-05	1e-05	0	1e-05	1e-05	1e-05	1e-05	1e-05	1e-05	2e-05	1e-05	1e-05	1e-05
s_MGG04132 MGG04132	3e-05	0.01376	4e-05	1e-05	3e-05	5e-05	4e-05	0.00155	0.00048	3e-05	9e-05	0.00036	1e-05	0.00015	0.00258	1e-05	0	5e-05	2e-05	3e-05	5e-05
s_MGG05278 MGG05278	2e-05	4e-05	2e-05	0	3e-05	3e-05	4e-05	3e-05	7e-05	2e-05	8e-05	3e-05	1e-05	2e-05	4e-05	0.00059	1e-05	2e-05	1e-05	2e-05	3e-05
s_MGG05278 MGG11761	1e-05	2e-05	2e-05	1e-05	2e-05	2e-05	0.00013	7e-05	0.00051	1e-05	5e-05	8e-05	1e-05	2e-05	5e-05	1e-05	0	3e-05	2e-05	5e-05	3e-05
s_MGG08081 MGG08081	1e-05	1e-05	5e-05	2e-05	3e-05	2e-05	2e-05	4e-05	2e-05	3e-05	2e-05	5e-05	4e-05	7e-05	4e-05	0	1e-05	2e-05	4e-05	3e-05	2e-05
s_MGG18360 MGG18360	1e-05	1e-05	2e-05	2e-05	2e-05	1e-05	1e-05	4e-05	2e-05	3e-05	1e-05	3e-05	2e-05	3e-05	2e-05	0	1e-05	1e-05	4e-05	2e-05	1e-05
s_MGG28872 MGG28872	5e-05	1e-05	3e-05	0.00012	4e-05	2e-05	2e-05	3e-05	2e-05	6e-05	2e-05	8e-05	3e-05	4e-05	3e-05	0	1e-05	2e-05	9e-05	4e-05	3e-05
s_MGG29599 MGG17462	2e-05	5e-05	4e-05	1e-05	3e-05	4e-05	6e-05	5e-05	8e-05	5e-05	9e-05	5e-05	2e-05	3e-05	6e-05	1e-05	0	3e-05	3e-05	4e-05	6e-05
s_MGG29599 MGG38090	0.00013	6e-05	0.00012	4e-05	0.0002	0.00032	0.00013	7e-05	0.00038	2e-05	0.00016	4e-05	1e-05	4e-05	7e-05	2e-05	0	3e-05	3e-05	0.00058	0.0001
s_MGG30891 MGG30891	1e-05	8e-05	6e-05	1e-05	8e-05	8e-05	0.00025	0.00015	0.00014	4e-05	4e-05	8e-05	2e-05	4e-05	0.00013	2e-05	0	3e-05	0.00015	0.00012	0.00011
s_MGG34735 MGG28680	0	1e-05	0.00041	2e-05	2e-05	1e-05	3e-05	6e-05	3e-05	2e-05	1e-05	4e-05	2e-05	3e-05	3e-05	1e-05	1e-05	2e-05	2e-05	1e-05	1e-05
s_MGG34735 MGG38501	5e-05	1e-05	3e-05	0.00016	7e-05	4e-05	2e-05	7e-05	2e-05	9e-05	2e-05	0.00011	3e-05	3e-05	2e-05	0	1e-05	2e-05	7e-05	5e-05	3e-05
s_MGG36058 MGG32911	7e-05	5e-05	5e-05	2e-05	2e-05	4e-05	3e-05	2e-05	4e-05	2e-05	4e-05	2e-05	3e-05	2e-05	3e-05	0.00063	0.00046	0.00025	0	1e-05	2e-05
s_MGG36058 MGG35296	0.0002	0.0001	0.00012	2e-05	1e-05	5e-05	6e-05	4e-05	0.00013	2e-05	8e-05	2e-05	0.00012	7e-05	0.00012	6e-05	7e-05	4e-05	0	1e-05	3e-05
s_MGG37124 MGG37124	1e-05	1e-05	2e-05	2e-05	1e-05	1e-05	1e-05	4e-05	1e-05	2e-05	1e-05	2e-05	2e-05	2e-05	2e-05	0	1e-05	1e-05	3e-05	2e-05	1e-05
s_MGG37695 MGG19291	3e-05	1e-05	7e-05	6e-05	2e-05	2e-05	5e-05	0.00016	2e-05	0.0001	1e-05	0.00013	2e-05	4e-05	2e-05	0	1e-05	2e-05	8e-05	3e-05	2e-05
s_MGG38970 MGG45133	6e-05	0.0005	0.00021	1e-05	0.00015	8e-05	5e-05	8e-05	5e-05	0.00054	0.00064	0.00038	2e-05	7e-05	0.00017	1e-05	0	6e-05	0.0002	0.00044	0.00051
s_MGG42036 MGG19703	1e-05	0	1e-05	1e-05	1e-05	1e-05	0.00014	0.00011	0.00012	2e-05	1e-05	2e-05	2e-05	2e-05	3e-05	4e-05	0.00014	0.00013	3e-05	2e-05	1e-05
s_MGG44348 MGG44348	2e-05	0.00016	0.00015	6e-05	0.00023	0.00027	0.00012	0.00022	0.00011	8e-05	9e-05	0.00022	2e-05	5e-05	0.00015	0	1e-05	7e-05	0.00053	0.00045	0.00043
s_MGG47162 MGG47162	2e-05	3e-05	2e-05	0.00013	4e-05	0.00042	3e-05	3e-05	5e-05	2e-05	0.00017	3e-05	1e-05	2e-05	4e-05	1e-05	0	2e-05	3e-05	0.00012	6e-05
s_MGG48730 MGG46403	1e-05	1e-05	3e-05	1e-05	2e-05	1e-05	2e-05	4e-05	2e-05	2e-05	1e-05	4e-05	2e-05	4e-05	1e-05	0	1e-05	1e-05	5e-05	3e-05	2e-05
s_Marseille-P3106 MGG21940	2e-05	1e-05	2e-05	1e-05	1e-05	1e-05	0	1e-05	1e-05	1e-05	1e-05	1e-05	1e-05	1e-05	1e-05	2e-05	1e-05	1e-05	1e-05	1e-05	1e-05
s_Muribaculum MGG37441	6e-05	4e-05	3e-05	1e-05	1e-05	3e-05	2e-05	1e-05	3e-05	1e-05	4e-05	1e-05	3e-05	2e-05	2e-05	2e-05	5e-05	4e-05	0	1e-05	2e-05
s_Muribaculum arabinoxylanisolvens	0.00019	0.00028	0.0001	3e-05	3e-05	7e-05	5e-05	3e-05	0.0001	3e-05	0.00011	2e-05	0.00025	0.00016	0.00021	0.00147	0.00161	0.00114	0	2e-05	4e-05
s_Muribaculum sp002473395	9e-05	6e-05	6e-05	2e-05	1e-05	4e-05	4e-05	2e-05	8e-05	2e-05	5e-05	2e-05	8e-05	5e-05	6e-05	0.00048	0.00047	0.00027	0	1e-05	2e-05
s_Muricomes sp000509105	1e-05	1e-05	1e-05	1e-05	4e-05	3e-05	1e-05	1e-05	1e-05	4e-05	1e-05	4e-05	2e-05	2e-05	2e-05	0	1e-05	1e-05	3e-05	3e-05	2e-05
s_Paramuribaculum MGG17953	7e-05	8e-05	5e-05	4e-05	4e-05	6e-05	3e-05	2e-05	1e-05	4e-05	6e-05	3e-05	1e-05	1e-05	1e-05	2e-05	2e-05	3e-05	0	2e-05	3e-05
s_Paramuribaculum MGG25288	4e-05	4e-05	3e-05	2e-05	2e-05	3e-05	2e-05	1e-05	2e-05	2e-05	4e-05	2e-05	1e-05	1e-05	1e-05	0.00029	0.00025	0.00014	0	1e-05	2e-05
s_Paramuribaculum MGG43585	0.00051	0.00026	0.00031	6e-05	3e-05	0.00011	0.00016	0.00011	0.00036	5e-05	0.00022	5e-05	0.00018	0.00011	0.00021	6e-05	8e-05	8e-05	0	5e-05	9e-05
s_Paramuribaculum MGG46285	0.00014	0.00015	0.0001	8e-05	8e-05	0.00015	0.0001	5e-05	6e-05	6e-05	0.00014	7e-05	1e-05	0	1e-05	1e-05	1e-05	1e-05	1e-05	5e-05	8e-05
s_Paramuribaculum sp001689535	4e-05	4e-05	3e-05	2e-05	1e-05	3e-05	2e-05	1e-05	1e-05	2e-05	3e-05	1e-05	1e-05	1e-05	1e-05	5e-05	6e-05	5e-05	0	1e-05	1e-05
s_Roseburia MGG34539	1e-05	1e-05	2e-05	2e-05	4e-05	2e-05	2e-05	2e-05	1e-05	5e-05	1e-05	5e-05	2e-05	3e-05	3e-05	0	1e-05	1e-05	6e-05	4e-05	2e-05
s_TF01-11 MGG45161	4e-05	2e-05	8e-05	6e-05	8e-05	5e-05	4e-05	0.0001	9e-05	0.00012	3e-05	0.00016	7e-05	0.00011	7e-05	0	1e-05	6e-05	0.00021	8e-05	5e-05
s_UBA11940 MGG12388	0	2e-05	3e-05	3e-05	9e-05	5e-05	3e-05	5e-05	2e-05	4e-05	2e-05	2e-05	1e-05	2e-05	1e-05	1e-05	1e-05	2e-05	3e-05	5e-05	2e-05
s_UBA11940 MGG16998	0	1e-05	1e-05	1e-05	3e-05	1e-05	7e-05	0.00013	0.0001	2e-05	2e-05	1e-05	0.00125	0.00478	0.00041	5e-05	1e-05	2e-05	1e-05	3e-05	3e-05
s_UBA11940 MGG18919	0	2e-05	3e-05	2e-05	5e-05	3e-05	2e-05	4e-05	2e-05	5e-05	2e-05	3e-05	5e-05	7e-05	2e-05	2e-05	2e-05	3e-05	1e-05	5e-05	5e-05
s_UBA11940 MGG24367	0	4e-05	0.00013	8e-05	0.00023	0.00014	4e-05	6e-05	2e-05	0.00012	6e-05	6e-05	2e-05	3e-05	1e-05	1e-05	3e-05	3e-05	4e-05	0.00014	9e-05
s_UBA11940 MGG26972	0	1e-05	3e-05	2e-05	5e-05	3e-05	1e-05	3e-05	1e-05	3e-05	2e-05	2e-05	1e-05	1e-05	1e-05	2e-05	1e-05	2e-05	1e-05	4e-05	3e-05
s_UBA11940 MGG33183	0	1e-05	2e-05	1e-05	4e-05	2e-05	0.00563	0.00334	4e-05	7e-05	0.0045	0.00796	0.00032	0.00187	0.00091	2e-05	2e-05	3e-05	0.019	0.00389	0.00045
s_UBA11940 MGG46503	0	1e-05	2e-05	2e-05	8e-05	4e-05	1e-05	3e-05	1e-05	4e-05	1e-05	4e-05	2e-05	1e-05	1e-05	1e-05	1e-05	1e-05	5e-05	5e-05	4e-05
s_UBA3263 MGG31306	4e-05	1e-05	2e-05	1e-05	1e-05	2e-05	1e-05	1e-05	1e-05	1e-05	2e-05	1e-05	1e-05	1e-05	1e-05	0	1e-05	1e-05	1e-05	1e-05	1e-05
s_UBA3282 MGG28910	3e-05	1e-05	6e-05	6e-05	4e-05	2e-05	1e-05	2e-05	1e-05	4e-05	1e-05	6e-05	5e-05	2e-05	4e-05	0	2e-05	1e-05	3e-05	2e-05	1e-05
s_UBA3700 MGG23521	0	1e-05	1e-05	1e-05	3e-05	1e-05	2e-05	2e-05	1e-05	4e-05	3e-05	3e-05	5e-05	2e-05	2e-05	1e-05	1e-05	1e-05	4e-05	5e-05	7e-05
s_UBA3700 MGG40239	6e-05	2e-05	8e-05	5e-05	0.0015	0	0.00073	0.00292	0.00028	0.01032	0.00545	0.00805	0.01344	0.00365	0.00612	0.00244	0.00349	0.003	0.00407	0.00941	0.0162
s_UBA3818 MGG33998	1e-05	2e-05	3e-05	2e-05	3e-05	2e-05	4e-05	0.00012	8e-05	6e-05	0	5e-05	0.00032	0.00021	0.00021	9e-05	6e-05	7e-05	6e-05	5e-05	4e-05
s_UBA7001 MGG45977	1e-05	3e-05	3e-05	1e-05	2e-05	4e-05	4e-05	3e-05	7e-05	2e-05	0.00016	5e-05	1e-05	4e-05	7e-05	1e-05	0	1e-05	1e-05	3e-05	4e-05
s_UBA7173 MGG30880	5e-05	5e-05	4e-05	3e-05	2e-05	4e-05	3e-05	2e-05	2e-05	2e-05	5e-05	2e-05	2e-05	1e-05	2e-05	6e-05	8e-05	8e-05	0	1e-05	2e-05
s_UBA7173 sp001689685	5e-05	4e-05	3e-05	3e-05	2e-05	4e-05	3e-05	1e-05	3e-05	2e-05	7e-05	2e-05	2e-05	2e-05	2e-05	0.00172	0.0012	0.00065	0	1e-05	2e-05
s_UBA7173 sp001915385	8e-05	0.0001	7e-05	5e-05	4e-05	8e-05	5e-05	2e-05	5e-05	4e-05	8e-05	3e-05	3e-05	2e-05	2e-05	8e-05	5e-05	6e-05	0	2e-05	3e-05
s_UBA7173 sp900548705	3e-05	3e-05	2e-05	2e-05	2e-05	3e-05	2e-05	1e-05	3e-05	2e-05	4e-05	1e-05	2e-05	1e-05	1e-05	1e-05	1e-05	1e-05	0	1e-05	1e-05
s_UBA7182 MGG19823	2e-05	1e-05	2e-05	2e-05	3e-05	1e-05	1e-05	2e-05	1e-05	2e-05	1e-05	3e-05	2e-05	2e-05	2e-05	0	1e-05	1e-05	3e-05	2e-05	1e-05
s_UBA8514 MGG36485	3e-05	3e-05	0.0001	8e-05	0.00013	7e-05	0.00014	0.00024	0.00014	0.00026	0.00015	0.0002	4e-05	0.00011	8e-05	0	2e-05	6e-05	0.00041	0.00031	0.00017
s_UBA9502 MGG03665	3e-05	1e-05	1e-05	2e-05	2e-05	2e-05	1e-05	1e-05	1e-05	5e-05	1e-05	5e-05	2e-05	1e-05	2e-05	0	1e-05	1e-05	3e-05	2e-05	2e-05
s_UBA9502 MGG28984	1e-05	1e-05	2e-05	1e-05	1e-05	1e-05	1e-05	2e-05	1e-05	3e-05	1e-05	3e-05	2e-05	2e-05	2e-05	0	1e-05	1e-05	4e-05	2e-05	1e-05
s_UBA9502 MGG33482	1e-05	1e-05	2e-05	2e-05	2e-05	1e-05	1e-05	3e-05	1e-05	3e-05	1e-05	4e-05	3e-05	2e-05	2e-05	0	1e-05	1e-05	4e-05	2e-05	1e-05
s_UBA9502 MGG44283	1e-05	1e-05	2e-05	1e-05	1e-05	1e-05	1e-05	5e-05	1e-05	2e-05	6e-05	6e-05	2e-05	2e-05	2e-05	0	1e-05	1e-05	2e-05	1e-05	1e-05
s_UHGG008455 MGG41870	5e-05	4e-05	0.00169	0.00034	0.00127	0.00069	0.00027	0.00039	0.00029	0.00012	4e-05	0.00016	0.0001	0.00025	0.00013	0	1e-05	0.00011	0.00029	0.00014	6e-05
s_UMGS1071 MGG43728	1e-05	0	1e-05	1e-05	1e-05	1e-05	1e-05	1e-05	1e-05	1e-05	1e-05	2e-05	2e-05	2e-05	2e-05	1e-05	1e-05	1e-05	2e-05	1e-05	1e-05
s_UMGS1217 MGG33614	0	9e-05	0.00049	2e-05	0.0002	0.00102	6e-05	6e-05	9e-05	0.00046	0.00057	0.00033	1e-05	6e-05	0.00011	1e-05	1e-05	3e-05	0.00101	0.00161	0.00137
s_UMGS1217 MGG41752	1e-05	5e-05	1e-05	0	0.00013	7e-05	0.00057	0.00041	0.001	7e-05	5e-05	0.0001	0.00035	0.00108	7e-05	2e-05	1e-05	0.00018	8e-05	0.0001	6e-05
s_UMGS1370 MGG34492	2e-05	3e-05	7e-05	0.00015	6e-05	3e-05	1e-05	2e-05	1e-05	2e-05	1e-05	3e-05	2e-05	3e-05	2e-05	0	1e-05	1e-05	3e-05	2e-05	2e-05
s_UMGS1663 MGG48273	3e-05	7e-05	6e-05	8e-05	8e-05	8e-05	8e-05	7e-05	0.0001	3e-05	7e-05	5e-05	1e-05	4e-05	5e-05	1e-05	0	4e-05	4e-05	0.00017	0.00018
s_UMGS995 MGG34862	1e-05	0.00019	0.00014	2e-05	9e-05	7e-05	3e-05	4e-05	0.00034	2e-05	5e-05	6e-05	4e-05	2e-05	0.00068	1e-05	0	0.00012	6e-05	0.00033	0.00215
s_1XD42-69 MGG23375	0	1e-05	2e-05	1e-05	2e-05	1e-05	2e-05	2e-05	1e-05	3e-05	1e-05	2e-05	1e-05	1e-05	1e-05	1e-05	0	1e-05	6e-05	2e-05	1e-05
s_1XD42-69 MGG48799	0	1e-05	1e-05	0	2e-05	1e-05	0.00021	0.00048	0.00018	2e-05	0.00012	0.00024	1e-05	2e-05	2e-05	5e-05	0.00021	0.00021	4e-05	2e-05	1e-05
s_ASF356 MGG28579	1e-05	1e-05	1e-05	1e-05	3e-05	1e-05	2e-05	2e-05	1e-05	8e-05	1e-05	7e-05	1e-05	1e-05	2e-05	0	0	2e-05	6e-05	4e-05	2e-05
s_Acetatifactor MGG03589	0	1e-05	3e-05	1e-05	4e-05	2e-05	1e-05	1e-05	1e-05	5e-05	2e-05	6e-05	1e-05	2e-05	1e-05	0	1e-05	1e-05	5e-05	4e-05	2e-05
s_Acetivibrio_A MGG03662	1e-05	1e-05	2e-05	1e-05	1e-05	1e-05	1e-05	2e-05	1e-05	3e-05	1e-05	3e-05	1e-05	2e-05	2e-05	0	0	1e-05	3e-05	1e-05	1e-05
s_Amulumruptor sp900539915	3e-05	4e-05	2e-05	2e-05	1e-05	3e-05	2e-05	1e-05	1e-05	1e-05	3e-05	1e-05	1e-05	0	1e-05	4e-05	5e-05	4e-05	0	1e-05	1e-05
s_Bacilliculturomica MGG33750	1e-05	3e-05	8e-05	5e-05	0.00014	8e-05	0	1e-05	1e-05	0.00022	0.00023	0.00044	1e-05	1e-05	1e-05	0	1e-05	1e-05	1e-05	1e-05	1e-05
s_CAG-475 MGG32477	0.00172	0.00344	0.00425	0.00112	0.00403	0.00072	0.00075	0.00398	0.00054	0.00095	0.00125	0.0002	0.00099	0.00078	0.00071	0.00177	0	0	0.00151	0.00135	0.00335
s_CAG-475 MGG34122	0	1e-05	1e-05	1e-05	1e-05	1e-05	1e-05	2e-05	1e-05	1e-05	1e-05	1e-05	2e-05	1e-05	1e-05	0	1e-05	1e-05	1e-05	1e-05	1e-05
s_CAG-632 MGG29434	0	1e-05	2e-05	2e-05	6e-05	4e-05	2e-05	3e-05	2e-05	4e-05	2e-05	5e-05	3e-05	4e-05	2e-05	0	1e-05	2e-05	4e-05	3e-05	2e-05
s_CAG-822 MGG04671	1e-05	3e-05	2e-05	1e-05	3e-05	4e-05	2e-05	2e-05	6e-05	1e-05	4e-05	3e-05	1e-05	1e-05	3e-05	0	0	1e-05	1e-05	2e-05	2e-05
s_CAG-873 MGG33895	2e-05	1e-05	1e-05	1e-05	1e-05	1e-05	1e-05	0	2e-05	1e-05	3e-05	1e-05	1e-05	1e-05	1e-05	0.0001	7e-05	7e-05	0	1e-05	1e-05
s_CAG-873 UHGG159493	1e-05	1e-05	1e-05	1e-05	1e-05	1e-05	1e-05	0	2e-05	2e-05	5e-05	1e-05	1e-05	1e-05	1e-05	6e-05	5e-05	4e-05	0	1e-05	1e-05
s_CAG-873 UHGG259841	2e-05	2e-05	1e-05	1e-05	1e-05	2e-05	1e-05	1e-05	1e-05	1e-05	4e-05	1e-05	1e-05	0	1e-05	1e-05	1e-05	1e-05	0	1e-05	1e-05
s_Dorea MGG39260	1e-05	2e-05	2e-05	2e-05	3e-05	2e-05	2e-05	4e-05	2e-05	5e-05	2e-05	5e-05	2e-05	3e-05	2e-05	0	0	1e-05	4e-05	2e-05	1e-05
s_Duncaniella MGG33376	0.00097	0.00111	0.00072	0.00064	0.00056	0.00101	0.0005	0.00024	8e-05	0.00031	0.00072	0.00033	1e-05	0	0	1e-05	1e-05	2e-05	6e-05	0.00023	0.00044
s_ER4 sp000765235	1e-05	2e-05	2e-05	1e-05	1e-05	2e-05	1e-05	1e-05	0	2e-05	1e-05	1e-05	1e-05	0	1e-05	0.00023	0.00018	0.0001	1e-05	1e-05	1e-05
s_Enterocloster sp000155435	2e-05	0	1e-05	3e-05	2e-05	1e-05	1e-05	1e-05	1e-05	2e-05	1e-05	2e-05	1e-05	2e-05	1e-05	0	1e-05	1e-05	2e-05	1e-05	1e-05
s_Lactobacillus acidophilus	2e-05	3e-05	5e-05	0.00013	7e-05	0.00014	0.00025	0.0001	0.00011	8e-05	0.0002	4e-05	6e-05	2e-05	3e-05	0	0	0.00013	0.00017	0.00023	0.00034
s_Lactobacillus hominis	5e-05	6e-05	0.00013	0.00032	0.00017	0.00032	0.00068	0.00027	0.00029	0.00021	0.00052	0.0001	0.00017	3e-05	8e-05	0	0	0.00028	0.00045	0.00065	0.00089
s_Lactobacillus rodentium	1e-05	1e-05	3e-05	7e-05	4e-05	8e-05	0.00015	6e-05	7e-05	5e-05	0.00011	2e-05	3e-05	1e-05	2e-05	0	0	6e-05	0.0001	0.00014	0.00021
s_Limosilactobacillus UHGG263852	1e-05	1e-05	2e-05	5e-05	3e-05	5e-05	9e-05	3e-05	3e-05	3e-05	6e-05	1e-05	3e-05	0	1e-05	0	1e-05	0.00013	7e-05	9e-05	0.0001
s_MGG05278 MGG47116	3e-05	3e-05	1e-05	1e-05	0.0001	5e-05	0.00049	8e-05	0.00059	4e-05	5e-05	3e-05	0	2e-05	3e-05	1e-05	0	3e-05	1e-05	2e-05	3e-05
s_MGG05653 MGG05653	1e-05	1e-05	1e-05	1e-05	2e-05	1e-05	1e-05	2e-05	1e-05	2e-05	1e-05	3e-05	2e-05	2e-05	2e-05	0	0	1e-05	2e-05	1e-05	1e-05
s_MGG16888 MGG03597	0	3e-05	4e-05	1e-05	0.00016	8e-05	4e-05	4e-05	2e-05	0.00011	3e-05	0.00012	5e-05	8e-05	4e-05	0	1e-05	2e-05	8e-05	7e-05	5e-05
s_MGG19347 MGG19347	1e-05	1e-05	1e-05	1e-05	2e-05	1e-05	1e-05	2e-05	1e-05	3e-05	1e-05	2e-05	1e-05	1e-05	1e-05	0	0	1e-05	2e-05	1e-05	1e-05
s_MGG19393 MGG19393	1e-05	1e-05	1e-05	3e-05	2e-05	1e-05	1e-05	2e-05	1e-05	4e-05	1e-05	4e-05	2e-05	2e-05	2e-05	0	0	1e-05	4e-05	2e-05	1e-05
s_MGG24607 MGG37733	2e-05	1e-05	0.0001	4e-05	3e-05	2e-05	3e-05	2e-05	2e-05	0.00013	2e-05	0.0001	2e-05	3e-05	1e-05	0	0	1e-05	0.00024	0.0001	2e-05
s_MGG28925 MGG28925	1e-05	1e-05	1e-05	1e-05	3e-05	2e-05	6e-05	6e-05	2e-05	4e-05	2e-05	2e-05	1e-05	6e-05	4e-05	0	0	3e-05	8e-05	3e-05	2e-05
s_MGG29361 MGG29361	1e-05	1e-05	1e-05	2e-05	2e-05	1e-05	1e-05	4e-05	1e-05	3e-05	1e-05	3e-05	1e-05	2e-05	2e-05	0	0	2e-05	3e-05	2e-05	1e-05
s_MGG37124 MGG05071	0	1e-05	2e-05	1e-05	1e-05	1e-05	1e-05	1e-05	1e-05	4e-05	1e-05	3e-05	3e-05	3e-05	2e-05	0	1e-05	1e-05	4e-05	2e-05	1e-05
s_MGG37695 MGG28780	1e-05	0	1e-05	1e-05	3e-05	2e-05	1e-05	1e-05	1e-05	3e-05	1e-05	3e-05	1e-05	2e-05	1e-05	0	1e-05	1e-05	4e-05	3e-05	2e-05
s_MGG38970 MGG39265	6e-05	9e-05	0.00019	4e-05	0.00015	0.00016	3e-05	3e-05	4e-05	0.00021	0.00085	0.00017	0	2e-05	4e-05	2e-05	0	0.00034	0.00014	0.00025	0.00058
s_MGG40866 MGG36995	1e-05	0	1e-05	1e-05	1e-05	1e-05	1e-05	2e-05	1e-05	2e-05	1e-05	2e-05	1e-05	1e-05	1e-05	0	1e-05	1e-05	2e-05	1e-05	1e-05
s_MGG42634 MGG42634	0	4e-05	2e-05	0	2e-05	2e-05	0.00029	0.00023	0.00085	2e-05	3e-05	3e-05	1e-05	2e-05	6e-05	2e-05	1e-05	3e-05	4e-05	5e-05	7e-05
s_MGG46640 MGG46640	2e-05	2e-05	2e-05	0.00024	0.00016	0.00049	3e-05	3e-05	2e-05	6e-05	4e-05	6e-05	3e-05	3e-05	0.00034	0	0	1e-05	0.00022	0.00012	5e-05
s_MGG46866 MGG46866	1e-05	1e-05	1e-05	0	1e-05	1e-05	0.00075	0.00268	7e-05	3e-05	0.00502	0.00055	1e-05	5e-05	0.00029	1e-05	0	1e-05	2e-05	0.00038	0.00022
s_Micrococcus luteus	0	0	1e-05	2e-05	1e-05	2e-05	5e-05	3e-05	2e-05	3e-05	5e-05	1e-05	3e-05	2e-05	2e-05	2e-05	2e-05	3e-05	4e-05	5e-05	7e-05
s_Oscillibacter sp001916835	1e-05	1e-05	1e-05	1e-05	1e-05	1e-05	0	1e-05	1e-05	2e-05	1e-05	2e-05	1e-05	1e-05	1e-05	1e-05	0	1e-05	2e-05	1e-05	1e-05
s_Paraclostridium bifermentans	0	1e-05	1e-05	2e-05	0	1e-05	2e-05	1e-05	1e-05	1e-05	1e-05	1e-05	1e-05	1e-05	1e-05	1e-05	1e-05	1e-05	1e-05	1e-05	1e-05
s_Parvibacter MGG49284	2e-05	1e-05	1e-05	6e-05	4e-05	4e-05	1e-05	0	0	9e-05	0.00011	8e-05	2e-05	1e-05	2e-05	0.002	0.00122	0.00174	8e-05	0.00013	9e-05
s_Phocaeicola coprophilus	3e-05	7e-05	2e-05	2e-05	1e-05	2e-05	2e-05	1e-05	2e-05	1e-05	2e-05	1e-05	5e-05	5e-05	4e-05	3e-05	3e-05	5e-05	0	0	1e-05
s_Prevotella MGG40563	3e-05	3e-05	2e-05	2e-05	2e-05	3e-05	2e-05	1e-05	1e-05	1e-05	3e-05	2e-05	1e-05	0	1e-05	0.00108	0.00133	0.00086	0	1e-05	2e-05
s_Roseburia MGG03595	1e-05	1e-05	2e-05	2e-05	2e-05	1e-05	2e-05	6e-05	1e-05	3e-05	1e-05	3e-05	3e-05	4e-05	3e-05	0	0	1e-05	3e-05	2e-05	1e-05
s_TF01-11 MGG37920	2e-05	2e-05	1e-05	4e-05	1e-05	1e-05	2e-05	3e-05	1e-05	6e-05	1e-05	2e-05	1e-05	3e-05	2e-05	0	0	1e-05	3e-05	1e-05	1e-05
s_UBA11524 MGG48800	1e-05	1e-05	1e-05	1e-05	1e-05	1e-05	1e-05	2e-05	1e-05	1e-05	0	2e-05	3e-05	3e-05	3e-05	0	1e-05	2e-05	2e-05	1e-05	1e-05
s_UBA11940 MGG03623	0	4e-05	8e-05	6e-05	0.00012	9e-05	3e-05	6e-05	1e-05	0.0001	1e-05	3e-05	1e-05	1e-05	1e-05	0	2e-05	3e-05	1e-05	0.00011	2e-05
s_UBA11940 MGG18096	0	1e-05	1e-05	1e-05	4e-05	2e-05	1e-05	2e-05	1e-05	2e-05	1e-05	1e-05	1e-05	2e-05	1e-05	0	1e-05	1e-05	1e-05	2e-05	1e-05
s_UBA1394 sp900066845	1e-05	1e-05	1e-05	0	1e-05	3e-05	1e-05	1e-05	1e-05	1e-05	1e-05	1e-05	2e-05	4e-05	3e-05	0	1e-05	5e-05	1e-05	2e-05	2e-05
s_UBA2730 MGG32628	0	1e-05	0.00036	4e-05	0.00099	0.00063	2e-05	2e-05	4e-05	9e-05	0.00018	0.00061	5e-05	6e-05	0.00016	2e-05	0	1e-05	0.00314	0.00484	0.00221
s_UBA3700 MGG29822	1e-05	1e-05	1e-05	1e-05	2e-05	1e-05	2e-05	2e-05	1e-05	0.00011	6e-05	9e-05	0.00011	4e-05	6e-05	0	0	1e-05	5e-05	0.00011	0.00017
s_UBA5026 MGG29184	1e-05	1e-05	1e-05	0	1e-05	1e-05	0.00027	0.00013	0.00027	2e-05	1e-05	2e-05	7e-05	2e-05	2e-05	0	1e-05	0.00091	2e-05	2e-05	2e-05
s_UBA7001 MGG33827	1e-05	2e-05	1e-05	0	1e-05	1e-05	8e-05	6e-05	0.00014	1e-05	6e-05	3e-05	0	1e-05	5e-05	1e-05	1e-05	2e-05	1e-05	2e-05	2e-05
s_UBA7173 UHGG254659	2e-05	2e-05	1e-05	1e-05	1e-05	1e-05	1e-05	0	3e-05	1e-05	3e-05	1e-05	2e-05	1e-05	2e-05	2e-05	1e-05	1e-05	0	1e-05	2e-05
s_UHGG113174 MGG08153	1e-05	1e-05	1e-05	3e-05	1e-05	3e-05	5e-05	3e-05	3e-05	2e-05	4e-05	1e-05	3e-05	3e-05	2e-05	0	0	3e-05	3e-05	5e-05	7e-05
s_UHGG282538 MGG34311	0.00055	3e-05	6e-05	4e-05	0.00011	9e-05	5e-05	4e-05	6e-05	0.00122	0.00046	0.00368	3e-05	4e-05	4e-05	0	0	2e-05	0.00189	9e-05	0.00044
s_UMGS1071 MGG48191	2e-05	1e-05	2e-05	3e-05	4e-05	2e-05	1e-05	1e-05	2e-05	2e-05	1e-05	3e-05	3e-05	3e-05	3e-05	0	0	2e-05	2e-05	1e-05	1e-05
s_UMGS1217 MGG36230	1e-05	1e-05	1e-05	1e-05	1e-05	1e-05	3e-05	4e-05	3e-05	1e-05	1e-05	1e-05	1e-05	2e-05	3e-05	0	0	1e-05	1e-05	1e-05	1e-05
s_UMGS1663 MGG08105	2e-05	2e-05	4e-05	0	2e-05	2e-05	4e-05	8e-05	5e-05	2e-05	6e-05	3e-05	2e-05	0.00013	0.00047	1e-05	0	7e-05	2e-05	2e-05	3e-05
s_UMGS1754 MGG08356	1e-05	2e-05	1e-05	1e-05	2e-05	1e-05	3e-05	2e-05	3e-05	2e-05	5e-05	3e-05	1e-05	1e-05	3e-05	0	0	1e-05	1e-05	2e-05	2e-05
s_UMGS268 MGG07960	1e-05	4e-05	3e-05	5e-05	5e-05	5e-05	2e-05	2e-05	3e-05	1e-05	1e-05	2e-05	1e-05	2e-05	1e-05	0	0	2e-05	2e-05	9e-05	0.0001
s_Zag1 MGG12149	1e-05	5e-05	2e-05	1e-05	0.0001	6e-05	0.0002	0.0001	2e-05	0.0002	5e-05	0.0001	2e-05	7e-05	4e-05	0	0	9e-05	0.00037	0.00013	9e-05
s_14-2 MGG39738	0	1e-05	1e-05	1e-05	2e-05	1e-05	1e-05	2e-05	1e-05	3e-05	1e-05	2e-05	1e-05	2e-05	1e-05	0	0	1e-05	5e-05	2e-05	1e-05
s_Akkermansia muciniphila_A	0	0	0	5e-05	0.00027	0.00026	0.00019	8e-05	9e-05	7e-05	0.00017	2e-05	0.00018	1e-05	0.00012	0.00012	0.00014	5e-05	1e-05	2e-05	0.0002
s_Amulumruptor sp001689515	4e-05	5e-05	3e-05	2e-05	2e-05	4e-05	2e-05	1e-05	2e-05	2e-05	4e-05	2e-05	0	0	1e-05	2e-05	2e-05	3e-05	0	1e-05	2e-05
s_Bacteroides faecichinchillae	4e-05	0.00012	3e-05	1e-05	1e-05	2e-05	1e-05	0	2e-05	0	3e-05	1e-05	8e-05	7e-05	0.0001	0.00013	0.00012	9e-05	0	1e-05	1e-05
s_Butyricicoccus MGG19688	0	1e-05	1e-05	1e-05	2e-05	1e-05	1e-05	1e-05	1e-05	3e-05	1e-05	4e-05	2e-05	1e-05	2e-05	0	0	1e-05	2e-05	2e-05	1e-05
s_CAG-115 MGG03617	4e-05	4e-05	6e-05	0	3e-05	3e-05	2e-05	1e-05	2e-05	3e-05	3e-05	5e-05	4e-05	1e-05	0.00018	0	0	1e-05	5e-05	4e-05	2e-05
s_CAG-485 MGG08147	3e-05	3e-05	3e-05	0	0	1e-05	1e-05	1e-05	2e-05	1e-05	2e-05	1e-05	2e-05	1e-05	5e-05	9e-05	0.00012	7e-05	0	1e-05	1e-05
s_CAG-485 MGG11753	4e-05	2e-05	2e-05	1e-05	0	1e-05	1e-05	1e-05	2e-05	1e-05	2e-05	1e-05	1e-05	1e-05	1e-05	0.0001	8e-05	6e-05	0	0	1e-05
s_CAG-485 sp003979075	1e-05	2e-05	1e-05	1e-05	1e-05	2e-05	1e-05	1e-05	1e-05	1e-05	2e-05	1e-05	0	0	0	0.00033	0.00034	0.00036	1e-05	2e-05	2e-05
s_CAG-582 MGG47952	0.00892	0	0.01425	0.00017	0	1e-05	0.00155	0.01115	5e-05	4e-05	0.00663	0	0.00022	0.00333	0.00417	0.00121	0.00051	0.00209	1e-05	0.00028	0.00062
s_CAG-793 MGG29501	1e-05	2e-05	2e-05	2e-05	2e-05	2e-05	5e-05	3e-05	0.0001	1e-05	4e-05	2e-05	0	2e-05	4e-05	0	0	1e-05	1e-05	1e-05	2e-05
s_CAG-822 MGG05572	1e-05	1e-05	3e-05	1e-05	1e-05	1e-05	1e-05	2e-05	1e-05	2e-05	1e-05	3e-05	0	1e-05	2e-05	0	0	1e-05	3e-05	3e-05	1e-05
s_CAG-873 UHGG274864	3e-05	4e-05	3e-05	2e-05	2e-05	3e-05	2e-05	1e-05	1e-05	2e-05	5e-05	2e-05	1e-05	0	0	5e-05	5e-05	6e-05	0	1e-05	2e-05
s_Clostridium_Q symbiosum	1e-05	0	1e-05	4e-05	1e-05	1e-05	1e-05	3e-05	2e-05	2e-05	1e-05	1e-05	1e-05	1e-05	1e-05	0	0	2e-05	2e-05	1e-05	1e-05
s_D16-34 MGG49875	5e-05	5e-05	7e-05	7e-05	5e-05	5e-05	0	0	0	4e-05	5e-05	4e-05	1e-05	1e-05	1e-05	6e-05	4e-05	5e-05	3e-05	5e-05	4e-05
s_Duncaniella MGG11645	0.00013	0.00016	0.00011	9e-05	8e-05	0.00014	7e-05	3e-05	1e-05	5e-05	0.00011	5e-05	1e-05	0	0	1e-05	1e-05	0	1e-05	3e-05	6e-05
s_Duncaniella MGG39674	0.00059	0.00069	0.00047	0.0004	0.00035	0.0006	0.00033	0.00017	6e-05	0.00019	0.00042	0.0002	0	0	0	0.00025	0.00021	0.0002	4e-05	0.00016	0.00028
s_Fusobacterium_A ulcerans	1e-05	3e-05	1e-05	1e-05	1e-05	1e-05	0	0	2e-05	1e-05	1e-05	1e-05	2e-05	3e-05	3e-05	0	1e-05	1e-05	1e-05	1e-05	1e-05
s_Lachnospira sp003537285	1e-05	1e-05	3e-05	2e-05	1e-05	1e-05	1e-05	2e-05	1e-05	2e-05	2e-05	3e-05	3e-05	4e-05	3e-05	0	0	0	2e-05	1e-05	1e-05
s_MGG19931 MGG19931	0	0	2e-05	1e-05	3e-05	2e-05	2e-05	3e-05	1e-05	2e-05	2e-05	2e-05	2e-05	2e-05	1e-05	0	1e-05	1e-05	2e-05	2e-05	3e-05
s_MGG24440 MGG38259	0	2e-05	1e-05	0	2e-05	2e-05	0.00022	0.00025	0.00015	1e-05	4e-05	1e-05	0	1e-05	2e-05	1e-05	1e-05	9e-05	5e-05	2e-05	3e-05
s_MGG29218 MGG29218	1e-05	2e-05	1e-05	1e-05	1e-05	1e-05	1e-05	1e-05	1e-05	1e-05	1e-05	1e-05	0	1e-05	1e-05	0	0	1e-05	1e-05	1e-05	1e-05
s_Paramuribaculum MGG25019	3e-05	2e-05	2e-05	1e-05	0	1e-05	1e-05	1e-05	1e-05	1e-05	2e-05	1e-05	1e-05	1e-05	1e-05	0.00032	0.00031	0.00029	0	0	1e-05
s_Romboutsia ilealis	0	6e-05	0.00013	0.00293	0.00015	0.0001	0.00501	0.00215	0.00307	1e-05	6e-05	4e-05	0.0001	0.00087	0.00219	0	0	1e-05	1e-05	6e-05	6e-05
s_UBA11940 MGG28605	0	3e-05	4e-05	3e-05	9e-05	5e-05	2e-05	3e-05	1e-05	5e-05	2e-05	3e-05	1e-05	2e-05	1e-05	0	0	2e-05	1e-05	6e-05	2e-05
s_UBA5026 MGG04489	0	8e-05	0.00014	2e-05	4e-05	4e-05	7e-05	4e-05	0.00029	4e-05	0.0001	9e-05	1e-05	0.0001	0.00023	0	0	1e-05	4e-05	6e-05	3e-05
s_UBA7001 MGG30173	1e-05	3e-05	1e-05	0	1e-05	1e-05	4e-05	3e-05	5e-05	1e-05	8e-05	4e-05	1e-05	2e-05	4e-05	0	0	1e-05	1e-05	3e-05	3e-05
s_UBA7173 MGG32784	3e-05	4e-05	3e-05	2e-05	2e-05	3e-05	2e-05	1e-05	1e-05	1e-05	3e-05	1e-05	1e-05	0	0	1e-05	2e-05	3e-05	0	1e-05	2e-05
s_UBA7173 MGG45957	4e-05	5e-05	3e-05	3e-05	2e-05	4e-05	3e-05	1e-05	2e-05	2e-05	4e-05	2e-05	1e-05	0	0	3e-05	4e-05	4e-05	0	1e-05	2e-05
s_UBA866 MGG42239	1e-05	0	0	1e-05	1e-05	0	1e-05	1e-05	1e-05	2e-05	1e-05	2e-05	1e-05	1e-05	1e-05	1e-05	2e-05	1e-05	1e-05	1e-05	1e-05
s_UHGG095922 MGG06099	1e-05	3e-05	3e-05	3e-05	0.00016	5e-05	1e-05	5e-05	0	1e-05	1e-05	2e-05	1e-05	1e-05	1e-05	1e-05	0	0	4e-05	2e-05	2e-05
s_UHGG104570 MGG41682	1e-05	0	1e-05	3e-05	1e-05	0	1e-05	2e-05	1e-05	2e-05	1e-05	3e-05	1e-05	1e-05	1e-05	0	1e-05	1e-05	2e-05	1e-05	1e-05
s_UMGS1045 MGG30896	1e-05	1e-05	2e-05	1e-05	3e-05	2e-05	4e-05	5e-05	0.00026	1e-05	3e-05	2e-05	0	0.00011	2e-05	0	0	3e-05	2e-05	2e-05	2e-05
s_UMGS1217 MGG32581	0	2e-05	1e-05	0	3e-05	3e-05	5e-05	6e-05	5e-05	2e-05	4e-05	3e-05	1e-05	2e-05	5e-05	1e-05	0	1e-05	4e-05	4e-05	3e-05
s_UMGS1370 MGG42612	1e-05	0	1e-05	1e-05	1e-05	1e-05	1e-05	2e-05	1e-05	2e-05	1e-05	3e-05	1e-05	2e-05	1e-05	0	0	1e-05	3e-05	2e-05	1e-05
s_UMGS1663 MGG12156	1e-05	2e-05	1e-05	0	1e-05	1e-05	3e-05	4e-05	3e-05	1e-05	6e-05	2e-05	1e-05	2e-05	5e-05	0	0	1e-05	1e-05	1e-05	2e-05
s_UMGS1880 MGG27821	0	4e-05	2e-05	3e-05	0.00012	4e-05	1e-05	4e-05	1e-05	1e-05	3e-05	2e-05	1e-05	1e-05	0	0	1e-05	1e-05	1e-05	3e-05	1e-05
s_UMGS1994 MGG03360	1e-05	2e-05	1e-05	2e-05	1e-05	1e-05	2e-05	2e-05	3e-05	1e-05	4e-05	2e-05	0	3e-05	2e-05	0	0	1e-05	1e-05	1e-05	2e-05
s_UMGS268 MGG03682	2e-05	6e-05	4e-05	8e-05	0.0001	8e-05	5e-05	6e-05	7e-05	4e-05	3e-05	6e-05	0	4e-05	4e-05	0	0	2e-05	6e-05	0.00019	0.00019
s_UMGS995 MGG30150	0	1e-05	1e-05	1e-05	1e-05	3e-05	3e-05	4e-05	0.00078	3e-05	1e-05	2e-05	0	1e-05	5e-05	2e-05	0	6e-05	3e-05	3e-05	2e-05
s_CAG-115 MGG37156	5e-05	5e-05	7e-05	0	2e-05	2e-05	2e-05	1e-05	2e-05	3e-05	3e-05	6e-05	6e-05	1e-05	0.00022	0	0	0	5e-05	4e-05	2e-05
s_CAG-273 MGG34544	1e-05	0.0002	5e-05	0	1e-05	1e-05	5e-05	4e-05	0.00124	1e-05	5e-05	2e-05	0	7e-05	0.0013	0	0	0.00012	1e-05	1e-05	2e-05
s_CAG-41 MGG46346	0.00207	0.00224	0.00336	0.00072	0.0009	0.0005	0	1e-05	4e-05	0.00071	0.00041	0.00055	0.00012	1e-05	0.00027	0	0	0	0.00016	0.00045	0.00039
s_CAG-485 sp001701295	2e-05	1e-05	1e-05	1e-05	1e-05	1e-05	1e-05	0	2e-05	1e-05	2e-05	1e-05	1e-05	1e-05	1e-05	5e-05	6e-05	4e-05	0	0	0
s_CAG-793 MGG45349	1e-05	1e-05	1e-05	0	1e-05	1e-05	1e-05	1e-05	2e-05	1e-05	3e-05	1e-05	0	1e-05	1e-05	0	0	1e-05	1e-05	1e-05	1e-05
s_CAG-873 MGG21406	2e-05	2e-05	1e-05	1e-05	1e-05	1e-05	1e-05	0	1e-05	1e-05	4e-05	1e-05	1e-05	0	1e-05	2e-05	2e-05	2e-05	0	0	1e-05
s_CAG-95 MGG03610	0	1e-05	1e-05	0	4e-05	1e-05	4e-05	2e-05	1e-05	5e-05	1e-05	3e-05	1e-05	1e-05	1e-05	0	0	1e-05	9e-05	4e-05	2e-05
s_D16-63 sp003612475	1e-05	1e-05	1e-05	1e-05	1e-05	1e-05	0	0	0	1e-05	1e-05	1e-05	1e-05	0	1e-05	2e-05	1e-05	1e-05	1e-05	2e-05	1e-05
s_Enterocloster asparagiformis	1e-05	0	1e-05	1e-05	1e-05	1e-05	1e-05	1e-05	1e-05	2e-05	1e-05	1e-05	1e-05	1e-05	1e-05	0	0	1e-05	2e-05	1e-05	0
s_Erysipelatoclostridium cocleatum	0.00087	0.00159	0.00045	0.0017	0.00073	0.00057	0.00114	0.00045	0.00027	0	1e-05	0.00012	2e-05	0.00089	0.00057	4e-05	1e-05	0.00152	0	0	0
s_Longicatena innocuum	1e-05	1e-05	1e-05	1e-05	1e-05	1e-05	1e-05	1e-05	1e-05	0	0	1e-05	1e-05	1e-05	4e-05	0	0	2e-05	1e-05	1e-05	1e-05
s_MGG24501 MGG24501	2e-05	2e-05	1e-05	0	0	1e-05	1e-05	1e-05	1e-05	1e-05	2e-05	1e-05	1e-05	1e-05	1e-05	8e-05	6e-05	4e-05	0	0	1e-05
s_MGG33778 MGG33778	0	2e-05	1e-05	1e-05	8e-05	4e-05	0	2e-05	1e-05	6e-05	2e-05	7e-05	2e-05	5e-05	2e-05	0	0	1e-05	4e-05	4e-05	2e-05
s_MGG38970 MGG37863	1e-05	4e-05	2e-05	0	1e-05	1e-05	2e-05	2e-05	3e-05	2e-05	5e-05	2e-05	0	2e-05	4e-05	0	0	1e-05	1e-05	3e-05	3e-05
s_MGG38970 MGG44370	1e-05	2e-05	2e-05	0	1e-05	2e-05	3e-05	2e-05	4e-05	2e-05	8e-05	2e-05	0	2e-05	3e-05	0	0	1e-05	2e-05	2e-05	3e-05
s_MGG39707 MGG39707	1e-05	3e-05	2e-05	0	1e-05	2e-05	2e-05	2e-05	6e-05	2e-05	7e-05	4e-05	0	1e-05	3e-05	0	0	1e-05	1e-05	3e-05	3e-05
s_MGG48736 MGG48736	3e-05	4e-05	0	9e-05	0.0001	6e-05	0.00019	0.00035	0.00014	0.0003	0.00015	0.00034	0	0	0	1e-05	3e-05	0.00017	0.00045	0.00015	0.00011
s_Marseille-P3106 MGG44809	2e-05	1e-05	2e-05	1e-05	1e-05	1e-05	0	1e-05	1e-05	1e-05	1e-05	1e-05	0	1e-05	0	2e-05	1e-05	0	1e-05	1e-05	1e-05
s_Marseille-P3106 MGG46313	2e-05	2e-05	2e-05	2e-05	1e-05	1e-05	0	0	1e-05	1e-05	1e-05	1e-05	0	1e-05	1e-05	1e-05	1e-05	0	1e-05	1e-05	1e-05
s_Muribaculum MGG07971	1e-05	1e-05	1e-05	1e-05	1e-05	1e-05	1e-05	0	1e-05	1e-05	2e-05	1e-05	1e-05	0	1e-05	0.00037	0.00026	0.0002	0	0	1e-05
s_Muribaculum MGG32376	3e-05	1e-05	1e-05	1e-05	1e-05	2e-05	1e-05	1e-05	2e-05	1e-05	2e-05	1e-05	1e-05	0	0	0.00028	0.00022	0.00012	0	0	1e-05
s_NM07-P-09 sp004793925	0.00242	1e-05	2e-05	2e-05	1e-05	1e-05	0	0	0	0.00055	0.00116	0.00135	1e-05	0	1e-05	1e-05	1e-05	1e-05	1e-05	3e-05	2e-05
s_Paramuribaculum UHGG286118	2e-05	1e-05	1e-05	1e-05	0	1e-05	1e-05	0	1e-05	1e-05	2e-05	1e-05	1e-05	1e-05	1e-05	0.0001	0.0001	8e-05	0	0	1e-05
s_Phoenicibacter MGG24493	1e-05	1e-05	2e-05	1e-05	1e-05	1e-05	0	0	0	1e-05	1e-05	1e-05	1e-05	0	1e-05	0.00252	0.00118	0.00082	1e-05	1e-05	1e-05
s_UBA11940 MGG04172	0	0	0	0	1e-05	1e-05	0.00101	0.00571	0.00018	1e-05	7e-05	0.00194	0.00198	1e-05	0.00072	0.00117	0.00048	0.00043	0.00416	0.00903	0.01422
s_UBA11940 MGG27799	0	0	1e-05	1e-05	2e-05	1e-05	1e-05	1e-05	1e-05	2e-05	1e-05	1e-05	2e-05	3e-05	1e-05	0	0	1e-05	1e-05	1e-05	1e-05
s_UBA11940 MGG28200	0	1e-05	1e-05	1e-05	4e-05	1e-05	1e-05	2e-05	1e-05	2e-05	2e-05	1e-05	1e-05	3e-05	1e-05	0	0	0	1e-05	2e-05	2e-05
s_UBA11940 MGG46675	0	1e-05	1e-05	1e-05	3e-05	2e-05	1e-05	1e-05	1e-05	2e-05	2e-05	1e-05	1e-05	2e-05	0	0	0	1e-05	1e-05	2e-05	1e-05
s_UBA3700 MGG03976	0	0	1e-05	1e-05	2e-05	1e-05	1e-05	2e-05	0	3e-05	2e-05	3e-05	5e-05	1e-05	2e-05	0	1e-05	1e-05	2e-05	5e-05	6e-05
s_UBA5026 MGG03888	1e-05	2e-05	1e-05	0	1e-05	2e-05	1e-05	2e-05	3e-05	0	1e-05	1e-05	1e-05	1e-05	3e-05	0	0	1e-05	2e-05	2e-05	2e-05
s_UBA5026 MGG08281	0	1e-05	1e-05	0	2e-05	2e-05	1e-05	2e-05	3e-05	1e-05	1e-05	2e-05	0	1e-05	2e-05	0	1e-05	1e-05	2e-05	2e-05	2e-05
s_UBA7001 MGG08346	0	3e-05	2e-05	0	1e-05	1e-05	2e-05	3e-05	5e-05	1e-05	0.00013	4e-05	1e-05	4e-05	6e-05	0	0	1e-05	1e-05	3e-05	3e-05
s_UBA7001 MGG30885	0	0.00013	0.00168	0	1e-05	1e-05	0.00129	3e-05	0.00329	4e-05	0.01406	3e-05	3e-05	0.00366	0.00553	0	0	1e-05	8e-05	0.00025	0.00122
s_UBA7001 MGG44927	1e-05	2e-05	2e-05	0	1e-05	1e-05	3e-05	2e-05	5e-05	1e-05	0.00013	2e-05	0	5e-05	7e-05	0	0	1e-05	1e-05	2e-05	2e-05
s_UHGG009661 MGG42896	1e-05	2e-05	1e-05	0	4e-05	6e-05	3e-05	2e-05	1e-05	3e-05	3e-05	2e-05	0	1e-05	2e-05	0	0	1e-05	5e-05	3e-05	2e-05
s_UHGG017737 MGG19324	0	0	1e-05	0	1e-05	1e-05	1e-05	2e-05	3e-05	2e-05	1e-05	2e-05	1e-05	1e-05	1e-05	0	8e-05	1e-05	3e-05	1e-05	1e-05
s_UHGG282538 MGG03684	1e-05	0	1e-05	1e-05	2e-05	1e-05	1e-05	2e-05	1e-05	2e-05	1e-05	3e-05	1e-05	1e-05	1e-05	0	0	0	3e-05	3e-05	3e-05
s_UMGS1217 MGG24288	0	1e-05	1e-05	0	1e-05	2e-05	4e-05	4e-05	4e-05	1e-05	1e-05	1e-05	1e-05	2e-05	3e-05	0	0	1e-05	2e-05	3e-05	2e-05
s_UMGS1224 MGG09621	0	1e-05	1e-05	3e-05	1e-05	3e-05	5e-05	2e-05	2e-05	2e-05	4e-05	1e-05	1e-05	0	1e-05	0	0	2e-05	3e-05	5e-05	7e-05
s_UMGS1994 MGG29041	1e-05	2e-05	1e-05	0	1e-05	1e-05	3e-05	2e-05	4e-05	1e-05	5e-05	2e-05	0	2e-05	3e-05	0	0	1e-05	1e-05	2e-05	2e-05
s_V9D3004 MGG06740	0	1e-05	1e-05	0	1e-05	1e-05	1e-05	1e-05	1e-05	2e-05	1e-05	2e-05	1e-05	1e-05	1e-05	0	0	1e-05	3e-05	2e-05	1e-05
s_ASF356 MGG37314	2e-05	0	0	4e-05	0	0	0.00052	0.00011	0.0001	0.00029	3e-05	0.0003	0.00023	0.00052	0.00122	0	1e-05	6e-05	0.00029	0.00019	0.00013
s_Bacteroides MGG29794	3e-05	5e-05	2e-05	1e-05	1e-05	1e-05	1e-05	0	2e-05	0	2e-05	0	4e-05	3e-05	4e-05	4e-05	5e-05	5e-05	0	0	1e-05
s_CAG-267 MGG31135	2e-05	2e-05	3e-05	0	1e-05	1e-05	0	0	0	1e-05	1e-05	3e-05	3e-05	0	9e-05	2e-05	1e-05	1e-05	2e-05	2e-05	1e-05
s_CAG-81 sp000435795	0	0	0	1e-05	1e-05	1e-05	1e-05	1e-05	1e-05	2e-05	1e-05	1e-05	1e-05	1e-05	2e-05	0	0	1e-05	1e-05	1e-05	1e-05
s_CAG-873 sp001689415	2e-05	1e-05	1e-05	0	0	1e-05	0.00012	0	1e-05	1e-05	3e-05	1e-05	1e-05	1e-05	1e-05	2e-05	2e-05	2e-05	0	0	1e-05
s_Enterococcus faecalis	0	1e-05	1e-05	8e-05	2e-05	0	5e-05	1e-05	1e-05	0	4e-05	0	0.00072	0.00146	0.00014	1e-05	0.00016	0.00051	0	1e-05	1e-05
s_Eubacterium_R MGG09352	3e-05	0.00011	3e-05	0	1e-05	2e-05	1e-05	0	9e-05	0	5e-05	1e-05	3e-05	0.00017	0.00024	2e-05	8e-05	7e-05	0	0	1e-05
s_Limosilactobacillus reuteri	0	0	1e-05	1e-05	1e-05	1e-05	2e-05	1e-05	1e-05	1e-05	2e-05	0	1e-05	0	0	8e-05	0.00018	0.00299	2e-05	2e-05	3e-05
s_MGG21978 MGG08637	0	0	1e-05	0	1e-05	1e-05	1e-05	1e-05	1e-05	2e-05	1e-05	2e-05	4e-05	7e-05	5e-05	0	0	1e-05	2e-05	1e-05	1e-05
s_MGG29092 MGG29092	0.00025	0	0	0.00011	0.00019	0.00023	0.00012	5e-05	0.0002	6e-05	0.00018	6e-05	0	0	0	0.00017	0.00013	0.00015	2e-05	5e-05	0.00011
s_MGG33626 MGG33626	0.00018	0	0	8e-05	5e-05	0.0001	0.00018	0.00011	0.00036	3e-05	1e-05	4e-05	0.00074	0.00082	0.00049	0.0015	0.00091	0.00057	0	0	0
s_MGG39707 MGG29036	0	1e-05	1e-05	0	1e-05	1e-05	1e-05	1e-05	2e-05	1e-05	3e-05	2e-05	0	1e-05	2e-05	0	0	1e-05	1e-05	2e-05	2e-05
s_MGG49877 MGG44057	0.00083	0	1e-05	0.00059	0.00016	1e-05	1e-05	2e-05	0.00014	2e-05	1e-05	0	1e-05	1e-05	2e-05	0	0	1e-05	1e-05	0	1e-05
s_Muribaculum MGG41829	2e-05	1e-05	1e-05	0	0	1e-05	1e-05	0	2e-05	1e-05	2e-05	1e-05	1e-05	1e-05	1e-05	0.00084	0.00096	0.00059	0	0	1e-05
s_Phocaeicola sp002493165	2e-05	6e-05	1e-05	0	1e-05	1e-05	0	0	1e-05	1e-05	1e-05	2e-05	4e-05	3e-05	4e-05	4e-05	5e-05	4e-05	0	0	1e-05
s_Roseburia UHGG247455	0	0	1e-05	1e-05	1e-05	1e-05	1e-05	1e-05	0	2e-05	1e-05	2e-05	1e-05	1e-05	1e-05	0	0	1e-05	2e-05	1e-05	1e-05
s_Ruminococcus_B gnavus	0	1e-05	1e-05	1e-05	1e-05	1e-05	1e-05	2e-05	1e-05	1e-05	0	1e-05	1e-05	2e-05	2e-05	0	0	1e-05	1e-05	1e-05	0
s_UBA11517 MGG07898	1e-05	1e-05	0	0	1e-05	1e-05	2e-05	2e-05	2e-05	1e-05	2e-05	2e-05	0	1e-05	1e-05	0	0	1e-05	1e-05	2e-05	1e-05
s_UBA11940 MGG03625	0	0	4e-05	1e-05	2e-05	2e-05	1e-05	0	2e-05	2e-05	0	1e-05	1e-05	1e-05	0	4e-05	2e-05	2e-05	1e-05	3e-05	3e-05
s_UBA1405 MGG34626	1e-05	0	1e-05	1e-05	1e-05	0	1e-05	1e-05	0	1e-05	0	1e-05	1e-05	1e-05	1e-05	0	1e-05	1e-05	1e-05	1e-05	1e-05
s_UBA2730 MGG03511	0	1e-05	1e-05	0	2e-05	5e-05	2e-05	3e-05	6e-05	1e-05	1e-05	1e-05	0	1e-05	6e-05	0	0	1e-05	3e-05	4e-05	3e-05
s_UBA5578 MGG07559	0	1e-05	1e-05	0	3e-05	3e-05	2e-05	2e-05	4e-05	1e-05	2e-05	2e-05	0	1e-05	2e-05	0	0	1e-05	2e-05	2e-05	2e-05
s_UBA7057 MGG03199	0	1e-05	1e-05	0	2e-05	2e-05	2e-05	2e-05	6e-05	1e-05	2e-05	1e-05	0	1e-05	3e-05	0	0	1e-05	2e-05	2e-05	2e-05
s_UBA7177 MGG18341	1e-05	0	1e-05	1e-05	0	1e-05	1e-05	1e-05	1e-05	1e-05	0	1e-05	1e-05	1e-05	1e-05	0	1e-05	0	1e-05	1e-05	1e-05
s_UBA7185 MGG17985	0	0	0	0	1e-05	1e-05	0.00689	0.00669	0.00576	1e-05	0	1e-05	1e-05	1e-05	1e-05	0.00294	0.00394	0.00324	1e-05	1e-05	1e-05
s_UHGG009661 MGG09673	0	2e-05	1e-05	0	3e-05	6e-05	1e-05	1e-05	2e-05	1e-05	3e-05	1e-05	0	1e-05	2e-05	0	0	1e-05	1e-05	1e-05	1e-05
s_UMGS1045 MGG38897	0	1e-05	1e-05	0	1e-05	1e-05	1e-05	2e-05	1e-05	1e-05	1e-05	1e-05	0	1e-05	2e-05	0	0	1e-05	2e-05	2e-05	1e-05
s_UMGS1217 MGG48809	1e-05	1e-05	1e-05	0	1e-05	1e-05	1e-05	1e-05	2e-05	0	2e-05	1e-05	1e-05	1e-05	1e-05	0	0	0	1e-05	2e-05	1e-05
s_UMGS1815 MGG05732	1e-05	1e-05	1e-05	0	0	1e-05	0	1e-05	1e-05	0	1e-05	1e-05	6e-05	9e-05	6e-05	1e-05	2e-05	2e-05	0	1e-05	1e-05
s_Zag111 MGG31387	0	0	1e-05	3e-05	2e-05	3e-05	5e-05	2e-05	3e-05	2e-05	4e-05	1e-05	1e-05	0	1e-05	0	0	2e-05	3e-05	5e-05	7e-05
s_Alistipes putredinis	1e-05	3e-05	1e-05	0	1e-05	1e-05	1e-05	0	1e-05	0	1e-05	0	3e-05	2e-05	2e-05	4e-05	3e-05	3e-05	0	0	1e-05
s_Bilophila wadsworthia	1e-05	3e-05	2e-05	1e-05	1e-05	1e-05	0	0	1e-05	0	1e-05	0	2e-05	1e-05	2e-05	1e-05	1e-05	1e-05	0	0	1e-05
s_CAG-345 MGG34127	0	1e-05	1e-05	0	2e-05	1e-05	2e-05	3e-05	2e-05	0	1e-05	1e-05	0	1e-05	3e-05	0	0	1e-05	1e-05	1e-05	1e-05
s_CAG-465 MGG05879	1e-05	1e-05	1e-05	0	1e-05	1e-05	1e-05	1e-05	2e-05	1e-05	2e-05	1e-05	0	0	1e-05	0	0	0	1e-05	1e-05	1e-05
s_CAG-873 MGG20206	1e-05	1e-05	1e-05	1e-05	0	1e-05	0	0	1e-05	1e-05	3e-05	1e-05	1e-05	0	1e-05	0.00024	0.0002	0.00011	0	0	1e-05
s_Clostridium paraputrificum	0	6e-05	8e-05	1e-05	1e-05	2e-05	3e-05	1e-05	6e-05	1e-05	6e-05	4e-05	0	1e-05	1e-05	0	0	0	0	2e-05	1e-05
s_Clostridium_F tepidum	0	2e-05	2e-05	0	1e-05	1e-05	1e-05	1e-05	2e-05	1e-05	2e-05	1e-05	1e-05	0	1e-05	1e-05	0	0	0	1e-05	1e-05
s_D16-34 sp003612515	1e-05	1e-05	1e-05	2e-05	1e-05	1e-05	0	0	0	1e-05	1e-05	1e-05	0	0	0	2e-05	1e-05	1e-05	1e-05	2e-05	1e-05
s_MGG19936 MGG19936	0	0	1e-05	1e-05	1e-05	1e-05	0	1e-05	0	1e-05	0	1e-05	1e-05	1e-05	1e-05	1e-05	1e-05	0	1e-05	1e-05	1e-05
s_MGG22908 MGG22908	0.00699	0.00697	0.00661	0.00057	0.0014	0.00076	0.00398	0.00361	0.00027	1e-05	1e-05	1e-05	0	0	0	0	4e-05	0	0	1e-05	1e-05
s_MGG24440 MGG24440	0	1e-05	0	0	1e-05	1e-05	6e-05	5e-05	7e-05	0	1e-05	1e-05	0	1e-05	2e-05	0	1e-05	6e-05	2e-05	2e-05	2e-05
s_MGG24750 MGG24750	0	1e-05	0	0	1e-05	1e-05	2e-05	1e-05	2e-05	1e-05	2e-05	1e-05	0	1e-05	1e-05	0	0	1e-05	1e-05	1e-05	1e-05
s_MGG37293 MGG37293	0	0	0.0023	0.00013	0.00344	0.00148	0.00096	0.00167	0.001	2e-05	0	0.00028	0	0	0	0.00034	0.00044	0.0004	0.0009	0.00103	0.00089
s_MGG37695 MGG11150	0	0	1e-05	0	1e-05	0	1e-05	2e-05	1e-05	1e-05	0	1e-05	1e-05	2e-05	1e-05	2e-05	1e-05	2e-05	1e-05	1e-05	0
s_MGG50002 MGG40264	0	0	1e-05	0	1e-05	1e-05	1e-05	3e-05	2e-05	1e-05	0	1e-05	1e-05	1e-05	1e-05	0	1e-05	1e-05	1e-05	1e-05	0
s_Parabacteroides UHGG152519	4e-05	0.00012	2e-05	0	1e-05	2e-05	1e-05	0	2e-05	0	3e-05	0	9e-05	6e-05	8e-05	5e-05	6e-05	5e-05	0	0	1e-05
s_Phocaeicola dorei	4e-05	0.0001	2e-05	0	1e-05	2e-05	1e-05	0	2e-05	0	2e-05	0	8e-05	6e-05	7e-05	4e-05	4e-05	4e-05	0	0	1e-05
s_SCN-57-10 MGG42317	1e-05	1e-05	1e-05	1e-05	1e-05	0	0	1e-05	1e-05	1e-05	0	1e-05	1e-05	1e-05	1e-05	0	0	0	1e-05	1e-05	1e-05
s_UBA3818 MGG45671	1e-05	0	1e-05	0	1e-05	0	1e-05	3e-05	2e-05	0	0	1e-05	4e-05	4e-05	4e-05	2e-05	2e-05	2e-05	1e-05	1e-05	0
s_UBA5026 MGG34512	1e-05	0	2e-05	0	1e-05	1e-05	2e-05	2e-05	2e-05	0	2e-05	1e-05	0	1e-05	2e-05	0	0	4e-05	1e-05	1e-05	1e-05
s_UBA7173 MGG03760	2e-05	2e-05	2e-05	1e-05	1e-05	2e-05	1e-05	0	0	1e-05	2e-05	1e-05	0	0	0	2e-05	6e-05	5e-05	0	1e-05	1e-05
s_UBA7173 MGG04778	2e-05	2e-05	1e-05	1e-05	1e-05	2e-05	1e-05	0	1e-05	1e-05	3e-05	1e-05	0	0	0	0.00011	8e-05	6e-05	0	0	1e-05
s_UHGG009661 MGG03736	0	1e-05	1e-05	0	2e-05	6e-05	1e-05	1e-05	1e-05	1e-05	2e-05	1e-05	0	1e-05	1e-05	0	0	2e-05	0	1e-05	1e-05
s_UHGG009661 MGG12133	0	1e-05	1e-05	0	4e-05	0.0001	1e-05	1e-05	1e-05	1e-05	2e-05	1e-05	0	1e-05	2e-05	0	0	2e-05	0	1e-05	1e-05
s_UMGS1004 MGG35061	6e-05	0	0	1e-05	0.0005	0.0002	0.00018	0.00048	0.00021	0.00066	0.00047	2e-05	1e-05	2e-05	0	0	0	0	0.00076	0.00046	0.0008
s_UMGS1217 MGG06751	0	0	1e-05	0	2e-05	2e-05	2e-05	3e-05	5e-05	0	1e-05	1e-05	1e-05	1e-05	3e-05	0	0	1e-05	3e-05	4e-05	2e-05
s_UMGS1815 MGG36121	1e-05	0	1e-05	0	0	0	2e-05	0.00071	2e-05	2e-05	1e-05	3e-05	2e-05	2e-05	1e-05	1e-05	2e-05	2e-05	1e-05	0	0
s_UMGS268 sp900540705	0	2e-05	1e-05	2e-05	2e-05	2e-05	1e-05	1e-05	2e-05	0	1e-05	1e-05	0	1e-05	1e-05	0	0	0	1e-05	5e-05	5e-05
s_Zag1 MGG07408	0	1e-05	1e-05	0	2e-05	1e-05	0	2e-05	0	2e-05	1e-05	2e-05	1e-05	5e-05	3e-05	0	0	1e-05	1e-05	1e-05	1e-05
s_Bacteroides intestinalis	2e-05	5e-05	1e-05	0	0	1e-05	1e-05	0	1e-05	0	1e-05	0	3e-05	3e-05	3e-05	1e-05	2e-05	1e-05	0	0	1e-05
s_Bacteroides nordii	2e-05	7e-05	1e-05	0	1e-05	1e-05	0	0	1e-05	0	2e-05	0	4e-05	3e-05	4e-05	1e-05	1e-05	1e-05	0	0	1e-05
s_CAG-41 MGG28397	2e-05	3e-05	2e-05	1e-05	1e-05	1e-05	0	1e-05	1e-05	1e-05	0	1e-05	2e-05	1e-05	5e-05	0	0	0	0	1e-05	0
s_CAG-81 MGG35882	1e-05	1e-05	1e-05	2e-05	1e-05	0	1e-05	1e-05	1e-05	1e-05	0	1e-05	0	0	1e-05	0	0	0	1e-05	1e-05	1e-05
s_CAG-873 sp900555715	2e-05	2e-05	2e-05	1e-05	1e-05	2e-05	1e-05	0	0	1e-05	3e-05	1e-05	0	0	0	1e-05	2e-05	1e-05	0	0	1e-05
s_Dubosiella sp000403415	0.00039	0	1e-05	1e-05	1e-05	0	0.00021	0.00012	0.00012	0	0	1e-05	0.00047	0.00015	0.00034	0.00017	0.00014	0.00022	0	0	0
s_Enterocloster aldenensis	0	0	1e-05	1e-05	1e-05	1e-05	1e-05	2e-05	0	1e-05	1e-05	2e-05	6e-05	0.00011	6e-05	0	0	0	1e-05	1e-05	0
s_Erysipelatoclostridium sp000508865	1e-05	2e-05	1e-05	3e-05	1e-05	1e-05	2e-05	1e-05	1e-05	0	0	0	1e-05	1e-05	1e-05	0	0	2e-05	1e-05	0	0
s_Gemmiger MGG23596	0	0	1e-05	1e-05	1e-05	1e-05	0	1e-05	1e-05	1e-05	0	1e-05	1e-05	1e-05	1e-05	0	0	0	2e-05	1e-05	1e-05
s_Lawsonibacter asaccharolyticus	1e-05	0	1e-05	1e-05	1e-05	0	0	1e-05	0	1e-05	0	1e-05	1e-05	1e-05	1e-05	1e-05	0	0	1e-05	1e-05	1e-05
s_MGG02817 MGG02817	0	4e-05	7e-05	6e-05	0.00012	8e-05	2e-05	4e-05	1e-05	9e-05	3e-05	3e-05	0	0	0	0	0	2e-05	0	8e-05	1e-05
s_MGG03569 MGG34892	0	0	0	0	1e-05	0	0.00018	0.00011	2e-05	1e-05	0	1e-05	1e-05	1e-05	1e-05	5e-05	0.00014	0.00011	0	1e-05	1e-05
s_MGG38166 MGG38166	0	1e-05	1e-05	0	1e-05	1e-05	1e-05	1e-05	2e-05	0	1e-05	1e-05	0	1e-05	1e-05	0	0	0	1e-05	1e-05	1e-05
s_MGG39707 MGG34283	0	1e-05	1e-05	0	1e-05	1e-05	1e-05	1e-05	2e-05	1e-05	3e-05	2e-05	0	1e-05	2e-05	0	0	0	0	1e-05	1e-05
s_MGG41375 MGG41375	4e-05	5e-05	5e-05	2e-05	1e-05	1e-05	0	0	1e-05	1e-05	1e-05	1e-05	2e-05	0	5e-05	0	0	0	0	1e-05	1e-05
s_MGG46024 MGG46024	1e-05	0	1e-05	1e-05	0	0	1e-05	1e-05	0	1e-05	0	1e-05	1e-05	1e-05	1e-05	1e-05	0	1e-05	1e-05	1e-05	0
s_Marseille-P3106 MGG29649	1e-05	1e-05	1e-05	0	1e-05	0	0	1e-05	0	1e-05	1e-05	1e-05	0	0	1e-05	1e-05	1e-05	0	1e-05	1e-05	1e-05
s_Marseille-P3106 MGG44663	1e-05	1e-05	1e-05	1e-05	1e-05	1e-05	0	0	0	1e-05	1e-05	1e-05	0	0	0	1e-05	1e-05	0	1e-05	1e-05	1e-05
s_NM07-P-09 sp004793665	0	0	0	0	0	0	7e-05	0.00018	0	0.00018	0.00012	0.00019	0.00029	0.00022	0.0002	0.00024	0.00012	0.00024	0.0001	9e-05	8e-05
s_Sphingomonas olei	0	0	0	0	0	0	1e-05	5e-05	0	5e-05	6e-05	1e-05	7e-05	6e-05	5e-05	7e-05	7e-05	6e-05	6e-05	4e-05	4e-05
s_Staphylococcus nepalensis	0	0	0	0	1e-05	1e-05	1e-05	2e-05	3e-05	2e-05	1e-05	2e-05	0	1e-05	2e-05	0	0	1e-05	2e-05	1e-05	2e-05
s_Stoquefichus sp001244545	1e-05	1e-05	1e-05	2e-05	1e-05	1e-05	1e-05	1e-05	1e-05	0	0	1e-05	0	1e-05	1e-05	0	0	2e-05	1e-05	0	0
s_UBA1394 MGG41472	1e-05	1e-05	0	0	1e-05	3e-05	1e-05	0	0	0	1e-05	0	2e-05	3e-05	3e-05	2e-05	3e-05	5e-05	0	1e-05	2e-05
s_UBA2730 MGG03894	0	0	1e-05	0	1e-05	2e-05	1e-05	2e-05	5e-05	0	1e-05	1e-05	0	2e-05	5e-05	0	0	1e-05	3e-05	3e-05	2e-05
s_UBA2866 MGG24897	0	0	1e-05	0	1e-05	0	0	1e-05	0	1e-05	0	1e-05	1e-05	1e-05	1e-05	1e-05	1e-05	1e-05	1e-05	1e-05	1e-05
s_UBA5578 MGG44697	0	1e-05	1e-05	0	1e-05	1e-05	1e-05	1e-05	2e-05	1e-05	1e-05	2e-05	0	0	1e-05	0	0	0	2e-05	2e-05	2e-05
s_UBA7173 sp001689485	1e-05	1e-05	1e-05	1e-05	0	1e-05	1e-05	0	1e-05	1e-05	2e-05	1e-05	0	0	0	0.00012	0.0001	9e-05	0	0	1e-05
s_UHGG282991 MGG36499	0	0	0	1e-05	1e-05	0	2e-05	2e-05	1e-05	1e-05	0	1e-05	0	1e-05	0	1e-05	1e-05	1e-05	1e-05	1e-05	1e-05
s_UMGS1217 MGG04354	0	1e-05	1e-05	0	1e-05	1e-05	1e-05	1e-05	1e-05	0	1e-05	1e-05	0	1e-05	2e-05	0	0	0	1e-05	1e-05	1e-05
s_UMGS1217 MGG29840	0	5e-05	0	0	2e-05	2e-05	2e-05	3e-05	3e-05	0	1e-05	1e-05	0	1e-05	5e-05	0	0	1e-05	2e-05	3e-05	2e-05
s_Acetatifactor UHGG113180	0	0	1e-05	1e-05	0	0	1e-05	1e-05	0	1e-05	1e-05	1e-05	1e-05	1e-05	1e-05	0	0	1e-05	2e-05	1e-05	0
s_Akkermansia muciniphila_B	0	0	0	1e-05	3e-05	3e-05	2e-05	1e-05	1e-05	1e-05	2e-05	0	1e-05	0	1e-05	1e-05	2e-05	0	0	0	2e-05
s_CAG-180 sp900540295	0	2e-05	1e-05	0	0	0	1e-05	0	0.00375	1e-05	2e-05	1e-05	0.00237	0.03028	0.00151	7e-05	8e-05	3e-05	0	0	0
s_CAG-485 MGG05294	4e-05	5e-05	3e-05	3e-05	2e-05	4e-05	3e-05	1e-05	0	2e-05	4e-05	2e-05	0	0	0	0	0	0	0	1e-05	2e-05
s_CAG-495 MGG22245	0	0	0	0	6e-05	5e-05	3e-05	2e-05	4e-05	1e-05	0	0	4e-05	2e-05	1e-05	0	0	1e-05	8e-05	4e-05	1e-05
s_CAG-83 sp000435555	0	0	1e-05	1e-05	1e-05	0	0	1e-05	0	1e-05	0	1e-05	1e-05	1e-05	1e-05	1e-05	0	0	1e-05	1e-05	1e-05
s_Parabacteroides distasonis_A	2e-05	4e-05	1e-05	0	0	1e-05	1e-05	0	1e-05	0	1e-05	0	2e-05	2e-05	2e-05	6e-05	0.00012	0.00016	0	0	0
s_Phoenicibacter MGG30888	1e-05	0	0	1e-05	0	0	0	0	0	1e-05	1e-05	1e-05	2e-05	0	1e-05	0.00013	6e-05	5e-05	1e-05	1e-05	1e-05
s_Ruminococcus_C MGG05650	0	1e-05	0	0	1e-05	2e-05	1e-05	0	0	0	1e-05	0	2e-05	2e-05	2e-05	3e-05	3e-05	2e-05	0	1e-05	1e-05
s_UBA9475 MGG05264	1e-05	1e-05	1e-05	1e-05	1e-05	0	0	1e-05	0	1e-05	0	1e-05	0	0	1e-05	1e-05	0	0	1e-05	1e-05	1e-05
s_UMGS1004 MGG36567	0	2e-05	1e-05	0	1e-05	0	1e-05	1e-05	0	1e-05	2e-05	2e-05	1e-05	1e-05	0	0	0	0	2e-05	4e-05	4e-05
s_Bacteroides MGG23559	1e-05	4e-05	1e-05	0	0	1e-05	0	0	1e-05	0	1e-05	0	3e-05	2e-05	2e-05	7e-05	7e-05	6e-05	0	0	0
s_Bacteroides fragilis	1e-05	3e-05	1e-05	0	0	1e-05	0	0	1e-05	0	1e-05	0	1e-05	2e-05	2e-05	1e-05	2e-05	6e-05	0	0	0
s_CAG-822 MGG44049	0	0	0	0	0	1e-05	0.00031	3e-05	0.00068	0	0	1e-05	8e-05	0.00027	0.00056	0	0	1e-05	1e-05	1e-05	1e-05
s_Clostridioides difficile	0	0	0	1e-05	0	0	1e-05	1e-05	1e-05	0	1e-05	1e-05	1e-05	1e-05	1e-05	0	0	1e-05	1e-05	1e-05	0
s_Desulfovibrio MGG24499	1e-05	1e-05	1e-05	1e-05	1e-05	1e-05	0	0	0	2e-05	0	2e-05	1e-05	0	0	0	0	0	2e-05	1e-05	2e-05
s_Dubosiella newyorkensis	0.02585	1e-05	1e-05	0	0	0	0.0154	0.0092	0.00891	0	0	0	0.0236	0.00746	0.01624	0.00454	0.01078	0.0214	0	0	0
s_Hungatella sp005845265	0	0	1e-05	0	1e-05	0	1e-05	1e-05	0	1e-05	0	1e-05	1e-05	1e-05	1e-05	0	0	0	1e-05	1e-05	1e-05
s_MGG24676 MGG24676	0	0	0	0	1e-05	2e-05	1e-05	1e-05	3e-05	0	1e-05	1e-05	0	1e-05	2e-05	0	0	0	1e-05	1e-05	1e-05
s_MGG37124 MGG19325	0	0	1e-05	0	1e-05	0	0	2e-05	1e-05	1e-05	0	1e-05	1e-05	1e-05	1e-05	0	0	1e-05	2e-05	1e-05	0
s_Marseille-P3106 MGG48160	1e-05	1e-05	1e-05	1e-05	1e-05	1e-05	0	0	0	1e-05	0	0	0	0	0	1e-05	1e-05	0	1e-05	1e-05	1e-05
s_Phoenicibacter MGG19737	0	0	0	1e-05	0	0	0	0	0	1e-05	1e-05	1e-05	1e-05	0	1e-05	1e-05	1e-05	1e-05	1e-05	1e-05	1e-05
s_Prevotellamassilia sp002933955	1e-05	2e-05	1e-05	0	0	1e-05	0	0	2e-05	0	1e-05	0	1e-05	1e-05	1e-05	0.00038	0.00037	0.00026	0	0	0
s_UBA11940 MGG18210	0	0	1e-05	0	0	0	1e-05	2e-05	0	1e-05	1e-05	1e-05	2e-05	4e-05	1e-05	0	0	0	2e-05	3e-05	5e-05
s_UBA7173 MGG46792	1e-05	2e-05	1e-05	1e-05	1e-05	1e-05	1e-05	0	0	1e-05	2e-05	1e-05	0	0	0	0	1e-05	0	0	0	1e-05
s_CAG-582 MGG24433	1e-05	0	2e-05	0	0	0	1e-05	2e-05	1e-05	0	1e-05	0	0	1e-05	1e-05	0	0	0	1e-05	1e-05	1e-05
s_Eubacterium_R MGG40032	0	2e-05	1e-05	1e-05	0	0	0	0	5e-05	0	2e-05	1e-05	0	8e-05	0.00012	1e-05	5e-05	5e-05	0	0	0
s_Holdemania MGG42068	2e-05	2e-05	3e-05	0	0	0	0	0	0	1e-05	1e-05	2e-05	1e-05	0	7e-05	0	0	0	1e-05	1e-05	1e-05
s_MGG03569 MGG01684	0	0	0	0	1e-05	0	1e-05	3e-05	0	1e-05	0	1e-05	1e-05	1e-05	1e-05	0	0	0	1e-05	1e-05	1e-05
s_MGG48532 MGG29140	0	0	0	0	0	0	1e-05	1e-05	0	1e-05	1e-05	1e-05	1e-05	2e-05	1e-05	0	0	1e-05	1e-05	1e-05	0
s_Mailhella sp003512875	0	1e-05	1e-05	1e-05	0	0	1e-05	2e-05	1e-05	1e-05	0	1e-05	0	0	0	0	0	1e-05	1e-05	1e-05	0
s_Paeniclostridium sordellii	0	1e-05	1e-05	3e-05	0	0	3e-05	1e-05	2e-05	0	1e-05	1e-05	1e-05	1e-05	2e-05	0	0	0	0	0	0
s_Parabacteroides merdae	1e-05	3e-05	1e-05	0	0	0	0	0	1e-05	0	1e-05	0	2e-05	2e-05	2e-05	4e-05	5e-05	3e-05	0	0	0
s_Ruminococcus_C MGG42601	0	1e-05	0	0	4e-05	3e-05	0	0	0	3e-05	1e-05	4e-05	0	1e-05	0	0	0	1e-05	2e-05	2e-05	2e-05
s_UBA11940 MGG03586	0	1e-05	0	0	1e-05	1e-05	0	1e-05	0	1e-05	1e-05	1e-05	0	1e-05	0	0	0	0	1e-05	2e-05	1e-05
s_UBA1405 MGG46443	0	0	0	1e-05	1e-05	0	0	1e-05	0	1e-05	0	1e-05	1e-05	1e-05	1e-05	0	0	0	2e-05	1e-05	1e-05
s_UBA3818 MGG29747	0	0	0	0	1e-05	0	0	1e-05	1e-05	1e-05	0	1e-05	1e-05	1e-05	1e-05	0	0	1e-05	1e-05	1e-05	0
s_UBA5578 MGG34008	0	1e-05	0	0	1e-05	1e-05	1e-05	1e-05	1e-05	0	0	1e-05	0	0	1e-05	0	0	0	1e-05	1e-05	1e-05
s_UMGS1648 MGG34352	0	0	1e-05	0	1e-05	1e-05	1e-05	1e-05	2e-05	0	0	1e-05	0	0	1e-05	0	0	0	1e-05	1e-05	1e-05
s_UMGS2069 MGG06369	0	0	0	1e-05	0	1e-05	1e-05	1e-05	1e-05	0	1e-05	0	1e-05	0	0	0	0	1e-05	1e-05	2e-05	2e-05
s_Bacteroides stercorirosoris	1e-05	4e-05	1e-05	0	0	1e-05	0	0	1e-05	0	1e-05	0	3e-05	2e-05	3e-05	0	0	1e-05	0	0	0
s_CAG-41 MGG08389	2e-05	2e-05	2e-05	1e-05	1e-05	0	0	0	0	1e-05	0	1e-05	1e-05	0	2e-05	0	0	0	0	1e-05	0
s_CAG-510 sp000434615	0	0	0	0	1e-05	1e-05	0	1e-05	0	2e-05	0	2e-05	1e-05	1e-05	1e-05	0	0	0	1e-05	1e-05	0
s_Dubosiella sp004793885	3e-05	0	0	0	0	0	2e-05	1e-05	2e-05	0	0	0	3e-05	1e-05	2e-05	1e-05	1e-05	2e-05	0	0	0
s_Faecalibaculum rodentium	8e-05	0	0	0	0	0	3e-05	2e-05	2e-05	0	0	0	4e-05	1e-05	3e-05	8e-05	5e-05	7e-05	0	0	0
s_GCA-900066495 MGG49376	0	1e-05	1e-05	1e-05	0	0	1e-05	1e-05	2e-05	0	1e-05	1e-05	0	1e-05	1e-05	0	0	0	0	0	0
s_Limosilactobacillus MGG49280	0	0	0	0	0	0	1e-05	1e-05	1e-05	0	1e-05	0	0	0	0	1e-05	1e-05	0.00026	1e-05	1e-05	2e-05
s_MGG25135 MGG37337	0	1e-05	0	1e-05	5e-05	2e-05	0	0	0	4e-05	1e-05	5e-05	0	0	0	0	0	0	2e-05	2e-05	2e-05
s_MGG28776 MGG28776	0	0	0	0	0	1e-05	2e-05	1e-05	1e-05	1e-05	1e-05	0	0	0	0	0	0	1e-05	1e-05	2e-05	2e-05
s_MGG30646 MGG30646	5e-05	0	0	3e-05	2e-05	0.00021	0.00011	8e-05	0.0001	0	0	0	0.00055	0.00023	0.00047	0	0	0	0	0	0
s_MGG48532 MGG48532	0	0	1e-05	0	0	0	1e-05	2e-05	1e-05	1e-05	0	1e-05	1e-05	0	1e-05	0	0	3e-05	1e-05	0	0
s_Muribaculum MGG35729	1e-05	1e-05	0	0	0	1e-05	1e-05	0	1e-05	1e-05	1e-05	0	0	0	0	5e-05	5e-05	6e-05	0	0	0
s_Paraprevotella clara	1e-05	2e-05	0	0	0	0	0	0	1e-05	0	1e-05	0	1e-05	1e-05	1e-05	2e-05	3e-05	2e-05	0	0	0
s_Phoenicibacter MGG19612	0	0	0	0	0	0	0	0	1e-05	1e-05	1e-05	1e-05	1e-05	0	1e-05	1e-05	1e-05	1e-05	0	1e-05	0
s_Prevotella sp004792655	1e-05	1e-05	1e-05	0	0	0	0	0	1e-05	0	1e-05	0	1e-05	0	1e-05	1e-05	2e-05	3e-05	0	0	0
s_Ruminococcus_E sp002493635	0	0	1e-05	0	1e-05	1e-05	0.00017	9e-05	1e-05	0	0	0	0	1e-05	1e-05	0	1e-05	2e-05	0	0	0
s_Streptococcus sp000187445	1e-05	3e-05	1e-05	0	0	1e-05	0	0	1e-05	0	1e-05	0	3e-05	2e-05	2e-05	0	0	1e-05	0	0	0
s_UBA11940 MGG21329	0	0	2e-05	0	1e-05	1e-05	1e-05	1e-05	1e-05	0	0	1e-05	0	0	0	0	0	0	1e-05	1e-05	1e-05
s_UBA11963 MGG34743	1e-05	0	1e-05	0	0	1e-05	1e-05	1e-05	1e-05	0	1e-05	1e-05	0	0	1e-05	0	0	0	0	0	1e-05
s_UBA11963 MGG36378	0	0	0	0	1e-05	1e-05	1e-05	1e-05	1e-05	0	0	1e-05	0	0	1e-05	0	0	0	1e-05	1e-05	1e-05
s_Acetatifactor UHGG009549	0	0	0	1e-05	1e-05	0	1e-05	1e-05	0	1e-05	0	1e-05	0	1e-05	0	0	0	1e-05	1e-05	0	0
s_Alistipes sp002362235	0	0	0	0	1e-05	1e-05	1e-05	0	0	0	1e-05	0	1e-05	0	0	4e-05	4e-05	3e-05	0	0	1e-05
s_Bacteroides_F pectinophilus	1e-05	0	0	0	2e-05	1e-05	1e-05	1e-05	1e-05	1e-05	0	1e-05	0	0	0	0	0	1e-05	0	0	0
s_CAG-465 MGG29561	0	0	1e-05	0	0	1e-05	0	0	1e-05	0	1e-05	1e-05	0	0	1e-05	0	0	0	1e-05	1e-05	1e-05
s_CAG-877 MGG34873	0	0	0	0	1e-05	3e-05	1e-05	2e-05	3e-05	0	1e-05	0	0	0	4e-05	0	0	0	0	1e-05	1e-05
s_Coprococcus sp900066115	0	1e-05	0	0	0	0	1e-05	1e-05	1e-05	0	1e-05	1e-05	1e-05	1e-05	1e-05	0	0	0	0	0	0
s_D16-34 MGG31329	0	0	1e-05	1e-05	0	0	0	0	0	1e-05	0	0	1e-05	1e-05	1e-05	1e-05	0	1e-05	0	1e-05	0
s_Dubosiella MGG46395	5e-05	0	0	0	0	0	1e-05	1e-05	1e-05	0	0	0	4e-05	1e-05	3e-05	0	1e-05	2e-05	0	0	0
s_MGG24832 MGG25141	0	0	0	0	0	0	0	1e-05	0	1e-05	0	1e-05	1e-05	1e-05	1e-05	0	0	1e-05	1e-05	1e-05	0
s_MGG41323 MGG41323	0	0	0	0	1e-05	1e-05	0	1e-05	2e-05	0	1e-05	0	0	0	2e-05	0	0	0	1e-05	1e-05	1e-05
s_MGG45085 MGG45085	0	0	0	0	0	0	7e-05	5e-05	8e-05	0	0	0	4e-05	6e-05	5e-05	0.00015	8e-05	6e-05	0	0	0
s_MGG49877 MGG47874	1e-05	0	1e-05	1e-05	1e-05	1e-05	0	0	0	0	0	1e-05	0	0	1e-05	0	0	1e-05	1e-05	0	0
s_Marseille-P3106 MGG36375	1e-05	0	1e-05	0	1e-05	0	0	0	0	1e-05	0	0	0	0	0	1e-05	1e-05	0	1e-05	1e-05	1e-05
s_Parabacteroides goldsteinii	1e-05	2e-05	0	0	0	0	0	0	0	0	1e-05	0	1e-05	1e-05	1e-05	3e-05	3e-05	3e-05	0	0	0
s_Parabacteroides sp900540715	1e-05	2e-05	0	0	0	0	0	0	0	0	1e-05	0	2e-05	1e-05	1e-05	0.0001	0.00011	7e-05	0	0	0
s_Prevotella sp900545525	1e-05	1e-05	0	0	0	1e-05	1e-05	0	1e-05	0	1e-05	0	1e-05	1e-05	1e-05	0	0	0	0	0	0
s_Rikenella MGG28068	1e-05	1e-05	0	0	0	0	0	0	1e-05	0	1e-05	0	1e-05	0	1e-05	1e-05	1e-05	1e-05	0	0	0
s_Rothia nasimurium_B	0	0	0	0	0	0	0	0	0	0	1e-05	0	1e-05	1e-05	1e-05	1e-05	1e-05	1e-05	1e-05	1e-05	0
s_Ruminococcus MGG28748	0	0	0	0	1e-05	1e-05	0	0	0	1e-05	1e-05	1e-05	0	0	1e-05	0	0	0	1e-05	1e-05	1e-05
s_Ruthenibacterium sp900546885	0	0	0	0	0	0	1e-05	1e-05	1e-05	0	0	0	1e-05	0	1e-05	1e-05	1e-05	1e-05	1e-05	0	0
s_UBA11940 MGG09278	0	0	0	0	1e-05	0	0	0	0	1e-05	1e-05	1e-05	1e-05	0	1e-05	0	0	0	1e-05	1e-05	2e-05
s_UMGS1004 MGG36215	0	1e-05	1e-05	0	0	0	0	0	0	2e-05	0.00037	0.00065	0	0	5e-05	0	0	0	0.00055	0.00104	0.00132
s_Agrobacterium pusense	0	0	0	0	0	0	2e-05	1e-05	0	0	0	0	0	0	0	6e-05	3e-05	4e-05	1e-05	1e-05	1e-05
s_CAG-557 MGG33127	0	0	0	1e-05	0	0	0	1e-05	0	1e-05	0	1e-05	0	1e-05	1e-05	0	0	1e-05	1e-05	0	0
s_Duodenibacillus sp900538905	1e-05	1e-05	0	0	0	0	0	0	0	0	0	0	1e-05	1e-05	1e-05	3e-05	3e-05	2e-05	0	0	0
s_MGG00360 MGG40056	0	0	0	0	1e-05	0	0.00288	0.00378	0.00323	0	0	0	0	1e-05	0	1e-05	2e-05	1e-05	0	0	0
s_MGG24676 MGG45731	0	0	0	0	1e-05	0	0	1e-05	1e-05	0	0	1e-05	0	0	1e-05	0	0	0	1e-05	1e-05	1e-05
s_Marseille-P3106 MGG38538	1e-05	1e-05	1e-05	0	0	0	0	0	0	1e-05	0	0	0	0	0	1e-05	1e-05	0	1e-05	1e-05	0
s_Parasutterella UHGG115357	3e-05	2e-05	1e-05	1e-05	1e-05	2e-05	0	0	0	0	1e-05	0	0	0	0	0	0	0	0	0	1e-05
s_Prevotella sp002933775	1e-05	1e-05	0	0	0	0	0	0	0	0	0	0	1e-05	1e-05	1e-05	0.00016	0.00013	7e-05	0	0	0
s_Pseudomonas aeruginosa	0	0	0	1e-05	0	0	2e-05	1e-05	4e-05	0	2e-05	2e-05	0	0	0	0	0	0	0	3e-05	3e-05
s_TF01-11 sp001916135	0	0	0	0	0	0	1e-05	0	0	1e-05	0	1e-05	1e-05	1e-05	0	0	0	1e-05	1e-05	1e-05	0
s_UBA11517 MGG43846	0.00101	0	0	0	0	0	0.00064	0.00031	0.00029	0	0	0	0.00027	0.00073	0.00012	0	0	0.00019	0	0	0
s_UBA7177 MGG37332	1e-05	0	0	0	0	0	0	1e-05	0	1e-05	0	1e-05	0	1e-05	1e-05	0	0	0	1e-05	1e-05	0
s_UHGG113174 MGG24291	1e-05	0	0	0	0	0	1e-05	0	1e-05	0	0	0	1e-05	0	1e-05	1e-05	1e-05	1e-05	0	0	0
s_UHGG122072 MGG32366	1e-05	0	1e-05	0	1e-05	1e-05	0	1e-05	0	0	1e-05	0	0	0	0	1e-05	0	0	0	0	1e-05
s_Zag1 sp001917115	0	0	0	0	0	0	1e-05	3e-05	1e-05	1e-05	0	1e-05	0	0	1e-05	0	0	0	0	1e-05	1e-05
s_Akkermansia sp001580195	0	0	0	0	1e-05	1e-05	1e-05	0	0	0	1e-05	0	1e-05	0	0	0	1e-05	0	0	0	1e-05
s_CAG-475 MGG09353	1e-05	1e-05	1e-05	0	1e-05	0	1e-05	1e-05	0	0	0	0	0	0	0	0	0	0	0	0	1e-05
s_CAG-582 MGG03190	0	0	0	0	0	1e-05	1e-05	1e-05	1e-05	0	0	0	0	0	1e-05	0	0	0	1e-05	1e-05	0
s_Longicatena caecimuris	1e-05	0	0	1e-05	0	0	0	1e-05	0	0	0	0	1e-05	1e-05	1e-05	0	0	1e-05	0	0	0
s_MGG03569 MGG19922	0	0	1e-05	0	1e-05	1e-05	1e-05	2e-05	1e-05	0	0	0	0	0	1e-05	0	0	0	0	0	0
s_MGG03569 MGG36847	0	0	1e-05	0	1e-05	0	4e-05	2e-05	1e-05	0	0	0	0	0	0	0	0	0	0	1e-05	1e-05
s_MGG19347 MGG09868	0	0	0	0	0	0	1e-05	1e-05	0	1e-05	0	1e-05	0	1e-05	0	0	0	1e-05	1e-05	0	0
s_Parasutterella sp000980495	2e-05	1e-05	1e-05	1e-05	1e-05	1e-05	0	0	0	0	1e-05	0	0	0	0	0	0	0	0	0	0
s_Phocaeicola vulgatus	1e-05	1e-05	0	0	0	0	0	0	0	0	0	0	1e-05	0	1e-05	8e-05	7e-05	5e-05	0	0	0
s_QAKD01 MGG39815	0.00046	0	0	7e-05	0.00013	9e-05	0	0	0	0	0	0	0.00018	0.00017	0.00022	0	0	0	0	0	0
s_Ruminococcus MGG48820	0	0	0	0	1e-05	0	1e-05	0	0	1e-05	0	0	0	0	1e-05	0	0	1e-05	1e-05	1e-05	0
s_Terrisporobacter othiniensis	0	0	0	6e-05	0	0	7e-05	3e-05	7e-05	0	0	0	4e-05	2e-05	5e-05	0	0	0	0	0	0
s_UBA11517 MGG03578	0	0	0	0	1e-05	0	1e-05	2e-05	0	0	1e-05	1e-05	0	0	0	0	0	0	0	3e-05	2e-05
s_UBA1191 MGG08363	1e-05	0	0	0	1e-05	0	0	1e-05	0	0	1e-05	1e-05	0	0	1e-05	0	0	0	0	1e-05	0
s_UBA11963 MGG34598	0	0	0	0	0	1e-05	1e-05	1e-05	1e-05	0	1e-05	0	0	1e-05	1e-05	0	0	0	0	0	0
s_UBA7173 MGG08721	1e-05	0	0	0	0	0	0	0	1e-05	1e-05	1e-05	0	0	0	0	2e-05	2e-05	2e-05	0	0	0
s_UMGS1004 MGG19371	0	1e-05	1e-05	0	0	0	0	0	0	0	1e-05	2e-05	0	0	0	0	0	0	1e-05	3e-05	4e-05
s_Akkermansia muciniphila_C	0	0	0	0	1e-05	1e-05	1e-05	0	0	0	0	0	1e-05	0	0	0	1e-05	0	0	0	1e-05
s_Anaerosalibacter_A massiliensis	0	0	0	1e-05	0	0	1e-05	1e-05	1e-05	0	1e-05	0	0	0	1e-05	0	0	0	0	0	0
s_Anaerostipes hadrus	0	0	1e-05	0	0	0	0	1e-05	0	0	0	1e-05	1e-05	1e-05	0	0	0	0	1e-05	0	0
s_Bifidobacterium globosum	0.00223	1e-05	4e-05	9e-05	3e-05	1e-05	0	0	0	0	0	0	0	0	0	0	0	0	0	0	0
s_CAG-1435 MGG27531	0	0	0	0	0	0	1e-05	1e-05	0	0	0	0	0	0	0	0	1e-05	1e-05	0	1e-05	1e-05
s_CAG-460 MGG39632	0	0	0	0	0	0	1e-05	1e-05	1e-05	0	0	0	0	0	1e-05	0	0	0	1e-05	1e-05	0
s_CAG-873 MGG31966	0	0	0	0	0	0	0	0	0	1e-05	2e-05	1e-05	0	0	0	3e-05	2e-05	3e-05	0	0	0
s_Erysipelatoclostridium ramosum	1e-05	1e-05	0	1e-05	0	0	1e-05	0	0	0	0	0	0	1e-05	0	0	0	1e-05	0	0	0
s_MGG03569 MGG39270	0	0	1e-05	0	1e-05	0	1e-05	2e-05	0	0	0	0	0	1e-05	0	0	0	0	0	0	1e-05
s_MGG24607 MGG24607	0	1e-05	0	0	1e-05	1e-05	0	1e-05	0	1e-05	0	0	0	0	0	0	0	0	0	1e-05	0
s_MGG36110 MGG36110	0	0	0	0	1e-05	0	0	0	0	1e-05	0	1e-05	0	0	0	0	0	0	1e-05	1e-05	1e-05
s_Phoenicibacter MGG03533	0	0	0	0	0	0	0	0	0	0	0	0	1e-05	0	1e-05	1e-05	1e-05	1e-05	0	1e-05	0
s_Pseudomonas_E fluorescens_BA	2e-05	2e-05	2e-05	4e-05	2e-05	2e-05	0	0	0	0	0	0	0	0	0	0	0	0	0	0	0
s_Ruminococcus_E bromii_B	0	0	0	0	0	0	0	0	1e-05	0	0	0	1e-05	4e-05	1e-05	0	1e-05	1e-05	0	0	0
s_Staphylococcus xylosus	1e-05	0	1e-05	0	0	0	2e-05	6e-05	0	0	0	0	0	0	0	0	0	0	0	1e-05	2e-05
s_UBA11517 MGG07323	0	0	1e-05	0	1e-05	0	0	0	0	0	1e-05	1e-05	0	0	0	0	0	0	0	2e-05	1e-05
s_UBA11524 sp000437595	0	0	0	0	0	0	0	0	0	1e-05	0	1e-05	1e-05	1e-05	1e-05	0	0	0	1e-05	0	0
s_UBA11940 MGG31196	0	0	0	1e-05	1e-05	1e-05	0	1e-05	0	1e-05	0	0	0	0	0	0	0	0	0	1e-05	0
s_UBA11940 MGG46408	0	0	0	0	2e-05	1e-05	0	1e-05	0	0	0	0	0	0	0	0	0	0	1e-05	1e-05	1e-05
s_UBA2866 MGG26504	0	0	0	0	1e-05	0	1e-05	0	0	1e-05	0	0	0	0	0	0	0	0	3e-05	1e-05	1e-05
s_UMGS1004 MGG03573	0	1e-05	0	0	0	0	0	0	0	0	1e-05	1e-05	1e-05	0	0	0	0	0	0	1e-05	1e-05
s_UMGS1004 MGG37305	0	1e-05	0	0	0	0	0	0	0	0	1e-05	1e-05	0	0	0	0	0	0	1e-05	2e-05	2e-05
s_UMGS1217 MGG41796	0	0	0	0	0	1e-05	1e-05	1e-05	2e-05	0	0	0	0	0	1e-05	0	0	0	0	1e-05	0
s_Alistipes onderdonkii	0	1e-05	0	0	0	0	0	0	0	0	0	0	1e-05	0	0	1e-05	2e-05	6e-05	0	0	0
s_Bacteroides clarus	0	1e-05	0	0	0	0	0	0	0	0	0	0	1e-05	1e-05	1e-05	0	0	1e-05	0	0	0
s_Butyricimonas sp900184685	1e-05	1e-05	0	0	0	0	0	0	0	0	0	0	1e-05	1e-05	1e-05	0	0	0	0	0	0
s_Butyricimonas synergistica	1e-05	0	1e-05	0	0	0	0	0	0	0	0	0	1e-05	0	0	0	3e-05	2e-05	0	0	0
s_Butyrivibrio_A MGG47618	0	0	0	0	0	0	0	1e-05	1e-05	1e-05	0	1e-05	0	0	0	0	0	0	1e-05	0	0
s_Comamonas tsuruhatensis	1e-05	0	0	0	0	0	0	0	1e-05	0	0	0	1e-05	0	0	1e-05	0	1e-05	0	0	0
s_Fusobacterium_A varium	0	1e-05	0	0	0	0	1e-05	0	2e-05	0	0	0	0	1e-05	1e-05	0	0	0	0	0	0
s_Helicobacter_A saguini	0	1e-05	0	0	0	0	0	0	1e-05	0	1e-05	0	1e-05	0	1e-05	0	0	0	0	0	0
s_Ileibacterium valens	1e-05	0	1e-05	0	0	0	0	0	0	0	0	1e-05	0	0	0	0	0	1e-05	0	1e-05	0
s_Lachnospira sp000437735	0	0	0	1e-05	1e-05	0	0	0	0	1e-05	0	1e-05	0	0	0	0	0	0	1e-05	0	0
s_MGG03569 MGG03569	0	0	1e-05	0	1e-05	0	1e-05	2e-05	0	0	0	0	1e-05	0	0	0	0	0	0	0	0
s_Odoribacter MGG49487	1e-05	1e-05	0	0	0	0	0	0	0	0	0	0	0	0	0	3e-05	4e-05	3e-05	0	0	0
s_Ruminococcus sp002362135	0	0	0	0	1e-05	1e-05	0	0	0	0	0	0	0	1e-05	1e-05	0	0	1e-05	0	0	0
s_Senegalia MGG49381	0	0	1e-05	0	0	0	1e-05	1e-05	1e-05	0	1e-05	0	0	0	0	0	0	0	0	0	0
s_UBA11517 MGG06840	0	0	0	0	1e-05	0	0	0	0	0	1e-05	1e-05	0	0	0	0	0	0	0	2e-05	1e-05
s_UBA2866 MGG26233	0	0	2e-05	1e-05	1e-05	0	0	0	1e-05	1e-05	0	0	0	0	0	0	0	0	0	0	0
s_UBA3700 MGG37161	0	0	0	0	0	0	0	0	0	1e-05	0	1e-05	1e-05	0	0	0	0	0	0	1e-05	1e-05
s_UMGS1004 MGG45800	0	1e-05	0	0	0	0	0	0	0	0	1e-05	1e-05	0	0	0	0	0	0	0	1e-05	1e-05
s_Acetatifactor sp900066365	0	0	0	0	0	0	0	0	0	0	0	0	0	1e-05	0	1e-05	1e-05	1e-05	0	0	0
s_Aerococcus urinaeequi	0	0	0	1e-05	0	0	0	0	0	0	0	0	0	0	0	6e-05	4e-05	3e-05	0	0	0
s_Allobaculum MGG07522	0	0	4e-05	0	0	0	0	0	0	0	0	0	0	0	0	1e-05	1e-05	1e-05	0	0	0
s_Bacillus_A cereus	0	1e-05	1e-05	0	0	0	0	0	1e-05	0	1e-05	0	0	0	0	0	0	0	0	0	0
s_Butyricimonas virosa	1e-05	1e-05	0	0	0	0	0	0	1e-05	0	0	0	1e-05	0	0	0	0	0	0	0	0
s_CAG-115 sp003531585	0	1e-05	1e-05	0	0	0	0	0	0	0	0	0	1e-05	0	2e-05	0	0	0	0	0	0
s_CAG-196 MGG12104	0	0	0	0	0	0	0	0	0	0	1e-05	0	1e-05	0	1e-05	0	0	1e-05	0	0	0
s_CAG-495 MGG03813	0	1e-05	0	0	0	0	0	0	1e-05	0	1e-05	0	1e-05	0	0	0	0	0	0	0	0
s_CAG-83 sp900548615	0	0	1e-05	0	1e-05	0	0	0	0	1e-05	0	1e-05	0	0	0	0	0	0	0	0	0
s_CHKCI006 MGG38767	0	0	0	0	0	0	0	0	0	0	1e-05	0	0	1e-05	0	0	0	2e-05	1e-05	0	0
s_Caloranaerobacter azorensis	0	0	0	1e-05	0	0	0	0	1e-05	0	0	0	0	0	0	0	0	0	0	1e-05	1e-05
s_Clostridium_G cochlearium	0	0	1e-05	0	0	0	0	0	1e-05	0	1e-05	1e-05	0	0	0	0	0	0	0	0	0
s_Holdemania massiliensis	0	0	0	0	0	0	0	1e-05	0	1e-05	0	1e-05	0	0	0	0	1e-05	0	0	0	0
s_MGG03569 MGG47928	0	0	0	0	1e-05	0	2e-05	2e-05	0	0	0	0	1e-05	0	0	0	0	0	0	0	0
s_MGG36911 MGG36911	0	0	0	0	0	0	0	0	0	0	0	0	1e-05	0	1e-05	0	1e-05	1e-05	0	0	0
s_MGG44579 MGG44579	0	0	0	0	0	0	0	0	1e-05	0	0	0	0	1e-05	1e-05	0	1e-05	0	0	0	0
s_Mucispirillum schaedleri	0	0	0	0	0	0	1e-05	0	0	0	1e-05	0	0	0	0	0	0	0	0	1e-05	1e-05
s_Oscillibacter sp900544615	0	0	0	0	0	0	0	0	0	1e-05	0	0	1e-05	1e-05	0	0	0	0	1e-05	0	0
s_Parabacteroides sp900552465	1e-05	2e-05	0	0	0	0	0	0	0	0	0	0	0	1e-05	1e-05	0	0	0	0	0	0
s_Phoenicibacter MGG19707	0	0	0	0	0	0	0	0	0	0	0	0	0	0	0	0.00057	0.00026	0.00018	0	1e-05	0
s_Phoenicibacter MGG35362	0	0	0	0	0	0	0	0	1e-05	0	0	0	0	0	0	2e-05	1e-05	1e-05	0	0	0
s_Prevotella MGG22257	0	0	0	0	0	0	0	0	0	0	1e-05	0	0	0	0	8e-05	7e-05	5e-05	0	0	0
s_RC9 MGG32926	0	0	0	0	0	0	0	0	0	0	0	0	0	2e-05	0	0.02807	0.04689	0.03971	0	0	0
s_UBA11517 MGG27805	0	0	1e-05	0	0	0	0	1e-05	0	0	0	0	0	0	0	0	0	0	0	1e-05	1e-05
s_UBA11940 MGG03659	0	0	1e-05	0	1e-05	0	0	0	0	1e-05	0	0	0	0	0	0	0	0	0	1e-05	0
s_UBA11940 MGG34549	0	0	0	0	0	0	0	1e-05	0	0	0	0	0	0	0	0	0	0	1e-05	1e-05	2e-05
s_UHGG113174 MGG48836	0	0	0	0	0	0	0	1e-05	0	0	0	0	0	0	0	0	0	0	1e-05	1e-05	2e-05
s_UMGS1004 MGG48358	0	1e-05	0	0	0	0	0	0	0	0	2e-05	1e-05	0	0	0	0	0	0	0	1e-05	0
s_UMGS268 MGG35025	0	0	0	1e-05	1e-05	0	0	0	0	0	0	0	0	0	0	0	0	0	0	1e-05	1e-05

## Sheet: c
C. Microbial biomarkers
marker	feature	enrich_group	ef_lda	pvalue	padj	day
marker1	k__Bacteria|p__Firmicutes|c__Clostridia_A|o__Christensenellales|f__Borkfalkiaceae|g__UBA11940	Rapamycin	4.00201	0.0495346	0.0495346	3
marker1	k__Bacteria|p__Firmicutes|c__Clostridia|o__Lachnospirales|f__Lachnospiraceae|g__14-2	Rapamycin	4.18857	0.0143059	0.0143059	7
marker2	k__Bacteria|p__Bacteroidota|c__Bacteroidia|o__Bacteroidales|f__Muribaculaceae|g__CAG-485	ctl	4.84099	0.0143059	0.0143059	7
marker3	k__Bacteria|p__Bacteroidota|c__Bacteroidia|o__Bacteroidales|f__Muribaculaceae|g__CAG-485|s__CAG-485_sp002362485	ctl	4.8267	0.0143059	0.0143059	7
marker4	k__Bacteria|p__Bacteroidota|c__Bacteroidia|o__Bacteroidales|f__Bacteroidaceae	ctl	4.59829	0.0143059	0.0143059	7
marker5	k__Bacteria|p__Bacteroidota|c__Bacteroidia|o__Bacteroidales|f__Bacteroidaceae|g__Bacteroides	ctl	4.58563	0.0143059	0.0143059	7
marker6	k__Bacteria|p__Bacteroidota|c__Bacteroidia|o__Bacteroidales|f__Bacteroidaceae|g__Bacteroides|s__Bacteroides_thetaiotaomicron	ctl	4.56158	0.0143059	0.0143059	7
marker1	k__Bacteria|p__Bacteroidota|c__Bacteroidia|o__Bacteroidales|f__Muribaculaceae	Rapamycin	5.60184	0.0495346	0.0495346	30
marker2	k__Bacteria|p__Bacteroidota|c__Bacteroidia	Rapamycin	5.60161	0.0495346	0.0495346	30
marker3	k__Bacteria|p__Bacteroidota	Rapamycin	5.59888	0.0495346	0.0495346	30
marker4	k__Bacteria|p__Bacteroidota|c__Bacteroidia|o__Bacteroidales	Rapamycin	5.59363	0.0495346	0.0495346	30
marker5	k__Bacteria|p__Bacteroidota|c__Bacteroidia|o__Bacteroidales|f__Muribaculaceae|g__Duncaniella	Rapamycin	5.2435	0.0495346	0.0495346	30
marker6	k__Bacteria|p__Bacteroidota|c__Bacteroidia|o__Bacteroidales|f__Muribaculaceae|g__Muribaculum	Rapamycin	5.23253	0.0495346	0.0495346	30
marker7	k__Bacteria|p__Bacteroidota|c__Bacteroidia|o__Bacteroidales|f__Muribaculaceae|g__Muribaculum|s__Muribaculum_sp002358615	Rapamycin	5.21555	0.0495346	0.0495346	30
marker8	k__Bacteria|p__Bacteroidota|c__Bacteroidia|o__Bacteroidales|f__Muribaculaceae|g__Duncaniella|s__Duncaniella_muris	Rapamycin	5.17108	0.0495346	0.0495346	30
marker9	k__Bacteria|p__Bacteroidota|c__Bacteroidia|o__Bacteroidales|f__Muribaculaceae|g__Paramuribaculum	Rapamycin	4.6901	0.0495346	0.0495346	30
marker10	k__Bacteria|p__Bacteroidota|c__Bacteroidia|o__Bacteroidales|f__Muribaculaceae|g__Duncaniella|s__Duncaniella_sp001689425	Rapamycin	4.64988	0.0495346	0.0495346	30
marker11	k__Bacteria|p__Bacteroidota|c__Bacteroidia|o__Bacteroidales|f__Muribaculaceae|g__Paramuribaculum|s__Paramuribaculum_intestinale	Rapamycin	4.6359	0.0495346	0.0495346	30
marker12	k__Bacteria|p__Bacteroidota|c__Bacteroidia|o__Bacteroidales|f__UBA932	Rapamycin	4.58905	0.0463016	0.0463016	30
marker13	k__Bacteria|p__Bacteroidota|c__Bacteroidia|o__Bacteroidales|f__UBA932|g__RC9	Rapamycin	4.58883	0.0463016	0.0463016	30
marker14	k__Bacteria|p__Bacteroidota|c__Bacteroidia|o__Bacteroidales|f__UBA932|g__RC9|s__RC9_MGG32926	Rapamycin	4.58326	0.0463016	0.0463016	30
marker15	k__Bacteria|p__Bacteroidota|c__Bacteroidia|o__Bacteroidales|f__Muribaculaceae|g__CAG-873|s__CAG-873_MGG21750	Rapamycin	4.58308	0.0495346	0.0495346	30
marker16	k__Bacteria|p__Bacteroidota|c__Bacteroidia|o__Bacteroidales|f__Muribaculaceae|g__Duncaniella|s__Duncaniella_sp002494015	Rapamycin	4.00817	0.0495346	0.0495346	30
marker17	k__Bacteria|p__Firmicutes	ctl	5.61163	0.0495346	0.0495346	30
marker18	k__Bacteria|p__Firmicutes|c__Clostridia	ctl	5.58029	0.0495346	0.0495346	30
marker19	k__Bacteria|p__Firmicutes|c__Clostridia|o__Lachnospirales|f__Lachnospiraceae	ctl	5.50593	0.0495346	0.0495346	30
marker20	k__Bacteria|p__Firmicutes|c__Clostridia|o__Lachnospirales	ctl	5.50294	0.0495346	0.0495346	30
marker21	k__Bacteria|p__Firmicutes|c__Clostridia|o__Lachnospirales|f__Lachnospiraceae|g__UBA3282	ctl	4.66308	0.0495346	0.0495346	30
marker22	k__Bacteria|p__Firmicutes|c__Clostridia|o__Lachnospirales|f__Lachnospiraceae|g__COE1|s__COE1_MGG22796	ctl	4.66273	0.0495346	0.0495346	30
marker23	k__Bacteria|p__Firmicutes|c__Clostridia|o__Lachnospirales|f__Lachnospiraceae|g__CAG-510	ctl	4.66066	0.0495346	0.0495346	30
marker24	k__Bacteria|p__Bacteroidota|c__Bacteroidia|o__Bacteroidales|f__Bacteroidaceae|g__Bacteroides	ctl	4.64573	0.0495346	0.0495346	30
marker25	k__Bacteria|p__Firmicutes|c__Clostridia|o__Lachnospirales|f__Lachnospiraceae|g__CAG-510|s__CAG-510_sp003979355	ctl	4.64125	0.0495346	0.0495346	30
marker26	k__Bacteria|p__Bacteroidota|c__Bacteroidia|o__Bacteroidales|f__Bacteroidaceae|g__Bacteroides|s__Bacteroides_thetaiotaomicron	ctl	4.64	0.0495346	0.0495346	30
marker27	k__Bacteria|p__Firmicutes|c__Clostridia|o__Lachnospirales|f__Lachnospiraceae|g__COE1	ctl	4.63187	0.0495346	0.0495346	30
marker28	k__Bacteria|p__Bacteroidota|c__Bacteroidia|o__Bacteroidales|f__Muribaculaceae|g__CAG-873|s__CAG-873_MGG32771	ctl	4.60604	0.0495346	0.0495346	30
marker29	k__Bacteria|p__Bacteroidota|c__Bacteroidia|o__Bacteroidales|f__Bacteroidaceae	ctl	4.60567	0.0495346	0.0495346	30
marker30	k__Bacteria|p__Bacteroidota|c__Bacteroidia|o__Bacteroidales|f__Muribaculaceae|g__Duncaniella|s__Duncaniella_MGG31006	ctl	4.51773	0.0495346	0.0495346	30
marker31	k__Bacteria|p__Firmicutes|c__Clostridia|o__Lachnospirales|f__Lachnospiraceae|g__CAG-95	ctl	4.47021	0.0495346	0.0495346	30
marker32	k__Bacteria|p__Firmicutes|c__Clostridia|o__Lachnospirales|f__Lachnospiraceae|g__UBA3282|s__UBA3282_MGG32056	ctl	4.45466	0.0495346	0.0495346	30
marker33	k__Bacteria|p__Firmicutes|c__Clostridia|o__Lachnospirales|f__Lachnospiraceae|g__Dorea	ctl	4.41277	0.0495346	0.0495346	30
marker34	k__Bacteria|p__Firmicutes|c__Clostridia|o__Lachnospirales|f__Lachnospiraceae|g__MGG16888	ctl	4.37544	0.0495346	0.0495346	30
marker35	k__Bacteria|p__Firmicutes|c__Clostridia|o__Lachnospirales|f__Lachnospiraceae|g__MGG16888|s__MGG16888_MGG16888	ctl	4.37075	0.0495346	0.0495346	30
marker36	k__Bacteria|p__Firmicutes|c__Clostridia|o__Lachnospirales|f__Lachnospiraceae|g__14-2|s__14-2_MGG44437	ctl	4.19918	0.0495346	0.0495346	30
marker37	k__Bacteria|p__Firmicutes|c__Clostridia|o__Lachnospirales|f__Lachnospiraceae|g__CAG-95|s__CAG-95_MGG49677	ctl	4.1706	0.0495346	0.0495346	30
marker38	k__Bacteria|p__Firmicutes|c__Clostridia|o__Lachnospirales|f__Lachnospiraceae|g__Eubacterium_F	ctl	4.16631	0.0495346	0.0495346	30
marker39	k__Bacteria|p__Firmicutes|c__Clostridia|o__Lachnospirales|f__Lachnospiraceae|g__Dorea|s__Dorea_MGG43129	ctl	4.11101	0.0495346	0.0495346	30
marker40	k__Bacteria|p__Firmicutes|c__Clostridia|o__Oscillospirales|f__Acutalibacteraceae|g__CAG-180	ctl	4.09294	0.0495346	0.0495346	30
marker41	k__Bacteria|p__Firmicutes|c__Clostridia|o__Oscillospirales|f__Acutalibacteraceae|g__CAG-180|s__CAG-180_sp900540295	ctl	4.08755	0.0495346	0.0495346	30
marker42	k__Bacteria|p__Firmicutes|c__Clostridia|o__Lachnospirales|f__Lachnospiraceae|g__Eubacterium_F|s__Eubacterium_F_MGG28261	ctl	4.04263	0.0495346	0.0495346	30
marker43	k__Bacteria|p__Firmicutes|c__Clostridia|o__Oscillospirales|f__Oscillospiraceae|g__Lawsonibacter	ctl	4.00031	0.0495346	0.0495346	30
