# Supplementary material for: Rapamycin immunomodulation utilizes time-dependent alterations of lymph node architecture, leukocyte trafficking, and gut microbiome
Source: JCI Insight. 2025 Apr 22;10(8):e186505. doi: 10.1172/jci.insight.186505 (PMC12016939; doi:10.1172/jci.insight.186505)
Supplement: Supplemental table 3 [file jciinsight-10-186505-s124.xlsx]

## Sheet: a
Differential expressed genes (DEGs) between control and rapamycin at day 7
ensemble_ID	Gene.name	Read.Count.All	Read.Count.control	Read.Count.Rapa	FC	LFC.Rapa.control.	p.Value	FDR
ENSMUSG00000097762	4732463B04Rik	4.12301	0	8.24603	Inf	Inf	8.47299e-05	0.0120861
ENSMUSG00000099418	Gm6657	25.0641	0.286017	49.8423	174.263	7.44512	2.134e-17	2.58739e-14
ENSMUSG00000026616	Cr2	233.099	11.7423	454.455	38.7024	5.27435	4.63942e-38	1.82816e-34
ENSMUSG00000096461	Igkv14-130	116.601	7.4195	225.783	30.431	4.92747	7.46493e-26	2.13931e-22
ENSMUSG00000014030	Pax5	111.013	8.35481	213.67	25.5745	4.67664	1.3463e-22	2.65254e-19
ENSMUSG00000098470	C1rb	9.58267	0.818741	18.3466	22.4083	4.48596	1.40525e-06	0.000335036
ENSMUSG00000005540	Fcer2a	44.0919	4.62371	83.56	18.0721	4.17569	6.09872e-13	4.36946e-10
ENSMUSG00000104213	Ighd	135.479	15.3981	255.561	16.5968	4.05284	1.39848e-20	2.04509e-17
ENSMUSG00000042474	Fcmr	39.9635	4.87787	75.0491	15.3856	3.94351	1.50991e-11	8.81449e-09
ENSMUSG00000030724	Cd19	83.2719	11.6318	154.912	13.318	3.7353	1.42706e-14	1.15351e-11
ENSMUSG00000048031	Fcrl5	8.15001	1.13932	15.1607	13.3068	3.73409	5.76959e-05	0.00874426
ENSMUSG00000024673	Ms4a1	86.3499	12.0757	160.624	13.3014	3.7335	6.35817e-15	5.41716e-12
ENSMUSG00000076533	Igkv4-90	132.98	19.439	246.522	12.6818	3.66469	4.42818e-17	4.9855e-14
ENSMUSG00000094491	Igkv1-133	167.795	25.9184	309.672	11.9479	3.57869	4.53488e-19	5.95657e-16
ENSMUSG00000057337	Chst3	64.8804	12.1205	117.64	9.70592	3.27886	6.09941e-11	3.1521e-08
ENSMUSG00000076655	Ighv4-1	569.152	123.82	1014.48	8.1932	3.03443	8.86281e-26	2.32826e-22
ENSMUSG00000047880	Cxcr5	28.219	6.4835	49.9545	7.70486	2.94577	8.8291e-07	0.000219156
ENSMUSG00000022416	Cacna1i	39.4692	9.26505	69.6733	7.52002	2.91074	9.74943e-08	3.04298e-05
ENSMUSG00000014453	Blk	39.2122	9.68933	68.735	7.09389	2.82658	2.1871e-07	6.26783e-05
ENSMUSG00000095633	Igkv4-58	114.719	33.3705	196.067	5.87546	2.5547	1.12967e-11	6.84839e-09
ENSMUSG00000110496	Gm45909	90.9785	27.1086	154.848	5.71215	2.51403	7.84795e-09	3.05431e-06
ENSMUSG00000092819	Gm23639	13.8785	4.1974	23.5596	5.61291	2.48875	0.00034269	0.0369965
ENSMUSG00000096295	Defa2	213.124	66.0821	360.166	5.45028	2.44633	7.2882e-12	4.59507e-09
ENSMUSG00000059201	Lep	30.4468	9.86622	51.0274	5.17193	2.3707	8.25425e-06	0.00163652
ENSMUSG00000031722	Hp	70.8576	23.1904	118.525	5.11094	2.35359	9.44407e-08	3.03791e-05
ENSMUSG00000068105	Tnfrsf13c	40.9041	14.9	66.9082	4.49049	2.16687	4.11755e-05	0.00655564
ENSMUSG00000094818	Defa32	20.4275	7.49879	33.3563	4.44822	2.15323	0.000232019	0.0273939
ENSMUSG00000066687	Zbtb16	769.887	291.448	1248.33	4.28318	2.09868	2.6754e-16	2.72063e-13
ENSMUSG00000095889	Ighv1-58	23.7287	9.06036	38.397	4.23791	2.08335	4.84618e-05	0.00752566
ENSMUSG00000103939	Ighv3-4	60.6126	23.5334	97.6918	4.1512	2.05353	1.05651e-06	0.000260199
ENSMUSG00000113517	Gm47905	40.249	15.6869	64.811	4.13154	2.04668	2.62284e-05	0.00437473
ENSMUSG00000082029	H3f3c	31.9854	12.4682	51.5025	4.13072	2.04639	0.000105483	0.0145844
ENSMUSG00000114469	C730002L08Rik	79.9937	32.2576	127.73	3.95968	1.98538	3.14618e-06	0.000713527
ENSMUSG00000038550	Ciart	144.076	58.6796	229.473	3.91061	1.96739	1.47083e-07	4.50159e-05
ENSMUSG00000067341	H2-Eb2	68.4297	27.9863	108.873	3.89023	1.95985	2.96926e-05	0.00492648
ENSMUSG00000037942	Crp	29.4755	12.4438	46.5072	3.73739	1.90203	0.000431134	0.0440055
ENSMUSG00000110639	Gm6831	77.6609	34.3336	120.988	3.5239	1.81717	2.17565e-05	0.00370731
ENSMUSG00000096490	Igkv10-94	435.689	195.376	676.003	3.46001	1.79078	7.45577e-10	3.26438e-07
ENSMUSG00000117313	Gm49838	128.067	57.6331	198.5	3.4442	1.78417	5.71776e-06	0.00119369
ENSMUSG00000062585	Cnr2	55.6885	25.7673	85.6097	3.32242	1.73223	0.000336807	0.0366121
ENSMUSG00000063730	Hsd3b2	198.625	91.9687	305.281	3.3194	1.73092	3.17627e-07	8.78323e-05
ENSMUSG00000033715	Akr1c14	2945.25	1384.69	4505.81	3.25402	1.70222	1.03585e-15	9.32973e-13
ENSMUSG00000048473	Sult6b2	1591.75	787.252	2396.24	3.0438	1.60588	4.77475e-12	3.13582e-09
ENSMUSG00000003379	Cd79a	115.49	57.221	173.759	3.03663	1.60247	0.000118416	0.0162302
ENSMUSG00000004328	Hif3a	110.662	54.8671	166.456	3.0338	1.60113	4.33333e-05	0.0068302
ENSMUSG00000092212	Slc22a13b	527.374	274.631	780.118	2.84061	1.5062	5.49653e-08	1.82392e-05
ENSMUSG00000076525	Igkv1-99	66.2007	35.3447	97.0567	2.746	1.45733	0.00020973	0.0253315
ENSMUSG00000032311	Nrg4	805.711	431.903	1179.52	2.73098	1.44942	6.98563e-09	2.82327e-06
ENSMUSG00000063415	Cyp26b1	331.392	179.88	482.903	2.68458	1.4247	2.06877e-07	6.0385e-05
ENSMUSG00000031972	Acta1	165.233	91.3336	239.132	2.61822	1.38859	0.000131009	0.0178014
ENSMUSG00000056973	Ces1d	1096.41	609.826	1582.99	2.5958	1.37618	1.22981e-08	4.6153e-06
ENSMUSG00000003949	Hlf	994.34	565.961	1422.72	2.51381	1.32988	3.69401e-08	1.25215e-05
ENSMUSG00000032808	Cyp2c38	299.578	170.829	428.327	2.50734	1.32616	1.66451e-05	0.00291997
ENSMUSG00000059003	Grin2a	144.448	84.0944	204.801	2.43537	1.28414	0.000303404	0.0334424
ENSMUSG00000020893	Per1	1798.9	1047.48	2550.32	2.43472	1.28375	3.1427e-08	1.07685e-05
ENSMUSG00000119132	U4	613.748	369.196	858.3	2.32478	1.2171	1.40559e-05	0.00257615
ENSMUSG00000028957	Per3	3407.08	2087.14	4727.02	2.26483	1.17941	2.45576e-08	8.6017e-06
ENSMUSG00000100862	Gm10925	1665.52	1033.64	2297.39	2.22261	1.15225	1.96647e-07	5.84821e-05
ENSMUSG00000022037	Clu	430.893	270.587	591.199	2.18488	1.12755	0.000189451	0.0234206
ENSMUSG00000050158	Olfr165	550.362	346.731	753.993	2.17458	1.12074	1.88143e-05	0.00325777
ENSMUSG00000071551	Akr1c19	10669.8	6723.13	14616.5	2.17407	1.1204	9.57298e-08	3.04298e-05
ENSMUSG00000119520	U4	783.677	499.197	1068.16	2.13975	1.09744	4.25402e-05	0.00673888
ENSMUSG00000024222	Fkbp5	2346.04	1501.64	3190.45	2.12464	1.08722	7.67736e-07	0.00019208
ENSMUSG00000094787	Ighv1-54	331.769	214.739	448.799	2.08998	1.06349	1.68877e-05	0.00294125
ENSMUSG00000105392	Gm42684	867.738	564.634	1170.84	2.07363	1.05216	1.89117e-05	0.00325777
ENSMUSG00000052026	Slc6a7	523.564	343.61	703.518	2.04743	1.03381	0.000182833	0.0227725
ENSMUSG00000030972	Acsm5	973.226	639.372	1307.08	2.04432	1.03162	1.58681e-05	0.00282614
ENSMUSG00000062410	Hsd3b3	1438.67	953.573	1923.77	2.01743	1.01252	7.44282e-06	0.00150402
ENSMUSG00000041660	Bbox1	555.86	369.468	742.252	2.00898	1.00646	0.000137743	0.0184775
ENSMUSG00000114456	H2bc9	711.848	950.013	473.683	0.498607	-1.00403	7.04576e-05	0.0103307
ENSMUSG00000035202	Lars2	8480.94	11325.1	5636.8	0.497727	-1.00657	1.32191e-06	0.000321767
ENSMUSG00000118841	Metazoa_SRP	9978.4	13351.7	6605.12	0.494704	-1.01536	1.62273e-07	4.91876e-05
ENSMUSG00000096727	Psmb9	1344.5	1799.24	889.77	0.494526	-1.01588	8.82765e-06	0.00172846
ENSMUSG00000050982	Apol10a	8018.71	10735.1	5302.32	0.493924	-1.01764	3.69734e-07	0.000100478
ENSMUSG00000027317	Ppp1r14d	2460.6	3294.52	1626.68	0.493753	-1.01814	2.0916e-06	0.000492057
ENSMUSG00000025203	Scd2	1441.96	1932.2	951.721	0.492558	-1.02163	5.0225e-06	0.00106261
ENSMUSG00000075031	H2bc3	1121.74	1508.64	734.836	0.487087	-1.03775	9.92242e-06	0.00189572
ENSMUSG00000061991	H2ac10	705.534	949.473	461.595	0.486159	-1.0405	3.1527e-05	0.00520344
ENSMUSG00000025362	Rps26	4506.7	6067.02	2946.38	0.48564	-1.04204	4.75055e-07	0.000127997
ENSMUSG00000052305	Hbb-bs	456.355	614.893	297.817	0.48434	-1.04591	0.000148052	0.0193659
ENSMUSG00000057863	Rpl36	2360.52	3180.98	1540.05	0.484142	-1.0465	1.41352e-06	0.000335036
ENSMUSG00000069266	H4c2	1317.59	1778.09	857.098	0.482034	-1.05279	3.82413e-06	0.000854978
ENSMUSG00000095217	H2bc15	1002.15	1358.95	645.359	0.474895	-1.07432	6.67867e-06	0.00137607
ENSMUSG00000067870	Rpl31-ps8	358.791	486.745	230.837	0.474247	-1.07629	0.000469876	0.0476282
ENSMUSG00000064288	H4c12	1556.88	2113.58	1000.18	0.473217	-1.07942	1.36392e-06	0.000328214
ENSMUSG00000068220	Lgals1	311.937	423.533	200.34	0.473022	-1.08002	0.000409838	0.0424992
ENSMUSG00000067455	H4c11	697.589	947.332	447.846	0.472744	-1.08087	1.51263e-05	0.00272655
ENSMUSG00000060070	Defa26	1036.32	1408.39	664.258	0.471643	-1.08423	6.94178e-06	0.00142099
ENSMUSG00000093896	Ighv1-76	411.719	560.205	263.234	0.469888	-1.08961	0.000177004	0.0223194
ENSMUSG00000058385	H2bc8	823.227	1122.55	523.9	0.466703	-1.09942	7.5972e-06	0.00152544
ENSMUSG00000060615	Ang4	3946.23	5416.4	2476.06	0.457142	-1.12928	3.92764e-08	1.31718e-05
ENSMUSG00000035692	Isg15	293.051	403.702	182.4	0.451819	-1.14618	0.0001421	0.0188217
ENSMUSG00000074441	Defa40	760.103	1048.16	472.046	0.450357	-1.15086	4.35067e-06	0.000939387
ENSMUSG00000083596	Rpl21-ps15	436.185	601.715	270.654	0.449805	-1.15263	7.35747e-05	0.0107347
ENSMUSG00000038209	Itln1	19377.5	26747.3	12007.6	0.448929	-1.15544	2.82078e-08	9.77169e-06
ENSMUSG00000069306	H4c17	844.575	1166.27	522.879	0.448334	-1.15735	2.31521e-06	0.000536652
ENSMUSG00000060675	Plaat3	1279.19	1766.86	791.527	0.447987	-1.15847	5.42462e-07	0.000141327
ENSMUSG00000114279	H2bc14	536.058	741.315	330.801	0.446235	-1.16413	1.36881e-05	0.00253619
ENSMUSG00000069305	H4c18	666.337	924.784	407.891	0.441066	-1.18093	4.30837e-06	0.000936669
ENSMUSG00000038751	Ptk6	1557.34	2168.44	946.247	0.436373	-1.19637	2.10891e-07	6.0992e-05
ENSMUSG00000095753	Igkv4-53	190.47	265.983	114.957	0.432198	-1.21023	0.000431344	0.0440055
ENSMUSG00000069300	H2bc11	541.186	756.021	326.352	0.431671	-1.212	4.63031e-06	0.000992965
ENSMUSG00000042684	Npl	495.251	692.967	297.534	0.429363	-1.21973	7.0194e-06	0.00142761
ENSMUSG00000076576	Igkv6-32	306.171	428.474	183.869	0.429124	-1.22053	0.00034792	0.0374328
ENSMUSG00000069272	H2ac8	584.1	817.756	350.443	0.428543	-1.22249	2.29194e-06	0.000535194
ENSMUSG00000069267	H3c2	327.827	459.29	196.364	0.427538	-1.22587	5.31249e-05	0.00816932
ENSMUSG00000094797	Igkv6-15	367.363	514.831	219.896	0.427123	-1.22728	2.29204e-05	0.00386386
ENSMUSG00000076523	Igkv15-103	227.711	320.697	134.725	0.420102	-1.25119	7.95215e-05	0.0114776
ENSMUSG00000018623	Mmp7	2110.97	2983.47	1238.47	0.415111	-1.26843	5.52618e-09	2.26243e-06
ENSMUSG00000074440	Defa3	748.72	1058.5	438.936	0.414675	-1.26995	4.97317e-07	0.00013286
ENSMUSG00000094689	Ighv1-81	227.067	321.101	133.033	0.414302	-1.27125	0.000159778	0.0207277
ENSMUSG00000090733	Rps27	4222.37	5973.86	2470.88	0.413616	-1.27364	4.28999e-10	1.90684e-07
ENSMUSG00000078920	Ifi47	1128.09	1601.53	654.654	0.408769	-1.29064	5.70035e-08	1.87185e-05
ENSMUSG00000063696	Gm8730	182.419	258.984	105.854	0.408728	-1.29079	0.000174308	0.0221977
ENSMUSG00000061780	Cfd	400.818	569.691	231.944	0.407141	-1.2964	1.1393e-05	0.00215062
ENSMUSG00000094006	Igkv4-59	454.826	647.437	262.215	0.405004	-1.30399	7.61411e-07	0.000192022
ENSMUSG00000116383	Apol10c-ps	914.523	1307.07	521.977	0.399349	-1.32428	7.4398e-08	2.41786e-05
ENSMUSG00000062933	Gm10123	1656.01	2367.43	944.584	0.398991	-1.32557	9.01696e-11	4.44142e-08
ENSMUSG00000022899	Slc15a2	244.441	349.68	139.203	0.398086	-1.32885	1.96079e-05	0.00335935
ENSMUSG00000042808	Gpx2	4044.91	5792.51	2297.31	0.3966	-1.33424	5.31235e-11	2.79111e-08
ENSMUSG00000037145	Lypd8l	4625.95	6659.09	2592.8	0.389363	-1.36081	5.20724e-11	2.79111e-08
ENSMUSG00000054072	Iigp1	1286.94	1852.72	721.172	0.389251	-1.36123	1.60172e-08	5.87125e-06
ENSMUSG00000066363	Serpina3f	114.857	166.003	63.7113	0.383796	-1.38159	0.000399326	0.0416832
ENSMUSG00000004814	Ccl24	160.141	232.272	88.0105	0.378912	-1.40007	6.05194e-05	0.0090485
ENSMUSG00000078921	Tgtp2	283.416	411.975	154.857	0.375889	-1.41162	9.63163e-06	0.00185139
ENSMUSG00000094546	Ighv1-26	967.985	1407.78	528.191	0.375195	-1.41429	1.13849e-08	4.32407e-06
ENSMUSG00000046879	Irgm1	1609.11	2343.03	875.184	0.373527	-1.42072	4.29468e-10	1.90684e-07
ENSMUSG00000058163	Gm5431	851.603	1243.75	459.458	0.369414	-1.43669	9.04768e-09	3.47828e-06
ENSMUSG00000076522	Igkv16-104	159.233	232.819	85.6467	0.367868	-1.44274	3.95169e-05	0.00632351
ENSMUSG00000094951	Ighv5-6	88.4998	129.434	47.5653	0.367486	-1.44424	0.000289418	0.0324683
ENSMUSG00000069874	Irgm2	1998.67	2926.36	1070.97	0.365974	-1.45019	5.2986e-11	2.79111e-08
ENSMUSG00000029417	Cxcl9	260.601	381.95	139.252	0.364581	-1.45569	8.6423e-06	0.00170275
ENSMUSG00000079017	Ifi27l2a	206.981	303.717	110.244	0.362982	-1.46203	1.37574e-05	0.00253619
ENSMUSG00000095642	Ighv14-3	250.488	368.284	132.692	0.360299	-1.47274	3.98446e-06	0.00088455
ENSMUSG00000076710	Ighv1-49	52.6935	77.5703	27.8167	0.3586	-1.47955	0.000268035	0.0306142
ENSMUSG00000105547	Iglc3	357.416	526.649	188.183	0.357322	-1.4847	5.33175e-07	0.000140065
ENSMUSG00000084838	Gm10241	96.5677	142.626	50.5099	0.354144	-1.49759	0.00021855	0.0260969
ENSMUSG00000076695	Ighv1-18	221.293	326.922	115.664	0.353798	-1.499	4.19769e-06	0.000919632
ENSMUSG00000105906	Iglc1	601.519	889.116	313.922	0.353072	-1.50196	2.39615e-08	8.48723e-06
ENSMUSG00000076934	Iglv1	1230.34	1826.17	634.508	0.347452	-1.52511	1.37474e-10	6.66729e-08
ENSMUSG00000006403	Adamts4	80.3678	119.375	41.3602	0.346471	-1.52919	0.00029487	0.0328703
ENSMUSG00000095127	Ighv1-82	1104.37	1640.42	568.32	0.346448	-1.52929	3.65503e-10	1.66987e-07
ENSMUSG00000044254	Pcsk9	197.499	294.113	100.884	0.343013	-1.54367	3.44875e-06	0.00077656
ENSMUSG00000048852	Gm12185	112.202	167.473	56.9316	0.339945	-1.55663	9.81409e-05	0.0136894
ENSMUSG00000040328	Olfr56	75.0846	112.242	37.9272	0.337906	-1.56531	0.000224442	0.0266993
ENSMUSG00000076580	Igkv8-27	317.232	474.457	160.007	0.337241	-1.56815	5.91898e-07	0.000151699
ENSMUSG00000078922	Tgtp1	79.8354	120.777	38.8937	0.322029	-1.63474	0.000138336	0.0184784
ENSMUSG00000076680	Ighv6-6	253.017	383.431	122.602	0.31975	-1.64498	2.04006e-07	6.01035e-05
ENSMUSG00000018924	Alox15	59.326	89.932	28.72	0.319352	-1.64678	0.00040247	0.0418728
ENSMUSG00000096326	Ighv1-78	241.505	366.981	116.03	0.316174	-1.66121	2.59447e-07	7.30292e-05
ENSMUSG00000020826	Nos2	469.15	713.439	224.862	0.31518	-1.66575	2.46045e-09	1.04815e-06
ENSMUSG00000095328	Defa-ps6	108.833	165.746	51.9208	0.313255	-1.67459	3.92236e-05	0.0063086
ENSMUSG00000102364	Ighv8-5	57.35	87.364	27.336	0.312897	-1.67624	0.000154996	0.0201905
ENSMUSG00000116757	Gm4786	45.5801	69.5916	21.5686	0.309932	-1.68998	0.000230865	0.0273601
ENSMUSG00000104713	Gbp6	135.856	207.594	64.1179	0.308862	-1.69497	1.24474e-05	0.00233567
ENSMUSG00000022857	Tmprss15	54.4171	83.2046	25.6297	0.308032	-1.69885	0.000239966	0.0281215
ENSMUSG00000076555	Igkv4-57-1	171.226	262.595	79.8563	0.304104	-1.71736	5.63807e-07	0.000145684
ENSMUSG00000076538	Igkv13-84	46.5227	71.6445	21.4008	0.298708	-1.74319	0.000179606	0.0225574
ENSMUSG00000096594	Igkv8-19	220.98	344.552	97.4087	0.282711	-1.8226	1.07251e-07	3.3147e-05
ENSMUSG00000082292	Gm12250	631.839	989.401	274.277	0.277215	-1.85092	3.6084e-12	2.42024e-09
ENSMUSG00000079339	Ifit1bl1	1130.32	1770.3	490.339	0.276981	-1.85214	2.51464e-14	1.98179e-11
ENSMUSG00000076534	Igkv12-89	51.8624	81.7547	21.9701	0.268732	-1.89576	0.000114589	0.0157742
ENSMUSG00000022227	Mcpt1	95.5261	150.636	40.4162	0.268304	-1.89806	5.78618e-06	0.00120002
ENSMUSG00000022584	Ly6c2	152.043	240.443	63.6419	0.264685	-1.91765	3.06416e-07	8.54819e-05
ENSMUSG00000042985	Upk3b	40.2759	63.7011	16.8508	0.264529	-1.9185	0.00017463	0.0221977
ENSMUSG00000094075	Ighv1-80	424.244	671.3	177.188	0.263948	-1.92167	6.65822e-12	4.28355e-09
ENSMUSG00000094940	Ighv1-84	119.396	189.055	49.7371	0.263082	-1.92641	2.37409e-06	0.000546283
ENSMUSG00000109564	Muc16	61.0584	97.4165	24.7003	0.253554	-1.97964	3.67756e-05	0.00600681
ENSMUSG00000076545	Igkv4-72	130.277	207.928	52.6271	0.253103	-1.9822	3.64424e-07	9.98965e-05
ENSMUSG00000030017	Reg3g	18648.8	29773.3	7524.32	0.252721	-1.98439	4.81043e-20	6.59322e-17
ENSMUSG00000035186	Ubd	132.455	211.994	52.9156	0.249609	-2.00226	9.7405e-08	3.04298e-05
ENSMUSG00000118866	Metazoa_SRP	16648.5	26684.7	6612.37	0.247797	-2.01277	4.50854e-22	7.48038e-19
ENSMUSG00000093838	Ighv3-1	222.256	358.153	86.3593	0.241124	-2.05215	2.61348e-09	1.0985e-06
ENSMUSG00000095519	Ighv1-66	50.2824	81.4071	19.1578	0.235333	-2.08722	1.5136e-05	0.00272655
ENSMUSG00000022226	Mcpt2	34.1646	55.3151	13.0141	0.235273	-2.08759	8.11227e-05	0.0116241
ENSMUSG00000094164	Ighv2-3	39.1441	63.5053	14.783	0.232784	-2.10293	6.2508e-05	0.00929482
ENSMUSG00000095794	Igkv6-17	170.504	277.084	63.9245	0.230705	-2.11588	7.65593e-09	3.01682e-06
ENSMUSG00000078853	Igtp	1713.71	2791.14	636.281	0.227964	-2.13312	1.42723e-20	2.04509e-17
ENSMUSG00000027514	Zbp1	671.141	1094.76	247.519	0.226093	-2.14501	1.10384e-15	9.66597e-13
ENSMUSG00000068452	Duox2	711.828	1161.27	262.386	0.225948	-2.14594	2.07835e-16	2.18393e-13
ENSMUSG00000105096	Gbp10	30.9546	50.7985	11.1106	0.218719	-2.19285	6.36009e-05	0.00941293
ENSMUSG00000096078	Ighv1-62-2	238.165	390.874	85.4556	0.218627	-2.19346	2.74881e-10	1.29334e-07
ENSMUSG00000096336	Igkv1-135	573.342	945.748	200.935	0.212462	-2.23473	6.09723e-16	5.65321e-13
ENSMUSG00000068606	Gm4841	24.3198	40.1447	8.49485	0.211606	-2.24055	0.000168302	0.0216554
ENSMUSG00000076569	Igkv5-39	77.9874	128.745	27.2298	0.211502	-2.24126	5.04396e-07	0.000133618
ENSMUSG00000076540	Igkv4-80	70.4982	116.641	24.355	0.208802	-2.25979	6.37914e-07	0.000162174
ENSMUSG00000027225	Duoxa2	52.6969	87.3991	17.9946	0.20589	-2.28006	3.14229e-06	0.000713527
ENSMUSG00000095630	Igkv6-23	201.707	334.844	68.5711	0.204785	-2.28782	6.97764e-11	3.54779e-08
ENSMUSG00000071356	Reg3b	50671.2	84528.3	16814.1	0.198917	-2.32976	4.18775e-21	6.60073e-18
ENSMUSG00000076666	Ighv14-4	80.4054	134.471	26.3401	0.19588	-2.35196	1.74487e-07	5.23861e-05
ENSMUSG00000076549	Igkv4-68	97.1995	162.777	31.622	0.194266	-2.36389	3.73193e-09	1.54796e-06
ENSMUSG00000096464	Ighv2-2	244.904	410.333	79.4744	0.193683	-2.36823	2.94209e-13	2.20825e-10
ENSMUSG00000076633	Ighv5-2	17.1663	28.7847	5.54786	0.192736	-2.3753	0.000296634	0.0328703
ENSMUSG00000076556	Igkv4-57	423.232	710.91	135.555	0.190679	-2.39079	3.57374e-16	3.4139e-13
ENSMUSG00000094930	Igkv6-25	83.7509	141.238	26.2636	0.185953	-2.42699	1.98954e-08	7.12708e-06
ENSMUSG00000030427	Lilra6	16.7803	28.3103	5.25038	0.185459	-2.43083	9.70587e-05	0.0136593
ENSMUSG00000096715	Igkv3-4	84.9914	143.852	26.1304	0.181648	-2.46078	1.25212e-08	4.64376e-06
ENSMUSG00000095197	Ighv1-59	134.099	227.054	41.1444	0.18121	-2.46427	2.37305e-11	1.36015e-08
ENSMUSG00000076526	Igkv12-98	31.1949	52.8468	9.54305	0.18058	-2.46929	4.93045e-06	0.00105019
ENSMUSG00000095335	Igkv3-5	124.15	212.527	35.7727	0.16832	-2.57072	3.08512e-10	1.43023e-07
ENSMUSG00000076587	Igkv6-20	134.792	230.914	38.6694	0.167462	-2.57809	2.68054e-11	1.50895e-08
ENSMUSG00000079180	Mptx2	2628.94	4509.54	748.35	0.165948	-2.59119	1.69834e-31	5.94871e-28
ENSMUSG00000094117	Igkv3-12	155.991	268.183	43.7999	0.163321	-2.61422	1.74116e-12	1.19322e-09
ENSMUSG00000096452	Ighv1-77	80.9038	140.323	21.4846	0.153108	-2.70738	7.40818e-09	2.95614e-06
ENSMUSG00000009185	Ccl8	15.4113	27.217	3.6055	0.132472	-2.91624	3.82986e-05	0.00619142
ENSMUSG00000095682	Igkv3-1	63.2233	111.705	14.742	0.131973	-2.92168	1.65781e-10	7.91831e-08
ENSMUSG00000095416	Ighv1-12	96.9416	171.427	22.456	0.130994	-2.93243	1.24669e-11	7.4152e-09
ENSMUSG00000076614	Ighg1	182.942	324.858	41.0253	0.126287	-2.98523	3.10492e-16	3.05874e-13
ENSMUSG00000076535	Igkv1-88	78.9404	140.444	17.4364	0.124152	-3.00983	7.87491e-11	3.94046e-08
ENSMUSG00000055748	Gsdmc4	772.969	1390.41	155.532	0.111861	-3.16023	3.83809e-31	1.20992e-27
ENSMUSG00000055827	Gsdmc3	110.265	199.429	21.1001	0.105803	-3.24055	5.90527e-14	4.54043e-11
ENSMUSG00000056293	Gsdmc2	394.877	715.563	74.1909	0.103682	-3.26976	1.38946e-25	3.36934e-22
ENSMUSG00000103254	Ighv1-15	163.641	299.331	27.9506	0.0933769	-3.42079	2.54174e-18	3.20503e-15
ENSMUSG00000118051	Gm8714	135.789	248.747	22.831	0.091784	-3.44561	6.01268e-17	6.536e-14
ENSMUSG00000076541	Igkv4-79	70.2562	129.103	11.4089	0.0883703	-3.50029	3.25897e-13	2.3892e-10
ENSMUSG00000095866	Ighv2-4	198.698	366.428	30.9683	0.0845138	-3.56467	4.20188e-22	7.35889e-19
ENSMUSG00000096649	Ighv1-31	26.321	48.5605	4.08153	0.0840503	-3.5726	1.98323e-08	7.12708e-06
ENSMUSG00000096844	Igkv6-14	112.81	208.245	17.376	0.0834404	-3.58311	2.66362e-17	3.10992e-14
ENSMUSG00000026065	Slc9a4	7.26736	13.4963	1.03838	0.076938	-3.70016	0.000266378	0.0305357
ENSMUSG00000095497	Igkv1-122	38.6937	72.224	5.16348	0.0714926	-3.80606	5.11801e-11	2.79111e-08
ENSMUSG00000096805	Ighv9-1	66.9201	125.416	8.424	0.0671683	-3.89607	1.12968e-14	9.37158e-12
ENSMUSG00000076709	Ighv1-47	158.701	300.368	17.0335	0.0567089	-4.14028	2.25826e-23	4.74595e-20
ENSMUSG00000076518	Igkv2-112	139.22	265.824	12.616	0.0474601	-4.39714	1.00115e-24	2.2543e-21
ENSMUSG00000076598	Igkv3-7	420.249	810.678	29.8205	0.0367846	-4.76475	9.82126e-45	6.19211e-41
ENSMUSG00000076564	Igkv12-46	279.862	541.024	18.7008	0.0345656	-4.85452	4.34255e-38	1.82816e-34
ENSMUSG00000076575	Igkv7-33	7.2075	13.987	0.427949	0.0305961	-5.03051	1.11249e-05	0.00211267
ENSMUSG00000095761	Ighv1-20	453.098	882.155	24.0417	0.0272534	-5.19742	9.35519e-52	1.47456e-47
ENSMUSG00000076562	Igkv4-50	79.287	155.132	3.44243	0.0221904	-5.49392	3.60511e-22	6.68515e-19
ENSMUSG00000096150	Ighv1-85	568.087	1112.13	24.0429	0.0216188	-5.53157	2.44818e-61	7.71765e-57
ENSMUSG00000076572	Igkv18-36	21.0824	41.4725	0.692254	0.0166919	-5.90471	1.10509e-11	6.83076e-09
ENSMUSG00000096833	Igkv4-55	316.144	622.592	9.69687	0.015575	-6.00462	1.98256e-51	2.08328e-47
ENSMUSG00000095923	Ighv1-37	128.685	256.976	0.394204	0.00153401	-9.34848	1.43666e-39	7.54822e-36
ENSMUSG00000076512	Igkv9-123	11.2845	22.5689	0	0	-Inf	2.1684e-09	9.36391e-07
ENSMUSG00000076548	Igkv4-69	8.18876	16.3775	0	0	-Inf	2.59462e-07	7.30292e-05
ENSMUSG00000076646	Ighv2-6-8	18.0448	36.0896	0	0	-Inf	1.73545e-12	1.19322e-09
ENSMUSG00000076688	Ighv15-2	173.559	347.118	0	0	-Inf	1.2318e-48	9.70785e-45
ENSMUSG00000103873	Ighv1-38	5.72678	11.4536	0	0	-Inf	8.97987e-06	0.00174742

## Sheet: b
Differential expressed genes (DEGs) between control and rapamycin at day 30
ensembl_ID	gene_symbol	Read.Count.All	Read.Count.control	Read.Count.Rapa	FC	LFC.Rapa.control.	p.Value	FDR
ENSMUSG00000020405	Fabp6	70.1941	0	116.99	Inf	Inf	2.98887e-28	4.19025e-25
ENSMUSG00000043122	A530016L24Rik	12.7118	0	21.1864	Inf	Inf	1.73947e-08	3.93938e-06
ENSMUSG00000070880	Gad1	5.52812	0	9.21354	Inf	Inf	0.000124472	0.0115602
ENSMUSG00000076525	Igkv1-99	5.63834	0	9.39723	Inf	Inf	0.000477439	0.0355855
ENSMUSG00000076570	Igkv12-38	11.9243	0	19.8739	Inf	Inf	4.94352e-07	8.67365e-05
ENSMUSG00000076571	Igkv5-37	5.6391	0	9.39851	Inf	Inf	4.25116e-05	0.00468758
ENSMUSG00000079116	Defa41	8.68456	0	14.4743	Inf	Inf	6.90392e-07	0.000115488
ENSMUSG00000096805	Ighv9-1	36.5499	0	60.9164	Inf	Inf	8.17905e-16	4.22455e-13
ENSMUSG00000096580	Igkv1-132	31.964	0.509372	52.9337	103.92	6.69932	1.26106e-15	6.18782e-13
ENSMUSG00000061845	Defa35	42.7665	1.01874	70.5984	69.2995	6.11477	7.73567e-18	4.95099e-15
ENSMUSG00000076535	Igkv1-88	31.0906	1.01874	51.1385	50.1977	5.64955	2.1265e-12	7.19612e-10
ENSMUSG00000076671	Ighv13-2	75.8688	2.54686	124.75	48.982	5.61418	1.03555e-20	8.96698e-18
ENSMUSG00000076547	Igkv4-70	26.824	1.01874	44.0275	43.2175	5.43354	1.41517e-11	4.47999e-09
ENSMUSG00000020963	Tshr	13.2053	0.509372	21.6692	42.5411	5.41079	1.20425e-07	2.36363e-05
ENSMUSG00000076533	Igkv4-90	26.6172	1.07518	43.6452	40.5934	5.34317	1.651e-10	4.86071e-08
ENSMUSG00000095066	Defa20	755.425	33.6185	1236.63	36.7842	5.20101	1.10368e-70	1.62467e-66
ENSMUSG00000037953	A4gnt	11.1294	0.509372	18.2095	35.7489	5.15983	9.14932e-07	0.000149647
ENSMUSG00000029134	Plb1	7182.16	335.278	11746.7	35.0358	5.13076	8.50726e-85	2.50462e-80
ENSMUSG00000012705	Retn	33.5882	1.58455	54.924	34.6621	5.11529	7.6239e-13	2.67209e-10
ENSMUSG00000022878	Adipoq	89.9574	4.47004	146.949	32.8742	5.03889	5.07617e-23	5.15337e-20
ENSMUSG00000095761	Ighv1-20	10.4028	0.565809	16.9608	29.9762	4.90574	8.83724e-07	0.00014535
ENSMUSG00000063206	Defa34	277.27	16.1856	451.327	27.8845	4.80139	1.20561e-43	4.43678e-40
ENSMUSG00000027559	Car3	616.004	46.7421	995.512	21.2979	4.41264	4.55791e-52	2.23649e-48
ENSMUSG00000109936	Gm45889	19.7368	1.52811	31.876	20.8597	4.38265	1.46399e-08	3.34269e-06
ENSMUSG00000061780	Cfd	353.442	27.7275	570.585	20.5783	4.36305	3.52142e-41	9.42492e-38
ENSMUSG00000095519	Ighv1-66	72.6268	5.7724	117.196	20.3029	4.34361	4.7503e-18	3.10786e-15
ENSMUSG00000076598	Igkv3-7	66.5778	5.3759	107.379	19.9741	4.32006	2.44985e-15	1.14486e-12
ENSMUSG00000033849	B3galt2	31.8088	2.71617	51.2038	18.8515	4.23661	2.41553e-11	7.40789e-09
ENSMUSG00000042474	Fcmr	23.4988	2.03749	37.8064	18.5554	4.21377	5.53946e-09	1.35906e-06
ENSMUSG00000096649	Ighv1-31	12.7445	1.13162	20.4864	18.1037	4.17821	1.47617e-05	0.00186523
ENSMUSG00000097972	Scgb2b15	11.397	1.01874	18.3159	17.9789	4.16823	2.04811e-06	0.000309222
ENSMUSG00000030546	Plin1	98.348	8.8272	158.029	17.9025	4.16209	3.66039e-20	2.91258e-17
ENSMUSG00000005540	Fcer2a	28.7064	2.6033	46.1085	17.7116	4.14662	8.62575e-10	2.32982e-07
ENSMUSG00000037071	Scd1	5052.42	462.678	8112.25	17.5333	4.13202	2.00189e-64	1.96458e-60
ENSMUSG00000058626	Capn11	58.5464	5.43234	93.9559	17.2956	4.11234	5.99077e-14	2.44964e-11
ENSMUSG00000094087	Ighv1-61	21.9452	2.09392	35.1794	16.8007	4.07045	1.59762e-07	3.05425e-05
ENSMUSG00000014030	Pax5	68.4071	6.67827	109.56	16.4054	4.0361	9.97519e-16	4.97762e-13
ENSMUSG00000074447	Defa21	3690.43	367.532	5905.7	16.0685	4.00617	3.16803e-63	2.33175e-59
ENSMUSG00000094818	Defa32	61.2776	6.79114	97.602	14.3719	3.84518	1.39758e-15	6.74529e-13
ENSMUSG00000074443	Defa22	1960.6	224.061	3118.3	13.9172	3.79879	1.70437e-57	1.00357e-53
ENSMUSG00000074771	Ankef1	13.8441	1.58455	22.0172	13.8949	3.79648	3.25589e-06	0.000465324
ENSMUSG00000047880	Cxcr5	22.1827	2.54686	35.2733	13.8497	3.79179	5.88046e-08	1.21068e-05
ENSMUSG00000096295	Defa2	203.573	23.6568	323.516	13.6754	3.77351	1.72751e-28	2.54298e-25
ENSMUSG00000082918	Defa-ps16	8.76607	1.01874	13.931	13.6747	3.77343	5.88127e-05	0.00601089
ENSMUSG00000026616	Cr2	70.5877	8.20638	112.175	13.6693	3.77286	1.26769e-14	5.57046e-12
ENSMUSG00000030724	Cd19	52.142	6.22533	82.7531	13.293	3.73259	7.52564e-13	2.66943e-10
ENSMUSG00000025479	Cyp2e1	299.897	36.7255	475.345	12.9432	3.69412	5.7851e-32	1.13546e-28
ENSMUSG00000074437	Defa29	1354.14	169.439	2143.95	12.6533	3.66144	3.53943e-51	1.48863e-47
ENSMUSG00000079180	Mptx2	688.973	89.2457	1088.79	12.1999	3.6088	1.45221e-42	4.7505e-39
ENSMUSG00000096459	Ighv9-3	369.249	49.0647	582.705	11.8763	3.57001	1.06582e-33	2.24134e-30
ENSMUSG00000094117	Igkv3-12	45.6303	6.11246	71.9755	11.7752	3.55768	4.05963e-10	1.11701e-07
ENSMUSG00000096461	Igkv14-130	15.1504	2.03749	23.8924	11.7264	3.55169	2.18034e-06	0.000327507
ENSMUSG00000080722	Defa-ps7	68.2302	9.28156	107.529	11.5853	3.53422	4.98023e-14	2.06511e-11
ENSMUSG00000074436	Defa-ps18	7.46688	1.01874	11.7656	11.5492	3.52972	0.000486099	0.0361395
ENSMUSG00000076534	Igkv12-89	26.4721	3.62204	41.7055	11.5144	3.52536	2.02994e-07	3.83098e-05
ENSMUSG00000020826	Nos2	653.497	90.8317	1028.61	11.3243	3.50135	1.70137e-41	5.00899e-38
ENSMUSG00000024673	Ms4a1	67.8386	9.79093	106.537	10.8812	3.44377	2.366e-13	8.59966e-11
ENSMUSG00000095335	Igkv3-5	24.6309	3.62204	38.6369	10.6672	3.4151	1.01619e-06	0.000164382
ENSMUSG00000095210	Ighv5-9-1	96.8125	14.3753	151.771	10.5578	3.40023	1.62718e-13	6.30338e-11
ENSMUSG00000104213	Ighd	84.8461	13.1294	132.657	10.1039	3.33684	2.13052e-14	9.09054e-12
ENSMUSG00000096715	Igkv3-4	150.207	23.3732	234.762	10.0441	3.32827	5.75083e-17	3.3862e-14
ENSMUSG00000095682	Igkv3-1	23.9968	3.73491	37.5048	10.0417	3.32793	4.04483e-08	8.50599e-06
ENSMUSG00000074440	Defa3	294.728	48.9532	458.578	9.36767	3.22769	1.20467e-26	1.3641e-23
ENSMUSG00000095429	Ighv5-12	27.9376	4.69722	43.4311	9.24614	3.20885	4.94947e-07	8.67365e-05
ENSMUSG00000003477	Inmt	34.9544	5.94171	54.2963	9.13815	3.1919	8.18525e-09	1.92786e-06
ENSMUSG00000040899	Ccr6	22.3927	3.84779	34.756	9.03272	3.17516	6.08356e-07	0.00010353
ENSMUSG00000061100	Retnla	12.3905	2.15036	19.2173	8.93679	3.15976	3.23406e-05	0.0037193
ENSMUSG00000074441	Defa40	153.292	26.8245	237.603	8.8577	3.14693	3.07853e-18	2.15797e-15
ENSMUSG00000058908	Pla2g2a	120.547	21.1636	186.803	8.82661	3.14186	3.50482e-16	1.98434e-13
ENSMUSG00000069515	Lyz1	24935.5	4502.22	38557.8	8.56416	3.09831	8.29649e-28	1.06199e-24
ENSMUSG00000095328	Defa-ps6	9.25766	1.69743	14.2978	8.42322	3.07437	0.000501395	0.036837
ENSMUSG00000029195	Klb	19.8194	3.73491	30.5424	8.17753	3.03166	3.43724e-06	0.000488868
ENSMUSG00000094694	Ighv1-9	428.512	81.9481	659.554	8.04844	3.00871	1.00732e-26	1.18626e-23
ENSMUSG00000095642	Ighv14-3	196.883	38.3679	302.56	7.88576	2.97925	3.32656e-17	1.99872e-14
ENSMUSG00000076709	Ighv1-47	176.173	34.6373	270.531	7.8104	2.9654	3.45448e-18	2.36519e-15
ENSMUSG00000079114	Defa42	179.95	35.5967	276.186	7.75876	2.95583	2.79854e-19	2.11261e-16
ENSMUSG00000014453	Blk	26.789	5.31947	41.1021	7.72673	2.94986	6.82714e-07	0.000114856
ENSMUSG00000030495	Slc7a10	13.083	2.71617	19.9943	7.3612	2.87994	0.000210933	0.0179482
ENSMUSG00000060615	Ang4	1846.38	385.797	2820.11	7.30982	2.86984	1.00275e-36	2.27093e-33
ENSMUSG00000018620	Mmp20	9.72903	2.03749	14.8567	7.29169	2.86625	0.000492952	0.0365567
ENSMUSG00000076613	Ighg2b	258.501	55.1207	394.087	7.14953	2.83785	7.05021e-21	6.48641e-18
ENSMUSG00000087326	Gm12503	21.8055	4.69722	33.2111	7.07037	2.82178	5.30822e-06	0.000723515
ENSMUSG00000026415	Fcamr	15.1558	3.28198	23.0718	7.02983	2.81349	3.51383e-05	0.00400972
ENSMUSG00000076576	Igkv6-32	75.0459	16.3549	114.173	6.98099	2.80343	1.69512e-10	4.9412e-08
ENSMUSG00000094124	Ighv1-74	146.536	32.1454	222.797	6.93092	2.79305	4.77811e-16	2.65419e-13
ENSMUSG00000096498	Ighv2-5	34.9041	7.69558	53.0432	6.89268	2.78507	1.7478e-06	0.000270827
ENSMUSG00000076680	Ighv6-6	348.853	77.303	529.887	6.85468	2.77709	2.76368e-20	2.26015e-17
ENSMUSG00000001657	Hoxc8	31.8809	7.18764	48.3431	6.72587	2.74972	9.67873e-08	1.95172e-05
ENSMUSG00000041193	Pla2g5	34.9879	7.9792	52.9936	6.64147	2.7315	5.07723e-07	8.8449e-05
ENSMUSG00000099025	Gm27162	57.7803	13.2422	87.4723	6.60556	2.72368	1.59686e-09	4.16045e-07
ENSMUSG00000057337	Chst3	52.3236	12.1106	79.1323	6.53413	2.70799	9.88417e-09	2.29134e-06
ENSMUSG00000020839	Tmigd1	580.811	134.465	878.374	6.53234	2.7076	3.706e-29	6.41813e-26
ENSMUSG00000094662	Defa36	167.843	39.1609	253.63	6.47663	2.69524	5.19274e-16	2.8311e-13
ENSMUSG00000097494	4933406C10Rik	31.8025	7.52627	47.9866	6.37589	2.67263	5.59984e-07	9.64122e-05
ENSMUSG00000083757	Rps15a-ps4	156.594	37.5706	235.944	6.28001	2.65077	1.04387e-13	4.09769e-11
ENSMUSG00000053980	Gm9930	11.2441	2.71617	16.9294	6.23281	2.63988	0.000553902	0.0398715
ENSMUSG00000110887	Cbx3-ps8	22.104	5.3759	33.2561	6.18614	2.62904	8.40792e-06	0.00110017
ENSMUSG00000023216	Epb42	13.2439	3.22554	19.9229	6.1766	2.62681	0.000215503	0.0182317
ENSMUSG00000018623	Mmp7	991.346	243.344	1490.01	6.12308	2.61426	3.21805e-29	5.92141e-26
ENSMUSG00000044405	Adig	15.8431	3.90423	23.8023	6.09656	2.60799	7.44384e-05	0.00740385
ENSMUSG00000047182	Irs3	10.7236	2.65973	16.0995	6.05305	2.59766	0.000541332	0.0391582
ENSMUSG00000067058	Rps15a-ps5	26.2208	6.56396	39.3254	5.99111	2.58282	1.87534e-05	0.00232962
ENSMUSG00000094356	Igkv8-28	110.809	27.839	166.122	5.96724	2.57706	2.42638e-10	6.86875e-08
ENSMUSG00000068452	Duox2	240.421	61.4025	359.766	5.85915	2.55069	2.4913e-17	1.52805e-14
ENSMUSG00000038209	Itln1	7311.38	1875.97	10935	5.82897	2.54324	1.20738e-28	1.87086e-25
ENSMUSG00000064213	Defa24	17915.8	4773.73	26677.2	5.58834	2.48242	1.65759e-21	1.62671e-18
ENSMUSG00000055254	Ntrk2	26.7205	7.12977	39.7809	5.57955	2.48015	5.73421e-06	0.000777976
ENSMUSG00000027225	Duoxa2	23.8552	6.39465	35.4955	5.55081	2.4727	1.6944e-05	0.00213183
ENSMUSG00000068105	Tnfrsf13c	31.3896	8.48857	46.6569	5.49644	2.4585	6.92651e-06	0.000918574
ENSMUSG00000020264	Slc36a2	32.0617	8.77076	47.5891	5.42588	2.43986	3.00307e-06	0.00043769
ENSMUSG00000058618	Defa39	5999.84	1643.11	8904.32	5.4192	2.43808	1.79121e-26	1.95315e-23
ENSMUSG00000065956	Defa37	231.463	63.44	343.478	5.41422	2.43675	9.64915e-16	4.89794e-13
ENSMUSG00000025075	Habp2	191.125	52.5174	283.531	5.3988	2.43264	6.64768e-15	2.96537e-12
ENSMUSG00000095197	Ighv1-59	96.4367	26.9953	142.731	5.28726	2.40252	3.86079e-10	1.07232e-07
ENSMUSG00000049551	Fzd9	22.4368	6.28177	33.2067	5.28621	2.40223	4.51255e-05	0.00493881
ENSMUSG00000019888	Mgat4c	360.585	100.963	533.666	5.28577	2.40211	6.54978e-21	6.22039e-18
ENSMUSG00000036395	Glb1l2	30.3554	8.60145	44.858	5.21517	2.38271	1.16027e-05	0.00148519
ENSMUSG00000094652	Ighv1-42	189.464	53.7633	279.932	5.20674	2.38038	2.24988e-12	7.52713e-10
ENSMUSG00000060070	Defa26	235.321	67.3442	347.306	5.15717	2.36658	5.66202e-15	2.60462e-12
ENSMUSG00000076556	Igkv4-57	93.5634	27.0531	137.904	5.09751	2.34979	4.27113e-09	1.05669e-06
ENSMUSG00000074444	Defa30	8170.83	2371.03	12037.4	5.07686	2.34394	7.77151e-24	8.17147e-21
ENSMUSG00000076541	Igkv4-79	22.886	6.67827	33.6912	5.0449	2.33483	5.59213e-05	0.00578844
ENSMUSG00000058470	Gm8369	14.892	4.35716	21.9153	5.02971	2.33048	0.000399072	0.0305171
ENSMUSG00000022416	Cacna1i	19.7959	5.88528	29.0697	4.93939	2.30433	0.000146538	0.0133155
ENSMUSG00000096768	Gm47283	46.8861	13.9774	68.8253	4.92406	2.29985	2.28689e-07	4.28843e-05
ENSMUSG00000074264	Amy1	27.1417	8.09208	39.8414	4.92351	2.29969	1.72096e-05	0.00215604
ENSMUSG00000042254	Cilp	69.561	20.8249	102.052	4.90046	2.29292	1.85203e-08	4.16227e-06
ENSMUSG00000100658	F730311O21Rik	21.2366	6.39465	31.1312	4.86833	2.28343	0.000117944	0.0110235
ENSMUSG00000031722	Hp	71.705	21.6165	105.097	4.8619	2.28152	7.74473e-09	1.83881e-06
ENSMUSG00000076577	Igkv8-30	389.091	118.843	569.257	4.79	2.26003	2.30997e-15	1.0969e-12
ENSMUSG00000076562	Igkv4-50	32.5694	10.0167	47.6045	4.75252	2.24869	3.7444e-05	0.00425633
ENSMUSG00000096833	Igkv4-55	43.7518	13.9788	63.6005	4.54979	2.1858	2.06338e-05	0.00255243
ENSMUSG00000095204	Ighv1-52	266.738	85.8394	387.337	4.51234	2.17388	1.45143e-12	4.96878e-10
ENSMUSG00000000673	Haao	17.2837	5.65952	25.0331	4.42318	2.14508	0.000584828	0.0418928
ENSMUSG00000035186	Ubd	109.127	35.9918	157.883	4.38664	2.13312	6.83477e-09	1.64936e-06
ENSMUSG00000076549	Igkv4-68	59.5723	19.6933	86.1582	4.375	2.12928	5.29113e-06	0.000723515
ENSMUSG00000110266	Gm32742	192.296	63.9479	277.861	4.34511	2.11939	1.13446e-11	3.6304e-09
ENSMUSG00000096336	Igkv1-135	505.462	169.096	729.706	4.31535	2.10948	7.92247e-17	4.57344e-14
ENSMUSG00000074446	Defa23	164.757	55.2336	237.773	4.30487	2.10597	3.10609e-10	8.70918e-08
ENSMUSG00000060487	Samd5	167.524	56.3638	241.631	4.287	2.09997	2.30507e-11	7.14352e-09
ENSMUSG00000034813	Grip1	17.9714	6.05459	25.9159	4.28037	2.09774	0.00030318	0.0241895
ENSMUSG00000028262	Clca3a2	274.534	93.2585	395.385	4.23966	2.08395	6.86584e-13	2.46509e-10
ENSMUSG00000023073	Slc10a2	198.377	67.5714	285.581	4.22636	2.07942	1.03852e-13	4.09769e-11
ENSMUSG00000059201	Lep	19.403	6.6204	27.9247	4.21798	2.07655	0.000284486	0.022884
ENSMUSG00000026581	Sell	36.7849	12.5635	52.9325	4.21318	2.07491	2.45044e-05	0.00295575
ENSMUSG00000005640	Insrr	81.3556	28.1254	116.842	4.15433	2.05462	1.47231e-07	2.83309e-05
ENSMUSG00000061958	Defa38	5671.19	1964.36	8142.4	4.14506	2.05139	1.01188e-20	8.96698e-18
ENSMUSG00000095633	Igkv4-58	199.72	70.1068	286.128	4.08132	2.02903	3.79164e-14	1.59471e-11
ENSMUSG00000030468	Siglecg	33.3489	12.1092	47.5088	3.92337	1.97209	4.86062e-05	0.00522268
ENSMUSG00000096632	Igkv9-124	200.685	74.474	284.826	3.8245	1.93527	2.44597e-09	6.20792e-07
ENSMUSG00000078234	Klhdc7a	41.4629	15.5619	58.7302	3.77397	1.91608	3.93717e-05	0.00442421
ENSMUSG00000067341	H2-Eb2	43.7426	16.4678	61.9258	3.76043	1.9109	2.77429e-05	0.00324119
ENSMUSG00000040592	Cd79b	82.5704	31.2367	116.793	3.73897	1.90264	5.73453e-07	9.81572e-05
ENSMUSG00000076508	Igkv17-127	99.1917	37.9743	140.003	3.68679	1.88237	6.84325e-06	0.000911638
ENSMUSG00000025091	Pnliprp2	709.007	272.883	999.756	3.66368	1.87329	6.72051e-16	3.53319e-13
ENSMUSG00000062515	Fabp4	480.153	188.837	674.364	3.57115	1.83639	1.55647e-14	6.73881e-12
ENSMUSG00000035686	Thrsp	50.6095	20.3706	70.7688	3.47407	1.79663	2.25738e-05	0.00276915
ENSMUSG00000104452	Ighv8-8	42.7037	17.2029	59.7043	3.4706	1.79518	0.000527423	0.0384353
ENSMUSG00000076564	Igkv12-46	69.1232	27.8983	96.6064	3.46281	1.79194	3.10316e-05	0.00361107
ENSMUSG00000026322	Htr4	55.3956	22.6917	77.1983	3.40205	1.76641	5.66683e-05	0.00583347
ENSMUSG00000000125	Wnt3	51.7768	21.2779	72.1094	3.38894	1.76083	3.50037e-05	0.00400972
ENSMUSG00000105646	Gm30211	30.4576	12.5621	42.3879	3.37427	1.75457	0.000712463	0.0484425
ENSMUSG00000031073	Fgf15	61.0711	25.4686	84.8062	3.32983	1.73545	2.48288e-06	0.000365492
ENSMUSG00000095889	Ighv1-58	49.3232	20.6006	68.4715	3.32376	1.73282	0.000686454	0.0469232
ENSMUSG00000096670	Ighv2-6	39.5539	16.6371	54.8318	3.29576	1.72061	0.000242754	0.0200756
ENSMUSG00000095285	Ighv5-9	249.266	105.098	345.378	3.28623	1.71643	7.92346e-08	1.61996e-05
ENSMUSG00000076608	Igkj5	34.3348	14.5432	47.5292	3.26815	1.70847	0.000671101	0.04638
ENSMUSG00000096594	Igkv8-19	126.333	53.8126	174.68	3.24608	1.6987	4.73131e-06	0.000653965
ENSMUSG00000095981	Ighv10-1	118.67	50.8186	163.904	3.22528	1.68943	1.43813e-05	0.00182499
ENSMUSG00000076583	Igkv8-24	205.339	88.3356	283.341	3.20755	1.68147	4.49785e-08	9.39157e-06
ENSMUSG00000025784	Clec3b	48.9182	21.165	67.4203	3.18546	1.6715	0.000172381	0.0153325
ENSMUSG00000016028	Celsr1	229.158	99.2031	315.794	3.18331	1.67053	5.84953e-09	1.42327e-06
ENSMUSG00000076607	Igkj4	38.3959	16.8064	52.7889	3.141	1.65122	0.000610809	0.0431243
ENSMUSG00000039109	F13a1	56.8745	24.9563	78.1532	3.1316	1.6469	5.35174e-05	0.00562717
ENSMUSG00000094006	Igkv4-59	134.141	59.1971	184.103	3.11	1.63691	5.44147e-07	9.42367e-05
ENSMUSG00000024164	C3	1257.35	555.816	1725.03	3.1036	1.63394	2.3438e-13	8.59966e-11
ENSMUSG00000037033	Clca3b	1974.83	873.277	2709.2	3.10234	1.63336	1.03645e-13	4.09769e-11
ENSMUSG00000076614	Ighg1	178.59	79.5691	244.603	3.0741	1.62016	3.91141e-08	8.2846e-06
ENSMUSG00000028749	Pla2g2f	110.985	49.4598	152.002	3.07325	1.61976	1.89082e-06	0.000288433
ENSMUSG00000095130	Ighv1-39	424.526	189.483	581.222	3.0674	1.61702	4.85474e-12	1.57064e-09
ENSMUSG00000034871	Fam151a	410.02	184.501	560.366	3.0372	1.60274	4.02688e-12	1.31728e-09
ENSMUSG00000024972	Lgals12	90.2962	40.9697	123.181	3.00662	1.58814	3.99573e-05	0.004456
ENSMUSG00000020256	Aldh1l2	30.9153	14.0902	42.132	2.99016	1.58022	0.000615408	0.043345
ENSMUSG00000024225	Clps	353.667	162.694	480.983	2.95637	1.56383	9.79536e-10	2.59806e-07
ENSMUSG00000041538	H2-Ob	86.3583	40.6311	116.843	2.87571	1.52392	2.33662e-05	0.00285297
ENSMUSG00000095771	Igkv14-111	205.675	97.6186	277.712	2.84487	1.50836	1.23552e-07	2.40893e-05
ENSMUSG00000030717	Nupr1	173.209	82.7368	233.523	2.82249	1.49697	4.22586e-07	7.54021e-05
ENSMUSG00000061242	Gm9104	52.2421	24.9563	70.4326	2.82223	1.49684	0.000553529	0.0398715
ENSMUSG00000031489	Adrb3	46.5031	22.2966	62.6408	2.80943	1.49028	0.000714829	0.0484914
ENSMUSG00000031373	Car5b	39.5676	19.1261	53.1953	2.7813	1.47576	0.000590838	0.0421183
ENSMUSG00000023393	Slc17a9	57.0423	27.8418	76.5093	2.748	1.45838	0.000502951	0.036837
ENSMUSG00000024232	Bambi	96.2196	47.0258	129.016	2.74351	1.45602	3.95875e-05	0.00443154
ENSMUSG00000003379	Cd79a	105.903	51.9473	141.873	2.73109	1.44948	3.13565e-05	0.00363452
ENSMUSG00000025002	Cyp2c55	195.038	96.0862	261.005	2.71637	1.44168	1.74488e-05	0.00217673
ENSMUSG00000095753	Igkv4-53	86.8731	42.8958	116.191	2.70869	1.4376	0.000520243	0.0380061
ENSMUSG00000076617	Ighm	573.934	286.06	765.851	2.67724	1.42074	7.2661e-09	1.7392e-06
ENSMUSG00000029445	Hpd	85.6693	43.3473	113.884	2.62725	1.39355	5.9662e-05	0.00605693
ENSMUSG00000076677	Ighv6-3	491.109	248.522	652.834	2.62687	1.39335	8.82953e-09	2.0631e-06
ENSMUSG00000033022	Cdo1	178.04	90.1487	236.634	2.62493	1.39228	3.80084e-06	0.000535409
ENSMUSG00000015568	Lpl	401.502	204.344	532.94	2.60806	1.38298	2.14908e-08	4.68675e-06
ENSMUSG00000028415	Spink4	1663.78	847.597	2207.9	2.60489	1.38122	8.53462e-11	2.59039e-08
ENSMUSG00000052013	Btla	89.9397	46.2906	119.039	2.57156	1.36264	0.000170527	0.0152136
ENSMUSG00000052271	Bhlha15	223.92	115.383	296.278	2.56778	1.36052	1.62587e-06	0.000256931
ENSMUSG00000030621	Me3	102.825	53.9298	135.421	2.51106	1.3283	2.34509e-05	0.00285297
ENSMUSG00000049103	Ccr2	84.2118	44.3689	110.774	2.49665	1.31999	0.000667486	0.0463582
ENSMUSG00000051747	Ttn	116.909	62.3605	153.274	2.45787	1.29741	7.05661e-05	0.0070425
ENSMUSG00000076580	Igkv8-27	149.224	80.022	195.358	2.44131	1.28765	0.000420332	0.0319767
ENSMUSG00000017311	Pyy	62.0938	33.3899	81.2297	2.43276	1.2826	0.000325924	0.0257253
ENSMUSG00000023078	Cxcl13	70.9679	38.7094	92.4736	2.38892	1.25636	0.000730135	0.0494159
ENSMUSG00000096842	Gm10736	180.517	98.8066	234.99	2.37829	1.24992	8.86645e-05	0.00867233
ENSMUSG00000066116	Gm10154	165.707	91.0517	215.477	2.36654	1.24278	2.62169e-05	0.0031123
ENSMUSG00000044694	2010007H06Rik	150.032	83.0147	194.71	2.34549	1.22989	8.72227e-05	0.00855975
ENSMUSG00000042808	Gpx2	827.762	458.137	1074.18	2.34467	1.22938	1.01633e-07	2.03549e-05
ENSMUSG00000020062	Slc5a8	1762.28	981.701	2282.67	2.32522	1.21737	1.4999e-10	4.46047e-08
ENSMUSG00000030577	Cd22	122.993	69.1516	158.887	2.29767	1.20017	0.000218153	0.018403
ENSMUSG00000008845	Cd163	84.8307	48.1574	109.28	2.26922	1.1822	0.000590682	0.0421183
ENSMUSG00000060208	Defa17	191.697	108.828	246.944	2.26913	1.18214	4.9054e-05	0.00525163
ENSMUSG00000005958	Ephb3	231.373	132.078	297.57	2.25299	1.17184	4.57493e-05	0.00498854
ENSMUSG00000022665	Ccdc80	123.196	70.3397	158.433	2.25239	1.17146	0.000196292	0.0169971
ENSMUSG00000096422	Igkv12-44	143.984	82.2881	185.114	2.24959	1.16966	0.000366983	0.0285829
ENSMUSG00000032554	Trf	576.648	329.798	741.215	2.24748	1.16831	1.98693e-07	3.77401e-05
ENSMUSG00000059003	Grin2a	76.2023	43.8581	97.7651	2.22912	1.15648	0.000686929	0.0469232
ENSMUSG00000030798	Cd37	130.872	75.717	167.642	2.21406	1.14669	0.000396012	0.0303619
ENSMUSG00000057098	Ebf1	180.118	106.103	229.461	2.16263	1.11279	0.000187571	0.0163866
ENSMUSG00000022026	Olfm4	3184.79	1892.76	4046.15	2.1377	1.09606	3.22847e-07	5.90368e-05
ENSMUSG00000048373	Fgfbp1	147.655	88.3934	187.163	2.11738	1.08228	0.000144455	0.0132047
ENSMUSG00000036006	Ripor2	193.429	116.29	244.854	2.10554	1.07419	0.000258313	0.0211838
ENSMUSG00000029055	Plch2	357.989	216.965	452.004	2.0833	1.05887	4.65841e-05	0.00506083
ENSMUSG00000016756	Cmah	220.168	134.225	277.463	2.06714	1.04764	0.000255577	0.021018
ENSMUSG00000095416	Ighv1-12	385.86	235.56	486.06	2.06342	1.04504	2.96543e-07	5.45657e-05
ENSMUSG00000056973	Ces1d	230.709	141.412	290.24	2.05245	1.03734	0.000153288	0.0138434
ENSMUSG00000024727	Trpm6	143.95	89.0186	180.572	2.02847	1.02039	0.000431808	0.0327651
ENSMUSG00000070348	Ccnd1	1105.22	685.586	1384.98	2.02014	1.01445	3.18987e-06	0.000460358
ENSMUSG00000060429	Sntb1	189.267	117.989	236.786	2.00685	1.00493	0.000342665	0.0268308
ENSMUSG00000028212	Ccne2	257.582	369.761	182.796	0.494362	-1.01636	6.7136e-05	0.00672296
ENSMUSG00000112129	Pbld1	669.093	964.499	472.156	0.489535	-1.03052	6.25188e-07	0.000105783
ENSMUSG00000064368	mt-Nd6	6506.85	9391.18	4583.96	0.488113	-1.03471	3.89035e-07	7.02673e-05
ENSMUSG00000028967	Errfi1	1528.33	2207	1075.88	0.487484	-1.03657	2.55012e-07	4.72189e-05
ENSMUSG00000038217	Tlcd2	740.103	1075.39	516.58	0.480366	-1.05779	2.39484e-06	0.000354304
ENSMUSG00000019970	Sgk1	5375.61	7842.66	3730.91	0.475721	-1.07181	1.70277e-06	0.000265245
ENSMUSG00000087968	Gm25395	1742.68	2543.27	1208.95	0.475353	-1.07293	5.70767e-08	1.18338e-05
ENSMUSG00000027792	Bche	7993.21	11677.1	5537.28	0.4742	-1.07643	1.17276e-07	2.31726e-05
ENSMUSG00000045991	Onecut2	2438.52	3564.23	1688.05	0.473609	-1.07823	2.42522e-10	6.86875e-08
ENSMUSG00000020829	Slc46a1	1188.23	1741.45	819.411	0.470534	-1.08763	2.12378e-09	5.48477e-07
ENSMUSG00000118790	U2	360.785	529.569	248.262	0.4688	-1.09296	1.09841e-05	0.00141835
ENSMUSG00000074639	Rdh16f2	344.744	508.446	235.61	0.463392	-1.1097	4.64386e-07	8.23613e-05
ENSMUSG00000093861	Igkv1-110	1179.64	1740.7	805.597	0.462799	-1.11154	3.98839e-07	7.15989e-05
ENSMUSG00000048572	Tmem252	196.71	290.371	134.27	0.462407	-1.11276	9.65309e-05	0.00934857
ENSMUSG00000119895	U1	564.608	840.766	380.502	0.452565	-1.1438	8.08244e-07	0.000134438
ENSMUSG00000038415	Foxq1	145.313	216.78	97.6681	0.45054	-1.15027	9.80846e-05	0.0094679
ENSMUSG00000072949	Acot1	195.504	291.726	131.356	0.450272	-1.15113	0.000252598	0.0208312
ENSMUSG00000064357	mt-Atp6	167.039	250.29	111.539	0.445638	-1.16606	4.98704e-05	0.00531969
ENSMUSG00000064177	Ghrl	114.336	171.514	76.2172	0.444379	-1.17014	6.27882e-05	0.00635239
ENSMUSG00000041920	Slc16a6	1491.26	2244.33	989.206	0.440758	-1.18194	2.00737e-08	4.44353e-06
ENSMUSG00000102070	Gm28661	268.784	405.847	177.408	0.437131	-1.19386	3.836e-06	0.000537789
ENSMUSG00000054422	Fabp1	13082.9	19791.7	8610.38	0.43505	-1.20075	2.14387e-08	4.68675e-06
ENSMUSG00000064345	mt-Nd2	31777.6	48092.1	20901.2	0.434609	-1.20221	2.59198e-06	0.000379653
ENSMUSG00000057897	Camk2b	566.471	857.372	372.538	0.434511	-1.20254	1.40635e-07	2.72397e-05
ENSMUSG00000031762	Mt2	604.843	916.126	397.321	0.433697	-1.20524	1.46465e-08	3.34269e-06
ENSMUSG00000037492	Zmat4	110.575	168.009	72.2858	0.430249	-1.21675	0.000221985	0.0186195
ENSMUSG00000020604	Arsg	311.879	473.988	203.806	0.42998	-1.21766	3.14156e-06	0.000455619
ENSMUSG00000077714	Snord17	354.411	544.293	227.824	0.418568	-1.25647	1.08328e-07	2.15492e-05
ENSMUSG00000024222	Fkbp5	1481.87	2278.94	950.496	0.417079	-1.26161	2.79093e-08	5.95418e-06
ENSMUSG00000100862	Gm10925	225.962	347.619	144.857	0.416712	-1.26288	1.83607e-06	0.000283015
ENSMUSG00000106147	Snord3a	88.4682	136.954	56.144	0.409947	-1.28649	0.000101292	0.0097138
ENSMUSG00000026278	Bok	487.306	758.254	306.674	0.404448	-1.30597	2.17309e-08	4.70426e-06
ENSMUSG00000037390	Muc3	72809.9	113658	45577.8	0.401009	-1.3183	0.000261132	0.0213555
ENSMUSG00000063696	Gm8730	163.471	255.679	102	0.398937	-1.32577	8.70817e-07	0.000144032
ENSMUSG00000027513	Pck1	9769.9	15316.1	6072.42	0.396473	-1.33471	1.145e-09	3.00982e-07
ENSMUSG00000006522	Itih3	116.654	184.37	71.5095	0.38786	-1.36639	0.000159124	0.0143265
ENSMUSG00000112449	Srp54b	64.2344	101.973	39.0754	0.383194	-1.38385	7.90769e-05	0.00783873
ENSMUSG00000027068	Dhrs9	99.8057	158.794	60.4803	0.380873	-1.39262	8.85272e-06	0.00114816
ENSMUSG00000020538	Srebf1	3692.84	5882.06	2233.36	0.37969	-1.39711	2.90747e-12	9.61785e-10
ENSMUSG00000057036	Gm7536	188.157	300.828	113.043	0.375772	-1.41207	1.65076e-06	0.00025851
ENSMUSG00000036853	Mcoln3	101.948	163.248	61.0806	0.374158	-1.41828	2.35382e-06	0.000349994
ENSMUSG00000064360	mt-Nd3	41.0016	65.8668	24.4248	0.370822	-1.4312	0.000644882	0.0450973
ENSMUSG00000076695	Ighv1-18	406.527	661.052	236.843	0.358283	-1.48083	9.04023e-10	2.41958e-07
ENSMUSG00000046213	Cym	96.0281	156.461	55.7393	0.35625	-1.48904	1.63194e-06	0.000256931
ENSMUSG00000077167	Gm24119	124.492	203.391	71.8919	0.353466	-1.50036	9.64173e-07	0.00015683
ENSMUSG00000095571	Ighv5-17	110.204	180.12	63.593	0.35306	-1.50202	1.13835e-06	0.000183138
ENSMUSG00000076545	Igkv4-72	124.479	203.576	71.748	0.352438	-1.50456	9.59138e-08	1.94745e-05
ENSMUSG00000042816	Gpr151	59.8443	98.2887	34.2147	0.348104	-1.52241	1.22304e-05	0.00155876
ENSMUSG00000064225	Paqr9	72.6008	119.679	41.215	0.344378	-1.53793	2.4202e-05	0.00293223
ENSMUSG00000118866	Metazoa_SRP	16226.7	26894.7	9114.75	0.338905	-1.56105	2.22816e-13	8.30649e-11
ENSMUSG00000094930	Igkv6-25	192.264	320.196	106.976	0.334094	-1.58167	2.23829e-09	5.73022e-07
ENSMUSG00000078650	G6pc	1185.52	2004.49	639.54	0.319054	-1.64813	1.78337e-13	6.81872e-11
ENSMUSG00000111296	2010001M07Rik	78.514	133.202	42.055	0.315723	-1.66327	1.2896e-06	0.000206343
ENSMUSG00000096490	Igkv10-94	248.132	422.99	131.559	0.311022	-1.68491	1.47868e-10	4.44224e-08
ENSMUSG00000119132	U4	205.551	354.656	106.147	0.299296	-1.74036	5.88494e-10	1.60425e-07
ENSMUSG00000103254	Ighv1-15	645.378	1133.41	320.024	0.282355	-1.82442	8.76099e-18	5.48792e-15
ENSMUSG00000083563	Gm13340	98.3073	172.66	48.7391	0.282284	-1.82478	2.50726e-08	5.38805e-06
ENSMUSG00000076652	Ighv7-3	803.63	1424.18	389.931	0.273793	-1.86884	1.7177e-19	1.33081e-16
ENSMUSG00000095497	Igkv1-122	141.447	251.283	68.2226	0.271497	-1.88099	3.79608e-09	9.47121e-07
ENSMUSG00000019577	Pdk4	1707.26	3042.56	817.066	0.268546	-1.89676	4.07964e-18	2.72974e-15
ENSMUSG00000098814	Igkv19-93	94.5482	169.013	44.9048	0.265688	-1.9122	3.67864e-09	9.25664e-07
ENSMUSG00000046157	Tmem229b	693.696	1248	324.159	0.259743	-1.94484	6.6578e-19	4.90031e-16
ENSMUSG00000062181	Ces3b	38.751	71.1312	17.1641	0.241302	-2.05109	1.85663e-06	0.000284693
ENSMUSG00000096326	Ighv1-78	229.165	423.348	99.7105	0.235529	-2.08603	5.7496e-16	3.07771e-13
ENSMUSG00000076518	Igkv2-112	35.508	65.7089	15.374	0.233972	-2.09559	4.87568e-06	0.00067077
ENSMUSG00000037942	Crp	10.3525	19.1811	4.4667	0.23287	-2.1024	0.000668776	0.0463582
ENSMUSG00000076670	Ighv3-5	52.3375	97.4	22.2958	0.22891	-2.12715	2.00529e-08	4.44353e-06
ENSMUSG00000101939	Gm28438	691.197	1292.21	290.521	0.224825	-2.15313	9.72133e-19	6.98063e-16
ENSMUSG00000066072	Cyp4a10	137.97	260.817	56.0713	0.214983	-2.21771	1.73328e-11	5.42866e-09
ENSMUSG00000095866	Ighv2-4	50.6716	96.9499	19.8195	0.20443	-2.29032	2.42547e-10	6.86875e-08
ENSMUSG00000096410	Ighv1-19	33.0214	63.2171	12.8909	0.203915	-2.29396	3.82835e-07	6.95743e-05
ENSMUSG00000094797	Igkv6-15	554.588	1116.17	180.202	0.161448	-2.63086	7.23674e-28	9.6844e-25
ENSMUSG00000029236	Nmu	10.8909	22.013	3.47616	0.157914	-2.66279	2.49144e-05	0.00296966
ENSMUSG00000076555	Igkv4-57-1	166.633	342.461	49.4139	0.14429	-2.79295	1.15709e-20	9.73313e-18
ENSMUSG00000094940	Ighv1-84	8.43911	17.828	2.17985	0.122271	-3.03185	2.46974e-05	0.00295575
ENSMUSG00000076550	Igkv4-63	424.982	906.034	104.28	0.115095	-3.1191	6.68763e-29	1.09384e-25
ENSMUSG00000094322	Ighv9-4	239.211	511.483	57.696	0.112801	-3.14814	1.95894e-27	2.40305e-24
ENSMUSG00000096039	D830030K20Rik	8.25977	17.938	1.8076	0.100769	-3.31087	8.73361e-06	0.00113773
ENSMUSG00000037583	Nr0b2	39.2465	86.466	7.76689	0.0898259	-3.47672	9.85209e-13	3.41242e-10
ENSMUSG00000093906	Igkv9-129	5.02644	11.0919	0.982824	0.0886076	-3.49643	0.000208026	0.0177521
ENSMUSG00000093838	Ighv3-1	31.5828	70.4483	5.67242	0.0805189	-3.63453	2.22891e-13	8.30649e-11
ENSMUSG00000103939	Ighv3-4	25.8572	60.6038	2.69283	0.0444334	-4.49221	6.39442e-15	2.89628e-12
ENSMUSG00000102364	Ighv8-5	94.2622	229.271	4.25609	0.0185636	-5.75138	2.75248e-37	6.75298e-34
ENSMUSG00000106016	Igkv4-56	3.87122	9.67806	0	0	-Inf	6.52009e-06	0.000872536

## Sheet: C.upset
Differential expressed genes (DEGs) shared or unique to each time points. Result correspond to the UpSet plt in Supplemental Figure 6A.
	Rapa_vs_control.d30.down.txt	Rapa_vs_control.d30.up.txt	Rapa_vs_control.d7.down.txt	Rapa_vs_control.d7.up.txt
2010001M07Rik	1	0	0	0
4732463B04Rik	0	0	0	1
Acot1	1	0	0	0
Acsm5	0	0	0	1
Acta1	0	0	0	1
Adamts4	0	0	1	0
Akr1c14	0	0	0	1
Akr1c19	0	0	0	1
Alox15	0	0	1	0
Ang4	0	0	1	0
Apol10a	0	0	1	0
Apol10c-ps	0	0	1	0
Arsg	1	0	0	0
B3galt2	0	1	0	0
Barx2	0	1	0	0
Bbox1	0	0	0	1
Bhlha15	0	1	0	0
Blk	0	1	0	1
Bok	1	0	0	0
C1rb	0	0	0	1
C730002L08Rik	0	0	0	1
Cacna1i	0	0	0	1
Camk2b	1	0	0	0
Capn11	0	1	0	0
Car3	0	1	0	0
Ccl24	0	0	1	0
Ccl8	0	0	1	0
Ccnd1	0	1	0	0
Ccr6	0	1	0	0
Cd19	0	1	0	1
Cd74	0	1	0	0
Cd79a	0	1	0	1
Cd79b	0	1	0	0
Celsr1	0	1	0	0
Ces1d	0	0	0	1
Ces3b	1	0	0	0
Cfd	0	0	1	0
Chst3	0	1	0	1
Ciart	0	0	0	1
Ciita	0	1	0	0
Cilp	0	1	0	0
Clca3a2	0	1	0	0
Clca3b	0	1	0	0
Clu	0	0	0	1
Cma2	1	0	0	0
Cnr2	0	0	0	1
Cr2	0	1	0	1
Crp	0	0	0	1
Cxcl9	0	0	1	0
Cxcr5	0	1	0	1
Cym	1	0	0	0
Cyp26b1	0	0	0	1
Cyp2c38	0	0	0	1
Cyp2c55	0	1	0	0
Cyp4a10	1	0	0	0
D830030K20Rik	1	0	0	0
Defa-ps16	0	1	0	0
Defa-ps6	0	0	1	0
Defa-ps7	0	1	0	0
Defa2	0	1	0	1
Defa20	0	1	0	0
Defa21	0	1	0	0
Defa22	0	1	0	0
Defa26	0	0	1	0
Defa29	0	1	0	0
Defa3	0	1	1	0
Defa32	0	1	0	1
Defa34	0	1	0	0
Defa35	0	1	0	0
Defa36	0	1	0	0
Defa37	0	1	0	0
Defa40	0	1	1	0
Defa41	0	1	0	0
Defa42	0	1	0	0
Dhrs9	1	0	0	0
Duox2	0	1	1	0
Duoxa2	0	1	1	0
Fabp6	0	1	0	0
Fam151a	0	1	0	0
Fcer2a	0	0	0	1
Fcmr	0	0	0	1
Fcrl5	0	0	0	1
Fkbp5	1	0	0	1
G6pc	1	0	0	0
Gbp10	0	0	1	0
Gbp6	0	0	1	0
Gm10123	0	0	1	0
Gm10241	0	0	1	0
Gm10925	0	0	0	1
Gm12185	0	0	1	0
Gm12250	0	0	1	0
Gm13340	1	0	0	0
Gm15564	0	1	0	0
Gm21188	0	1	0	0
Gm23639	0	0	0	1
Gm24119	1	0	0	0
Gm28438	1	0	0	0
Gm28661	1	0	0	0
Gm42684	0	0	0	1
Gm45889	0	1	0	0
Gm45909	0	0	0	1
Gm4786	0	0	1	0
Gm47905	0	0	0	1
Gm4841	0	0	1	0
Gm49838	0	0	0	1
Gm5431	0	0	1	0
Gm6657	0	0	0	1
Gm6831	0	0	0	1
Gm7536	1	0	0	0
Gm8714	0	0	1	0
Gm8730	1	0	1	0
Gpx2	0	1	1	0
Grin2a	0	0	0	1
Gsdmc2	0	0	1	0
Gsdmc3	0	0	1	0
Gsdmc4	0	0	1	0
H2-Aa	0	1	0	0
H2-DMb1	0	1	0	0
H2-Eb2	0	0	0	1
H2ac10	0	0	1	0
H2ac8	0	0	1	0
H2bc11	0	0	1	0
H2bc14	0	0	1	0
H2bc15	0	0	1	0
H2bc3	0	0	1	0
H2bc8	0	0	1	0
H2bc9	0	0	1	0
H3c2	0	0	1	0
H3f3c	0	0	0	1
H4c11	0	0	1	0
H4c12	0	0	1	0
H4c17	0	0	1	0
H4c18	0	0	1	0
H4c2	0	0	1	0
Hbb-bs	0	0	1	0
Hif3a	0	0	0	1
Hlf	0	0	0	1
Hoxc8	0	1	0	0
Hp	0	0	0	1
Hsd3b2	0	0	0	1
Hsd3b3	0	0	0	1
Ifi27l2a	0	0	1	0
Ifi47	0	0	1	0
Ifit1bl1	0	0	1	0
Ighd	0	1	0	1
Ighg1	0	1	1	0
Ighg2b	0	1	0	0
Ighv1-12	0	1	1	0
Ighv1-15	1	0	1	0
Ighv1-18	1	0	1	0
Ighv1-19	1	0	0	0
Ighv1-20	0	1	1	0
Ighv1-26	0	0	1	0
Ighv1-31	1	0	1	0
Ighv1-34	0	1	0	0
Ighv1-37	0	0	1	0
Ighv1-38	0	0	1	0
Ighv1-39	0	1	0	0
Ighv1-42	0	1	0	0
Ighv1-47	0	1	1	0
Ighv1-49	0	0	1	0
Ighv1-52	0	1	0	0
Ighv1-54	0	0	0	1
Ighv1-55	0	1	0	0
Ighv1-58	0	1	0	1
Ighv1-59	0	1	1	0
Ighv1-61	0	1	0	0
Ighv1-62-2	0	0	1	0
Ighv1-66	0	1	1	0
Ighv1-74	0	1	0	0
Ighv1-76	0	0	1	0
Ighv1-77	0	0	1	0
Ighv1-78	1	0	1	0
Ighv1-80	0	0	1	0
Ighv1-81	0	0	1	0
Ighv1-82	0	0	1	0
Ighv1-84	1	0	1	0
Ighv1-85	0	0	1	0
Ighv1-9	0	1	0	0
Ighv13-2	0	1	0	0
Ighv14-3	0	0	1	0
Ighv14-4	0	1	1	0
Ighv15-2	0	0	1	0
Ighv2-2	0	0	1	0
Ighv2-3	0	0	1	0
Ighv2-4	1	0	1	0
Ighv2-5	0	1	0	0
Ighv2-6	0	1	0	0
Ighv2-6-8	0	0	1	0
Ighv3-1	1	0	1	0
Ighv3-4	1	0	0	1
Ighv3-5	1	0	0	0
Ighv4-1	1	0	0	1
Ighv5-12	0	1	0	0
Ighv5-17	1	0	0	0
Ighv5-2	0	0	1	0
Ighv5-6	0	0	1	0
Ighv5-9	0	1	0	0
Ighv5-9-1	0	1	0	0
Ighv6-3	0	1	0	0
Ighv6-6	0	1	1	0
Ighv7-1	1	0	0	0
Ighv7-3	1	0	0	0
Ighv8-5	1	0	1	0
Ighv8-8	0	1	0	0
Ighv9-1	0	1	1	0
Ighv9-2	1	0	0	0
Ighv9-3	0	1	0	0
Ighv9-4	1	0	0	0
Igkv1-122	1	0	1	0
Igkv1-132	0	1	0	0
Igkv1-133	1	0	0	1
Igkv1-135	0	1	1	0
Igkv1-88	0	1	1	0
Igkv1-99	0	1	0	1
Igkv10-94	1	0	0	1
Igkv12-38	0	1	0	0
Igkv12-44	0	1	0	0
Igkv12-46	0	0	1	0
Igkv12-89	0	1	1	0
Igkv12-98	0	1	1	0
Igkv13-84	0	1	1	0
Igkv14-111	0	1	0	0
Igkv14-130	0	1	0	1
Igkv15-103	0	0	1	0
Igkv16-104	0	0	1	0
Igkv17-121	0	1	0	0
Igkv17-127	0	1	0	0
Igkv18-36	0	0	1	0
Igkv19-93	1	0	0	0
Igkv2-112	0	0	1	0
Igkv3-1	0	1	1	0
Igkv3-12	0	1	1	0
Igkv3-4	0	1	1	0
Igkv3-5	0	1	1	0
Igkv3-7	0	1	1	0
Igkv4-50	0	1	1	0
Igkv4-53	0	0	1	0
Igkv4-55	0	1	1	0
Igkv4-56	1	0	0	0
Igkv4-57	0	1	1	0
Igkv4-57-1	1	0	1	0
Igkv4-58	0	1	0	1
Igkv4-59	0	1	1	0
Igkv4-63	1	0	0	0
Igkv4-68	0	0	1	0
Igkv4-69	0	0	1	0
Igkv4-70	0	1	0	0
Igkv4-72	1	0	1	0
Igkv4-79	0	1	1	0
Igkv4-80	0	0	1	0
Igkv4-90	0	1	0	1
Igkv5-37	0	1	0	0
Igkv5-39	0	0	1	0
Igkv5-43	1	0	0	0
Igkv6-14	0	0	1	0
Igkv6-15	1	0	1	0
Igkv6-17	0	0	1	0
Igkv6-20	0	1	1	0
Igkv6-23	0	0	1	0
Igkv6-25	1	0	1	0
Igkv6-32	0	1	1	0
Igkv7-33	0	0	1	0
Igkv8-18	0	1	0	0
Igkv8-19	0	1	1	0
Igkv8-24	0	1	0	0
Igkv8-27	0	1	1	0
Igkv8-28	0	1	0	0
Igkv8-30	0	1	0	0
Igkv9-123	0	0	1	0
Igkv9-124	0	1	0	0
Iglc1	0	0	1	0
Iglc2	0	1	0	0
Iglc3	0	0	1	0
Iglv1	0	0	1	0
Iglv2	0	1	0	0
Igtp	0	0	1	0
Iigp1	0	0	1	0
Irgm1	0	0	1	0
Irgm2	0	0	1	0
Isg15	0	0	1	0
Itih3	1	0	0	0
Itln1	0	0	1	0
Kcnj13	0	1	0	0
Lars2	0	1	1	0
Lep	0	0	0	1
Lgals1	0	0	1	0
Lilra6	0	0	1	0
Ly6c2	0	0	1	0
Lypd8l	0	0	1	0
Lyz1	0	1	0	0
Mcpt1	1	0	1	0
Mcpt2	0	0	1	0
Metazoa_SRP	1	0	1	0
Mgat4c	0	1	0	0
Mmp7	0	0	1	0
Mptx2	0	1	1	0
Ms4a1	0	1	0	1
Muc16	0	0	1	0
Nlrc5	0	1	0	0
Nmu	1	0	0	0
Nos2	0	1	1	0
Npl	0	0	1	0
Nr0b2	1	0	0	0
Nrg4	0	0	0	1
Olfr165	0	0	0	1
Olfr56	0	0	1	0
Pax5	0	1	0	1
Pbld1	1	0	0	0
Pck1	1	0	0	0
Pcsk9	0	0	1	0
Pdk4	1	0	0	0
Per1	0	0	0	1
Per3	0	0	0	1
Pla2g2a	0	1	0	0
Plaat3	0	0	1	0
Plb1	0	1	0	0
Plin1	0	1	0	0
Ppp1r14d	0	0	1	0
Psmb9	0	0	1	0
Ptk6	0	0	1	0
Reg3b	0	0	1	0
Reg3g	0	0	1	0
Rims2	1	0	0	0
Rpl21-ps15	0	0	1	0
Rpl31-ps8	0	0	1	0
Rpl36	0	0	1	0
Rps15a-ps4	0	1	0	0
Rps26	0	0	1	0
Rps27	0	0	1	0
Samd5	0	1	0	0
Scd1	0	1	0	0
Scd2	0	0	1	0
Serpina3f	0	0	1	0
Sgk1	1	0	0	0
Slc10a2	0	1	0	0
Slc15a2	0	0	1	0
Slc16a6	1	0	0	0
Slc22a13b	0	0	0	1
Slc5a8	0	1	0	0
Slc6a7	0	0	0	1
Slc9a4	0	0	1	0
Srebf1	1	0	0	0
Sult6b2	0	0	0	1
Tgtp1	0	0	1	0
Tgtp2	0	0	1	0
Tmem229b	1	0	0	0
Tmigd1	0	1	0	0
Tmprss15	0	0	1	0
Tnfrsf13c	0	0	0	1
Tshr	0	1	0	0
U4	1	0	0	1
Ubd	0	1	1	0
Upk3b	0	0	1	0
Zbp1	0	0	1	0
Zbtb16	1	0	0	1
