# Supplementary material for: Rapamycin immunomodulation utilizes time-dependent alterations of lymph node architecture, leukocyte trafficking, and gut microbiome
Source: JCI Insight. 2025 Apr 22;10(8):e186505. doi: 10.1172/jci.insight.186505 (PMC12016939; doi:10.1172/jci.insight.186505)
Supplement: Supplemental table 4 [file jciinsight-10-186505-s125.xlsx]

## Sheet: A.
Supplemental Table 4. Metabolome of intraluminal stool of no treatment control and rapamycin group after 7 days of treatment.
	PBS1	PBS2	PBS3	Tacrolimus1	Tacrolimus2	Tacrolimus3	Rapamycin1	Rapamycin2	Rapamycin3	Prednisolone1	Prednisolone2	Prednisolone3	MycophenolateMafetil1	MycophenolateMafetil2	MycophenolateMafetil3	Compound name	PubChem CID	HMDB ID	KEGGID	KEGGName	pathwayID	KEGG pathway_name	KEGG moduleID	KEGG module_name	REACTION_NAME	KEGG REACTION_ID	Kegg_class	kegg_system
C_0146	0.0021	0.0046	0.00095	0.014	0.0091	0.013	0.013	0.032	0.018	0.0051	0.0035	0.0034	0.0027	0.0034	0.00098	Arg	6322	HMDB0000517,HMDB0003416	C00062	L-Arginine	map00220	Arginine biosynthesis	M00029	Urea cycle	L-Tyrosine:L-arginine ligase (AMP-forming); ATP + L-Tyrosine + L-Arginine <=> AMP + Diphosphate + Kyotorphin	R00735	Metabolism	Amino Acid Metabolism
C_0145	0.00026	0.00015	0.00036	0.00041	0.00042	0.00062	0.00027	0.00051	0.00037	0.00013	0.00011	0.0001	8.8e-05	0.0001	0.00049	N-Acetylornithine	439232	HMDB0003357	C00437	N-acetylornithine	map00220	Arginine biosynthesis	M00028	Ornithine biosynthesis, glutamate => ornithine	N2-Acetyl-L-ornithine amidohydrolase; N-Acetylornithine + H2O <=> Acetate + L-Ornithine	R00669	Metabolism	Amino Acid Metabolism
A_0098	0.00011	0.00018	0.00038	0	0.00018	0.00023	0.00012	0.00034	7.8e-05	8.6e-05	7.7e-05	6.8e-05	0.00012	0.00014	0.00067	N-Acetylglutamic acid	70914	HMDB0001138	C00624	N-Acetyl-L-glutamic acid	map00220	Arginine biosynthesis	M00028	Ornithine biosynthesis, glutamate => ornithine	acetyl-CoA:L-glutamate N-acetyltransferase; Acetyl-CoA + L-Glutamate <=> CoA + N-Acetyl-L-glutamate	R00259	Metabolism	Amino Acid Metabolism
C_0248	2.4e-05	9.1e-05	1.9e-05	3e-05	2.2e-05	2.8e-05	4.8e-05	0.00018	2.9e-05	1.9e-05	1.7e-05	1.8e-05	0	1.2e-05	1e-05	Argininosuccinic acid	16950	HMDB0000052	C03406	Argininosuccinic acid	map00220	Arginine biosynthesis	M00029	Urea cycle	L-Citrulline:L-aspartate ligase (AMP-forming); ATP + L-Citrulline + L-Aspartate <=> AMP + Diphosphate + N-(L-Arginino)succinate	R01954	Metabolism	Amino Acid Metabolism
C_0029	0.017	0.00036	0.00052	0.00027	0.00023	0.00025	0.00018	0.00053	0.00017	0.0011	0	0.00024	0	0	0.00035	GABA	119	HMDB0000112	C00334	4-Aminobutanoic acid	map00250	Alanine, aspartate and glutamate metabolism	M00027	GABA (gamma-Aminobutyrate) shunt	L-glutamate 1-carboxy-lyase (4-aminobutanoate-forming); L-Glutamate <=> 4-Aminobutanoate + CO2	R00261	Metabolism	Amino Acid Metabolism
C_0033	0.0031	0.0033	0.0018	0.0017	0.0018	0.0022	0.0035	0.0057	0.0027	0.0029	0.0021	0.002	0.002	0.0017	0.0034	Choline	305	HMDB0000097	C00114	Choline ion	map00260	Glycine, serine and threonine metabolism	M00090	Phosphatidylcholine (PC) biosynthesis, choline => PC	O-1-Alk-1-enyl-2-acyl-sn-glycero-3-phosphoethanolamine + Choline <=> Plasmenylcholine + Ethanolamine	R07386	Metabolism	Amino Acid Metabolism
C_0049	0.0043	0.0039	0.0066	0.0064	0.0098	0.01	0.0091	0.014	0.011	0.0027	0.0021	0.002	0.0024	0.0027	0.0063	Thr	6288	HMDB0000167	C00188	L-Threonine	map00260	Glycine, serine and threonine metabolism	M00018	Threonine biosynthesis, aspartate => homoserine => threonine	L-Threonine:tRNA(Thr) ligase (AMP-forming); ATP + L-Threonine + tRNA(Thr) <=> AMP + Diphosphate + L-Threonyl-tRNA(Thr)	R03663	Metabolism	Amino Acid Metabolism
C_0016	0.00061	0.0012	0.00037	0	0.00041	0.00042	0.00067	0.00087	0.00055	0	0.00046	0.00072	0	0.0006	0	Sarcosine	1088	HMDB0000271	C00213	N-Methylglycine	map00260	Glycine, serine and threonine metabolism			S-Adenosyl-L-methionine:glycine N-methyltransferase; S-Adenosyl-L-methionine + Glycine <=> S-Adenosyl-L-homocysteine + Sarcosine	R00367	Metabolism	Amino Acid Metabolism
C_0076	0.00049	0.0029	0.00067	0.0003	0.00052	0.00077	0.00039	0.0097	0.0006	0.00037	0.00073	0.00019	0.00051	0.00027	0.00027	Creatine	586	HMDB0000064	C00300	Creatine	map00260	Glycine, serine and threonine metabolism	M00047	Creatine pathway	Creatine amidinohydrolase; Creatine + H2O <=> Sarcosine + Urea	R01566	Metabolism	Amino Acid Metabolism
C_0044	0.0021	0.0014	0.00091	0	0	0	0.0012	0.0051	0	0	0	0	0	0	0	Betaine	247	HMDB0000043	C00719	Betaine	map00260	Glycine, serine and threonine metabolism	M00555	Betaine biosynthesis, choline => betaine	p-Cumic alcohol:NADP+ oxidoreductase; Betaine aldehyde + NADP+ + H2O <=> Betaine + NADPH + 2 H+	R02566	Metabolism	Amino Acid Metabolism
C_0007	0.00011	0	9.7e-05	7.8e-05	0	3.3e-05	0.00011	5.4e-05	0	0	0	2.9e-05	0	0	5.6e-05	1,3-Diaminopropane	428	HMDB0000002	C00986	1,3-Diaminopropane	map00260	Glycine, serine and threonine metabolism			3-Phosphoadenylylsulfate:quercetin-3,3-bissulfate 7-sulfotransferase; 3-Phosphoadenylyl sulfate + Quercetin 3,3-bissulfate <=> Adenosine 3,5-bisphosphate + Quercetin 3,3,7-trissulfate	R03289	Metabolism	Amino Acid Metabolism
C_0005	0.0005	0	0.00052	0	0.0007	0.00078	0.00068	0.001	0.00073	0	0	0	0	0	0.00059	Aminoacetone	215	HMDB0002134	C01888	Aminoacetone	map00260	Glycine, serine and threonine metabolism			aminoacetone:oxygen oxidoreductase(deaminating); Aminoacetone + H2O + Oxygen <=> Methylglyoxal + Ammonia + Hydrogen peroxide	R02529	Metabolism	Amino Acid Metabolism
A_0069	8.2e-05	6.2e-05	0.00013	0	3.3e-05	5e-05	3.6e-05	5e-05	0	0	0	3.7e-05	0	0	0.00018	Cysteic acid	72886	HMDB0002757	C00506	L-Alanine, 3-sulfo-	map00270	Cysteine and methionine metabolism			L-cysteine hydrogen-sulfide-lyase (adding sulfite; L-cysteate-forming); L-Cysteine + Sulfite <=> Hydrogen sulfide + L-Cysteate	R00901	Metabolism	Amino Acid Metabolism
C_0133	0.00055	0.00054	0.00056	0.00081	0.00082	0.00098	0.00067	0.0017	0	0.00033	0.00028	0.00028	0.00036	0.00036	0.00049	Methionine sulfoxide	158980	HMDB0002005	C02989	Methionine sulfoxide	map00270	Cysteine and methionine metabolism					Metabolism	Amino Acid Metabolism
A_0115	3.1e-05	2.4e-05	2.8e-05	0	3.7e-05	2.5e-05	3.4e-05	7.5e-05	7.8e-05	0	0	0	0	0	0	S-Sulfocysteine	115015	HMDB0000731	C05824	S-Sulphocysteine	map00270	Cysteine and methionine metabolism			O-acetyl-L-serine:thiosulfate 2-amino-2-carboxyethyltransferase; O-Acetyl-L-serine + Thiosulfate <=> S-Sulfo-L-cysteine + Acetate	R03132	Metabolism	Amino Acid Metabolism
A_0027	0.00029	0.0011	0.0021	0.00079	0.0014	0.0025	0.00068	0.0042	0.001	0.00026	0	0	0.00058	0.00041	0.0027	4-Methyl-2-oxovaleric acid	70 47 159664	HMDB0000695 HMDB0000491 HMDB0001864	C00233	alpha-Ketoisocaproic acid	map00280	Valine, leucine and isoleucine degradation	M00036	Leucine degradation, leucine => acetoacetate + acetyl-CoA	(2R,3S)-3-isopropylmalate:NAD+ oxidoreductase; (2R,3S)-3-Isopropylmalate + NAD+ <=> 4-Methyl-2-oxopentanoate + CO2 + NADH + H+	R10052	Metabolism	Amino Acid Metabolism
C_0047	0.00033	0.00066	0.00023	0.00045	0.00015	0.00023	0.0009	0.00073	0.0005	0.00042	0.00015	0.00031	0	0	0.00027	5-Aminovaleric acid	138	HMDB0003355	C00431	5-Aminovaleric acid	map00310	Lysine degradation			5-Aminopentanoate <=> D-Proline	R02825	Metabolism	Amino Acid Metabolism
C_0026	3.9e-05	4.2e-05	2e-05	7.7e-05	1.7e-05	3.4e-05	3.8e-05	3e-05	2.5e-05	3.7e-05	1.6e-05	3.4e-05	3e-05	3.4e-05	1.3e-05	Cadaverine	273	HMDB0002322	C01672	Cadaverine	map00310	Lysine degradation			2-deoxyribonucleoside-diphosphate:tryparedoxin-disulfide 2-oxidoreductase; 2-Deoxyribonucleoside diphosphate + Tryparedoxin disulfide + H2O <=> Ribonucleoside diphosphate + Tryparedoxin	R08363	Metabolism	Amino Acid Metabolism
C_0013	0.00098	0.00044	0.00046	0.00013	7.4e-05	0.00013	0.002	0.0014	0.00039	0.0027	0.0014	0.0016	0.00015	0.00027	0.00029	Putrescine	1045	HMDB0001414	C00134	Putrescine	map00330	Arginine and proline metabolism	M00133	Polyamine biosynthesis, arginine => agmatine => putrescine => spermidine	Putrescine:oxygen oxidoreductase (deaminating); Putrescine + Oxygen + H2O <=> 4-Aminobutyraldehyde + Ammonia + Hydrogen peroxide	R01151	Metabolism	Amino Acid Metabolism
C_0104	0.00061	0.00035	0.0012	0.00025	0.00025	0.00037	0.00027	0.00036	0.00023	0.00022	0.00021	0.00032	0.00016	0.0002	0.0014	Spermidine	1102	HMDB0001257	C00315	Spermidine	map00330	Arginine and proline metabolism	M00133	Polyamine biosynthesis, arginine => agmatine => putrescine => spermidine	S-adenosyl 3-(methylsulfanyl)propylamine:N4-aminopropylspermidine 3-aminopropyltransferase [N4-bis(aminopropyl)spermidine synthesizing]; S-Adenosylmethioninamine + N4-Aminopropylspermidine <=> 5-Methylthioadenosine + N4-Bis(aminopropyl)spermidine	R11160	Metabolism	Amino Acid Metabolism
C_0040	0.00049	0.0045	0.00037	0.00034	0.00029	0.00047	0.00055	0.0084	0.00024	0.00045	0.00016	0.00017	0.00033	0.00014	0.00026	Creatinine	588	HMDB0000562	C00791	Creatinine	map00330	Arginine and proline metabolism	M00047	Creatine pathway	Phosphocreatine <=> Creatinine + Orthophosphate	R07420	Metabolism	Amino Acid Metabolism
C_0102	0.00014	0.00062	6.5e-05	6.9e-05	5.9e-05	4.6e-05	5.5e-05	0.0014	4.6e-05	6.8e-05	3.4e-05	4e-05	5.4e-05	0	3.9e-05	4-Guanidinobutyric acid	500	HMDB0003464	C01035	gamma-Guanidinobutyric acid	map00330	Arginine and proline metabolism			4-Guanidinobutanal:NAD+ 1-oxidoreductase; 4-Guanidinobutanal + NAD+ + H2O <=> 4-Guanidinobutanoate + NADH + H+	R03177	Metabolism	Amino Acid Metabolism
C_0073	0.00039	0.00047	0.00048	0.00036	0.0003	0.00046	0.00054	0.00097	0.00028	0.00041	0.00021	0.00034	0.00024	0.00025	0.00068	Hydroxyproline	5810	HMDB0000725	C01157	4-Hydroxy-2-pyrrolidinecarboxylic acid	map00330	Arginine and proline metabolism			trans-4-Hydroxy-L-proline:NAD+ 5-oxidoreductase; Hydroxyproline + NAD+ <=> L-1-Pyrroline-3-hydroxy-5-carboxylate + NADH + H+	R03291	Metabolism	Amino Acid Metabolism
C_0071	0.00034	0.00036	0.00011	0.00016	8.5e-05	0.00011	0.00062	0.00063	0.00023	0.00058	0.00026	0.00042	8.8e-05	0.00015	8.7e-05	N-Acetylputrescine	122356	HMDB0002064	C02714	N-Acetylputrescine	map00330	Arginine and proline metabolism	M00135	GABA biosynthesis, eukaryotes, putrescine => GABA	N-Acetylputrescine acetylhydrolase; N-Acetylputrescine + H2O <=> Acetate + Putrescine	R01156	Metabolism	Amino Acid Metabolism
C_0038	0.00017	0.00022	0.00011	7.4e-05	4.7e-05	6.7e-05	0.00023	0.00037	0.00019	0.00022	0.00015	0.00019	9e-05	9.3e-05	8.6e-05	Histamine	774	HMDB0000870	C00388	Histamine	map00340	Histidine metabolism			L-histidine carboxy-lyase (histamine-forming); L-Histidine <=> Histamine + CO2	R01167	Metabolism	Amino Acid Metabolism
C_0093	0.00044	0.0003	0.00085	0.00035	0.00044	0.00085	0.00064	0.00075	0.00069	0.00023	0.00015	0.00014	0.00022	0.00018	0.00096	Urocanic acid	736715	HMDB0000301	C00785	Urocanic acid	map00340	Histidine metabolism	M00045	Histidine degradation, histidine => N-formiminoglutamate => glutamate	4,5-Dihydro-4-oxo-5-imidazolepropanoate hydro-lyase; 4-Imidazolone-5-propanoate <=> Urocanate + H2O	R02914	Metabolism	Amino Acid Metabolism
C_0064	2.1e-05	0.00011	2.3e-05	0	0	1.2e-05	1.7e-05	0.00035	0	0	4e-05	0	0	0	1.6e-05	Imidazole-4-acetic acid	96215	HMDB0002024	C02835	Imidazole-4-acetic acid	map00340	Histidine metabolism			Imidazole acetaldehyde:NAD+ oxidoreductase; Imidazole-4-acetaldehyde + NAD+ + H2O <=> Imidazole-4-acetate + NADH + H+	R04065	Metabolism	Amino Acid Metabolism
C_0061	1e-05	9.2e-05	1.5e-05	1.3e-05	0	1.2e-05	1.5e-05	0.00013	0	2.6e-05	1.1e-05	1.3e-05	0	0	0	1-Methylhistamine	3614	HMDB0000898	C05127	Tele-methylhistamine	map00340	Histidine metabolism			N-methylhistamine:oxygen oxidoreductase (deaminating); N-Methylhistamine + H2O + Oxygen <=> Methylimidazole acetaldehyde + Ammonia + Hydrogen peroxide	R04674	Metabolism	Amino Acid Metabolism
C_0119	0.00035	0.00037	0.00024	0.00019	0.00017	0.00018	0.0006	0.00071	0.00044	0.00027	0.00022	0.00026	0.00018	0.00012	0.00021	4-(β-Acetylaminoethyl)imidazole	69602		C05135	N-Acetylhistamine	map00340	Histidine metabolism					Metabolism	Amino Acid Metabolism
C_0094	0.00024	0.00051	0	0.00018	0.0003	0	0	0.00053	0	5.2e-05	0.00018	6.2e-05	0.00029	0.00031	0	1-Methyl-4-imidazoleacetic acid	75810	HMDB0002820	C05828	Methylimidazoleacetic acid	map00340	Histidine metabolism			3-Methylimidazole acetaldehyde:NAD+ oxidoreductase; Methylimidazole acetaldehyde + NAD+ + H2O <=> Methylimidazoleacetic acid + NADH + H+	R04996	Metabolism	Amino Acid Metabolism
C_0020	0.00017	0.00018	0.00014	0.00021	0.0002	0.00018	0.00018	0.00028	0.00032	0.00017	0.0002	9.9e-05	0.00024	0.00021	0.00013	Phenol	996	HMDB0000228	C00146	Phenol	map00350	Tyrosine metabolism	M00548	Benzene degradation, benzene => catechol	benzene,NADH:oxygen oxidoreductase; Benzene + Oxygen + NADH + H+ <=> Phenol + NAD+ + H2O	R10042	Metabolism	Amino Acid Metabolism
C_0172	1.8e-05	0	1.6e-05	0.00019	1.8e-05	5.6e-05	3.7e-05	0	0	2e-05	2.3e-05	1.4e-05	0	1.1e-05	0	DOPA	6047	HMDB0000181,HMDB0000609	C00355	L-Dopa	map00350	Tyrosine metabolism	M00042	Catecholamine biosynthesis, tyrosine => dopamine => noradrenaline => adrenaline	3,4-dihydroxy-L-phenylalanine ammonia-lyase (3,4-dihydroxyphenylpropanoate-forming); 3,4-Dihydroxy-L-phenylalanine + NADH + H+ <=> 3,4-Dihydroxyphenylpropanoate + NAD+ + Ammonia	R08846	Metabolism	Amino Acid Metabolism
C_0091	7.7e-05	6e-05	5.5e-05	0.00011	6.9e-05	8.1e-05	7.6e-05	7.1e-05	4.2e-05	8.1e-05	6.2e-05	8.2e-05	0	0	4.3e-05	Tyramine	5610	HMDB0000306	C00483	Tyramine	map00350	Tyrosine metabolism	M00935	Methanofuran biosynthesis	L-tyrosine carboxy-lyase (tyramine-forming); L-Tyrosine <=> Tyramine + CO2	R00736	Metabolism	Amino Acid Metabolism
C_0141	2.7e-05	2.9e-05	1.6e-05	0	0	0	0	0	0	0	0	2e-05	2.6e-05	0	0	Noradrenaline	439260 4624	HMDB0000216 HMDB0001537	C00547	Norepinephrine	map00350	Tyrosine metabolism	M00042	Catecholamine biosynthesis, tyrosine => dopamine => noradrenaline => adrenaline	S-Adenosyl-L-methionine:catechol O-methyltransferase; S-Adenosyl-L-methionine + L-Noradrenaline <=> S-Adenosyl-L-homocysteine + L-Normetanephrine	R02534	Metabolism	Amino Acid Metabolism
A_0089	6.4e-05	2.7e-05	1.8e-05	0	0	0	6.2e-05	0.0001	0	7.7e-05	3.6e-05	9.8e-05	2.6e-05	0	0	Homovanillic acid	1738 9378	HMDB0000118 HMDB0000755	C05582	Homovanillic acid	map00350	Tyrosine metabolism			3-Methoxy-4-hydroxyphenylacetaldehyde:NADP+ oxidoreductase; 3-Methoxy-4-hydroxyphenylacetaldehyde + NADP+ + H2O <=> Homovanillate + NADPH + H+	R04889	Metabolism	Amino Acid Metabolism
A_0049	0.00034	0.0003	0.00038	0.00047	0.00065	0.00072	0.00055	0.0007	0.00033	0	0.00022	0	0	0	0.00039	3-Hydroxyphenylacetic acid	12122 127 7478	HMDB0000440 HMDB0000020 HMDB0001101	C05593	3-Hydroxyphenylacetic acid	map00350	Tyrosine metabolism			3-Hydroxyphenylacetate,NADH:oxygen oxidoreductase (3-hydroxylating); 3-Hydroxyphenylacetate + Oxygen + NADH + H+ <=> 3,4-Dihydroxyphenylacetate + NAD+ + H2O	R03299	Metabolism	Amino Acid Metabolism
A_0087	5.8e-05	0.0021	4.4e-05	5.5e-05	1.6e-05	0	6.3e-05	0.00046	0	3.9e-05	0	0	0	0	0	Hippuric acid	464	HMDB0000714	C01586	Hippuric acid	map00360	Phenylalanine metabolism			benzoyl-CoA:glycine N-benzoyltransferase; Benzoyl-CoA + Glycine <=> CoA + Hippurate	R02452	Metabolism	Amino Acid Metabolism
A_0047	0.00072	9.9e-05	0.00067	0	2.3e-05	0	6.6e-05	0.00036	0.0001	0.00011	0.00017	8.7e-05	0	0	3.1e-05	3-Phenylpropionic acid	107	HMDB0000764	C05629	Hydrocinnamic acid	map00360	Phenylalanine metabolism			Phenylpropanoate <=> 3-(3-Hydroxyphenyl)propanoic acid	R06780	Metabolism	Amino Acid Metabolism
C_0149	2.8e-05	3.6e-05	3e-05	3.6e-05	3.5e-05	4.4e-05	2.5e-05	1.9e-05	2.6e-05	3.7e-05	3.7e-05	3.6e-05	4.4e-05	2.8e-05	3e-05	Serotonin	5202	HMDB0000259	C00780	Serotonin	map00380	Tryptophan metabolism	M00037	Melatonin biosynthesis, animals, tryptophan => serotonin => melatonin	serotonin O-methyltransferase; Serotonin + 5-Methyltetrahydrofolate <=> 5-Methoxytryptamine + Tetrahydrofolate	R02912	Metabolism	Amino Acid Metabolism
A_0097	0.00021	0.00024	0.00019	0	0.00016	0.00026	0.00016	0.00023	0.00016	0.00014	0.00022	0.00013	0.00016	0.00017	0	Kynurenic acid	3845	HMDB0000715	C01717	2-Quinolinecarboxylic acid, 4-hydroxy-	map00380	Tryptophan metabolism			L-kynurenine:glyoxylate aminotransferase (cyclizing); L-Kynurenine + Glyoxylate <=> 4-Hydroxy-2-quinolinecarboxylic acid + Glycine + H2O	R12692	Metabolism	Amino Acid Metabolism
A_0064	2.8e-05	4.6e-05	0	0	3.9e-05	5e-05	5.6e-05	0.00017	5.3e-05	0	0	3.3e-05	0	0	3.3e-05	Quinolinic acid	1066	HMDB0000232	C03722	Quinolinic acid	map00380	Tryptophan metabolism	M00115	NAD biosynthesis, aspartate => quinolinate => NAD	beta-Alanine <=> Quinolinate	R00915	Metabolism	Amino Acid Metabolism
C_0268	0	2.7e-05	0	3.1e-05	0	0	3.9e-05	5.5e-05	2.3e-05	3.7e-05	3.7e-05	4.1e-05	4.3e-05	3.8e-05	2.3e-05	S-Adenosylmethionine	34755	HMDB0001185	C00019	S-Adenosylmethionine	map00261	Monobactam biosynthesis	M00034	Methionine salvage pathway	S-Adenosyl-L-methionine:tRNA guanine N7-methyltransferase; S-Adenosyl-L-methionine:tRNA (guanine-N7-)-methyltransferase; S-Adenosyl-L-methionine + tRNA guanine <=> S-Adenosyl-L-homocysteine + tRNA containing N7-methylguanine	R00600	Metabolism	Biosynthesis of other secondary metabolites
C_0011	0.0001	0.00012	9e-05	6.6e-05	4.8e-05	6.5e-05	5.2e-05	0.00011	6.8e-05	6.4e-05	6.6e-05	5.9e-05	9.3e-05	7.5e-05	6.5e-05	Piperidine	8082		C01746	Piperidine	map00960	Tropane, piperidine and pyridine alkaloid biosynthesis			Piperideine <=> Piperidine	R09052	Metabolism	Biosynthesis of Other Secondary Metabolites
A_0042	0.00013	0.00074	0.0043	0	0.00043	0.00091	0.00021	0.0025	0.00034	0	0	0	0.00047	0	0.011	2-Oxoglutaric acid	51	HMDB0000208	C00026	alpha-Ketoglutaric acid	map00020	Citrate cycle (TCA cycle)	M00009	Citrate cycle (TCA cycle, Krebs cycle)	1-deoxypentalenic acid,2-oxoglutarate:oxygen oxidoreductase; 1-Deoxypentalenate + 2-Oxoglutarate + Oxygen <=> 1-Deoxy-11beta-hydroxypentalenate + Succinate + CO2	R10157	Metabolism	Carbohydrate Metabolism
A_0020	0.0039	0.0033	0.0016	0.00097	0.00068	0.00085	0.0093	0.0078	0.0065	0.0062	0.0033	0.011	0.0027	0.0028	0.0028	Succinic acid	1110	HMDB0000254	C00042	Succinic acid	map00020	Citrate cycle (TCA cycle)	M00009	Citrate cycle (TCA cycle, Krebs cycle)	scopoletin,2-oxoglutarate:oxygen oxidoreductase (8-hydroxylating); Scopoletin + 2-Oxoglutarate + Oxygen <=> Fraxetin + Succinate + CO2	R12222	Metabolism	Carbohydrate Metabolism
A_0016	0.00041	0.00085	0	0	0.00034	0.00031	0.00032	0.00036	0.00023	0	0	0	0	0.0003	0	Fumaric acid	444972	HMDB0000134	C00122	Fumaric acid	map00020	Citrate cycle (TCA cycle)	M00009	Citrate cycle (TCA cycle, Krebs cycle)	(S)-malate hydro-lyase (fumarate-forming); (S)-Malate <=> Fumarate + H2O	R01082	Metabolism	Carbohydrate Metabolism
A_0101	0.0029	0.01	0.002	0.0028	0.0015	0.0017	0.0018	0.031	0.00074	0.0029	0.0011	0.001	0.0021	0.0009	0.001	Citric acid	311	HMDB0000094	C00158	Citric acid	map00020	Citrate cycle (TCA cycle)	M00009	Citrate cycle (TCA cycle, Krebs cycle)	acetyl-CoA:oxaloacetate C-acetyltransferase (thioester-hydrolysing); Citrate + CoA <=> Acetyl-CoA + H2O + Oxaloacetate	R00351	Metabolism	Carbohydrate Metabolism
C_0151	0.00012	0.00021	0.00011	0	0.0003	0.00021	0.00015	0.00051	0	0	0	0	0	0	0	Gluconolactone	7027	HMDB0000150	C00198	Gluconolactone	map00030	Pentose phosphate pathway			D-Glucose:NAD+ 1-oxidoreductase; D-Glucose + NAD+ <=> D-Glucono-1,5-lactone + NADH + H+	R00300	Metabolism	Carbohydrate Metabolism
A_0110	0.00032	0	0.00025	0.00041	0.00069	0.00056	0.00038	0.0013	0.00024	0.00017	0.00024	0.00016	0.00015	0.00014	0.00013	Gluconic acid	10690	HMDB0000625	C00257	D-Gluconic acid	map00030	Pentose phosphate pathway	M00308	Semi-phosphorylative Entner-Doudoroff pathway, gluconate => glycerate-3P	D-gluconate hydro-lyase (2-dehydro-3-deoxy-D-gluconate-forming); D-Gluconic acid <=> 2-Dehydro-3-deoxy-D-gluconate + H2O	R01538	Metabolism	Carbohydrate Metabolism
C_0019	0.015	0.019	0.016	0.035	0.017	0.01	0.021	0.026	0.02	0.032	0.035	0.018	0.038	0.039	0.012	Glycerol	753	HMDB0000131	C00116	Glycerol	map00040	Pentose and glucuronate interconversions	M00098	Acylglycerol degradation	Galactosylglycerol galactohydrolase; 3-beta-D-Galactosyl-sn-glycerol + H2O <=> Galactose + Glycerol	R03616	Metabolism	Carbohydrate Metabolism
A_0082	0	0	0.00011	0	5.3e-05	5.9e-05	0	0	0	0	0.00012	8e-05	0	0	7.8e-05	Ascorbic acid	54670067	HMDB0000044	C00072	L-Ascorbic acid	map00053	Ascorbate and aldarate metabolism	M00114	Ascorbate biosynthesis, plants, fructose-6P => ascorbate	violaxanthin:ascorbate oxidoreductase; Violaxanthin + Ascorbate <=> Antheraxanthin + Dehydroascorbate + H2O	R07178	Metabolism	Carbohydrate Metabolism
A_0034	5.5e-05	0.00031	5.4e-05	0	0	4.4e-05	4e-05	0.00063	0	0	4.1e-05	0	0	0	0	Threonic acid	5460407	HMDB0000943	C01620	Threonate	map00053	Ascorbate and aldarate metabolism			L-Threonate:NAD+ 3-oxidoreductase; Threonate + NAD+ <=> 3-Dehydro-L-threonate + NADH + H+	R03733	Metabolism	Carbohydrate Metabolism
A_0002	0.011	0.0037	0.0062	0.0033	0.0028	0.004	0.0035	0.0048	0.0039	0	0.0026	0.0018	0.002	0.002	0.0049	Propionic acid	1032	HMDB0000237	C00163	Propionic acid	map00640	Propanoate metabolism			propanoate:CoA ligase (ADP-forming); ATP + Propanoate + CoA <=> ADP + Orthophosphate + Propanoyl-CoA	R00920	Metabolism	Carbohydrate Metabolism
A_0005	0.024	0.0028	0.023	0.0061	0.0051	0.0067	0.0026	0.0052	0.0059	0.0015	0.0034	0.0025	0.0036	0.0035	0.021	Butyric acid	264 6590	HMDB0000039 HMDB0001873	C00246	Butanoic acid	map00650	Butanoate metabolism			Butanoyl-CoA:acetoacetate CoA-transferase; Butanoyl-CoA + Acetoacetate <=> Butanoic acid + Acetoacetyl-CoA	R01365	Metabolism	Carbohydrate Metabolism
C_0001	0.0015	0.0017	0.0014	0.00098	0.00076	0.0007	0.00049	0.00082	0.0004	0.00097	0.00058	0.00045	0.00076	0.00062	0.0019	Trimethylamine	1146	HMDB0000906	C00565	Trimethylamine	map00680	Methane metabolism	M00563	Methanogenesis, methylamine/dimethylamine/trimethylamine => methane	tetramethylammonium:[Co(I) corrinoid protein] Co-methyltransferase; Tetramethylammonium + Co(I) corrinoid protein <=> Trimethylamine + Methyl-Co(III) corrinoid protein	R10017	Metabolism	Energy Metabolism
C_0009	0.00018	0.0053	0	0.00032	0.00031	0.0003	0.00018	0.005	0	0.00017	0	0	0	0	0	Trimethylamine N-oxide	1145	HMDB0000925	C01104	N,N-Dimethyl-methanamine-N-oxide	map00680	Methane metabolism			trimethylamine:cytochrome c oxidoreductase; Trimethylamine + 2 Ferricytochrome c + H2O <=> Trimethylamine N-oxide + 2 Ferrocytochrome c + 2 H+	R02560	Metabolism	Energy Metabolism
A_0029	0.00028	0.00035	0.0002	0	0	0	0	0.00079	0	0	0	0	0	0	0	Glutaric acid	743 6950476	HMDB0000661 HMDB0001844	C00489	Glutaric acid	map00071	Fatty acid degradation			glutarate, 2-oxoglutarate:oxygen oxidoreductase ((S)-2-hydroxyglutarate-forming); Glutarate + 2-Oxoglutarate + Oxygen <=> (S)-2-Hydroxyglutarate + Succinate + CO2	R12216	Metabolism	Lipid Metabolism
C_0008	0.0038	0.005	0.005	0.0056	0.0078	0.0091	0.0083	0.014	0.01	0.0026	0.0019	0.002	0.0027	0.0028	0.0048	Gly	750	HMDB0000123	C00037	Glycine	map00120	Primary bile acid biosynthesis	M00346	Formaldehyde assimilation, serine pathway	L-threonine acetaldehyde-lyase (glycine-forming); L-Threonine <=> Glycine + Acetaldehyde	R00751	Metabolism	Lipid Metabolism
C_0059	0.0091	0.015	0.0043	0.011	0.0084	0.014	0.032	0.034	0.032	0.0013	0.0067	0.0035	0.0023	0.0026	0.0071	Taurine	1123	HMDB0000251	C00245	l-Taurine	map00120	Primary bile acid biosynthesis			taurine:pyruvate aminotransferase; Taurine + Pyruvate <=> Sulfoacetaldehyde + L-Alanine	R05652	Metabolism	Lipid Metabolism
A_0171	0.01	0.021	0.011	0.0051	0.011	0.012	0.018	0.027	0.023	0.0027	0.0046	0.0047	0.0056	0.0056	0.018	Cholic acid	221493	HMDB0000619	C00695	Cholic acid	map00120	Primary bile acid biosynthesis	M00104	Bile acid biosynthesis, cholesterol => cholate/chenodeoxycholate	choloyl-CoA hydrolase; Choloyl-CoA + H2O <=> Cholic acid + CoA	R07296	Metabolism	Lipid Metabolism
A_0072	5.1e-05	0	4.5e-05	0	3.4e-05	3.5e-05	0	0	0	0	0	4.5e-05	0	2.5e-05	6.6e-05	Glycerol 3-phosphate	439162	HMDB0000126	C00093	sn-Glycerol 3-phosphate	map00561	Glycerolipid metabolism	M00089	Triacylglycerol biosynthesis	sn-Glycero-3-phosphoethanolamine glycerophosphohydrolase; sn-Glycero-3-phosphoethanolamine + H2O <=> Ethanolamine + sn-Glycerol 3-phosphate	R01470	Metabolism	Lipid Metabolism
C_0003	0.00037	0.00063	0.00046	0	0	0	0	0.00069	0	0	0	0	0	0	0	Ethanolamine	700	HMDB0000149	C00189	Ethanolamine	map00564	Glycerophospholipid metabolism	M00092	Phosphatidylethanolamine (PE) biosynthesis, ethanolamine => PE	ethanolamine ammonia-lyase (acetaldehyde-forming); Ethanolamine <=> Acetaldehyde + Ammonia	R00749	Metabolism	Lipid Metabolism
C_0100	7.1e-06	1.3e-05	1.8e-05	8e-06	1e-05	1.4e-05	1.2e-05	1.6e-05	0	1.3e-05	9.9e-06	9.6e-06	0	0	1.8e-05	4-Methyl-5-thiazoleethanol	1136		C04294	Thiamine thiozole	map00730	Thiamine metabolism	M00899	Thiamine salvage pathway, HMP/HET => TMP	Thiamin:beta 2-methyl-4-aminopyrimidine-5-methenyltransferase; Thiamine + Pyridine <=> Heteropyrithiamine + 5-(2-Hydroxyethyl)-4-methylthiazole	R02863	Metabolism	Metabolism of Cofactors and Vitamins
C_0266	7.5e-05	6.1e-05	9.1e-05	4.9e-05	5.2e-05	6.9e-05	4.3e-05	7e-05	0	0	3.4e-05	3e-05	0	0	9.5e-05	Riboflavin	493570	HMDB0000244	C00255	Riboflavin	map00740	Riboflavin metabolism	M00125	Riboflavin biosynthesis, plants and bacteria, GTP => riboflavin/FMN/FAD	riboflavin-5-phosphate phosphohydrolase; FMN + H2O <=> Riboflavin + Orthophosphate	R00548	Metabolism	Metabolism of Cofactors and Vitamins
C_0140	0.00021	0.00029	0.00021	0.00018	0.0001	0.00016	0.00018	0.00015	9e-05	0.0002	0.00022	0.00018	0.00013	0.00014	0.00013	Pyridoxine	1054	HMDB0000239	C00314	Pyridoxine	map00750	Vitamin B6 metabolism			Primary alcohol:(acceptor) oxidoreductase; Pyridoxine + Oxygen <=> Isopyridoxal + Hydrogen peroxide	R01910	Metabolism	Metabolism of Cofactors and Vitamins
C_0138	0.0001	3.8e-05	0.00021	5.1e-05	6.5e-05	8.7e-05	4.5e-05	5.3e-05	3.1e-05	3.5e-05	3.5e-05	2.1e-05	4.7e-05	5.2e-05	0.00017	Pyridoxamine	1052	HMDB0001431	C00534	Pyridoxamine	map00750	Vitamin B6 metabolism			Nomega,Nomega-dimethyl-L-arginine dimethylamidohydrolase; NG,NG-Dimethyl-L-arginine + H2O <=> Dimethylamine + L-Citrulline	R02513	Metabolism	Metabolism of Cofactors and Vitamins
C_0137	5.3e-05	7.7e-05	8.8e-05	8e-05	6.1e-05	9e-05	6.9e-05	9.5e-05	5.5e-05	6.1e-05	4.7e-05	5.3e-05	5.8e-05	6.4e-05	8.9e-05	Pyridoxal	1050	HMDB0001545	C06051	Pyridoxal	map00750	Vitamin B6 metabolism			Primary alcohol:(acceptor) oxidoreductase; Pyridoxine + Oxygen <=> Isopyridoxal + Hydrogen peroxide	R01910	Metabolism	Metabolism of Cofactors and Vitamins
C_0056	3.2e-05	0.0001	0	6.5e-05	2.4e-05	2.6e-05	0	2.6e-05	0	4.4e-05	7.1e-05	5.8e-05	0	0	0	Nicotinamide	936	HMDB0001406	C00153	Niacinamide	map00760	Nicotinate and nicotinamide metabolism			NAD+:peptide-diphthamide N-(ADP-D-ribosyl)transferase; NAD+ + Peptide diphthamide <=> Nicotinamide + Peptide N-(ADP-D-ribosyl)diphthamide	R04074	Metabolism	Metabolism of Cofactors and Vitamins
C_0058	0.0022	0.0016	0.0055	0.0017	0.0019	0.0026	0.0014	0.002	0.001	0.0012	0.0011	0.00097	0.0015	0.0016	0.0077	Nicotinic acid	938	HMDB0001488	C00253	Nicotinic acid	map00760	Nicotinate and nicotinamide metabolism	M00622	Nicotinate degradation, nicotinate => fumarate	Nicotine + CO2 + H+ <=> 1-Methylpyrrolinium + Nicotinate	R02861	Metabolism	Metabolism of Cofactors and Vitamins
C_0088	0.00012	0.00074	0.00015	8.9e-05	8.9e-05	0.00011	0.00011	0.0028	0	8.2e-05	0	0	9.4e-05	0	6.7e-05	Trigonelline	5570	HMDB0000875	C01004	Trigonelline	map00760	Nicotinate and nicotinamide metabolism					Metabolism	Metabolism of Cofactors and Vitamins
C_0087	3.9e-05	0.00093	0	4.3e-05	0	1.3e-05	1.3e-05	0.0011	0	2.1e-05	0	1.2e-05	1.8e-05	0	0	1-Methylnicotinamide	457	HMDB0000699	C02918	N(1)-Methylnicotinamide	map00760	Nicotinate and nicotinamide metabolism			Aldehyde:oxygen oxidoreductase; 1-Methylnicotinamide + Oxygen + H2O <=> N1-Methyl-4-pyridone-5-carboxamide + Hydrogen peroxide + H+	R04085	Metabolism	Metabolism of Cofactors and Vitamins
C_0117	3.5e-05	0.00037	2.1e-05	3e-05	0	0	5.3e-05	0.00059	3.9e-05	0	0	0	0	0	0	N1-Methyl-4-pyridone-5-carboxamide	440810	HMDB0004194	C05843	1,4-Dihydro-1-methyl-4-oxo-3-pyridinecarboxamide	map00760	Nicotinate and nicotinamide metabolism			Aldehyde:oxygen oxidoreductase; 1-Methylnicotinamide + Oxygen + H2O <=> N1-Methyl-4-pyridone-5-carboxamide + Hydrogen peroxide + H+	R04085	Metabolism	Metabolism of Cofactors and Vitamins
A_0125	0.00027	0.00023	0.00057	0.00016	0.00022	0.0003	0.00021	0.00036	0.00011	0.00016	0.00014	0.00013	0.00021	0.00021	0.0006	Pantothenic acid	6613	HMDB0000210	C00864	Pantothenic acid	map00410	beta-Alanine metabolism	M00119	Pantothenate biosynthesis, valine/L-aspartate => pantothenate	Pantothenate amidohydrolase; Pantothenate + H2O <=> (R)-Pantoate + beta-Alanine	R02474	Metabolism	Metabolism of Other Amino Acids
C_0036	1.2e-05	4.4e-05	1.2e-05	0	0	3.3e-05	4.5e-05	0.00027	5.9e-05	0	2e-05	0	0	0	9e-06	Hypotaurine	107812	HMDB0000965	C00519	Hypotaurine	map00430	Taurine and hypotaurine metabolism			3-sulfino-L-alanine carboxy-lyase; 3-Sulfino-L-alanine <=> Hypotaurine + CO2	R02466	Metabolism	Metabolism of Other Amino Acids
A_0024	0.00064	0.0012	0.00042	0.0003	0.00057	0.00052	0.0011	0.0013	0.00091	5.5e-05	0.00036	0.00016	0.00027	0.00038	0.00051	Isethionic acid	7866	HMDB0003903	C05123	2-Hydroxyethanesulfonic acid	map00430	Taurine and hypotaurine metabolism					Metabolism	Metabolism of Other Amino Acids
A_0134	0	5.5e-05	3.2e-05	0	3.1e-05	4.2e-05	9.2e-05	0.00016	5.9e-05	0	0	0	0	0	5.7e-05	γ-Glu-Taurine	68759	HMDB0004195	C05844	Glutaurine	map00430	Taurine and hypotaurine metabolism					Metabolism	Metabolism of Other Amino Acids
C_0015	0.023	0.011	0.023	0.026	0.029	0.031	0.026	0.039	0.032	0.013	0.0075	0.012	0.0089	0.0098	0.017	Ala	602	HMDB0000161,HMDB0001310	C01401	DL-Alanine	map00460	Cyanoamino acid metabolism			Glycolaldehyde + 2-Oxobutanoate + Alanine <=> Pyridoxine	R05840	Metabolism	Metabolism of Other Amino Acids
A_0025	0.00013	0.00026	0.0002	0	9.4e-05	0.00031	0.00012	0.00046	7.9e-05	0.00011	7.1e-05	8.5e-05	0.00011	8.9e-05	0.00019	5-Oxoproline	7405	HMDB0000267	C01879	Pidolic acid	map00480	Glutathione metabolism			5-oxo-L-proline amidohydrolase (ATP-hydrolysing); ATP + 5-Oxoproline + 2 H2O <=> ADP + Orthophosphate + L-Glutamate	R00251	Metabolism	Metabolism of Other Amino Acids
C_0062	0.0016	0.0011	0.0015	0.0024	0.0013	0.0017	0.0019	0.0027	0.0018	0.001	0.0013	0.001	0.0011	0.001	0.0016	3-Hydroxy-2-methyl-4-pyrone	8369	HMDB0030776	C11918	Maltol	map00523	Polyketide sugar unit biosynthesis			dTDP-3,4-dioxo-2,6-dideoxy-D-glucose <=> Maltol + dTDP	R06443	Metabolism	Metabolism of Terpenoids and Polyketides
C_0187	8.3e-05	0.00011	6.6e-05	0	0	4.4e-05	0	0	0	0	7.8e-05	5.6e-05	0	0	4.1e-05	Zeatin	449093		C00371	trans-Zeatin	map00908	Zeatin biosynthesis			O-Acetyl-L-serine acetate-lyase (adding N6-substituted adenine); O-Acetyl-L-serine + Zeatin <=> Lupinate + Acetate	R03133	Metabolism	Metabolism of Terpenoids and Polyketides
C_0233	2.8e-05	2.3e-05	2.2e-05	0	1.5e-05	1.7e-05	0	1.5e-05	0	1.7e-05	2.6e-05	1.9e-05	9.8e-05	8.8e-05	3.3e-05	Adenosine	60961	HMDB0000050	C00212	Adenosine	map00230	Purine metabolism			S-adenosyl-L-methionine hydrolase (adenosine-forming); S-Adenosyl-L-methionine + H2O <=> Adenosine + L-Methionine	R12098	Metabolism	Nucleotide Metabolism
C_0114	0.00074	0.00011	0.00011	0.00045	0.00033	0.00049	0.00033	0.00038	0.00064	0.00023	0.00042	0.00018	0.00028	0.0003	0.00012	Guanine	764	HMDB0000132	C00242	Guanine	map00230	Purine metabolism			GMP:diphosphate 5-phospho-alpha-D-ribosyltransferase; GMP + Diphosphate <=> Guanine + 5-Phospho-alpha-D-ribose 1-diphosphate	R01229	Metabolism	Nucleotide Metabolism
C_0086	0.0045	0.0021	0.011	0.0035	0.0044	0.0062	0.0025	0.0016	0.002	0.0021	0.0026	0.0021	0.0021	0.0028	0.012	Hypoxanthine	790	HMDB0000157	C00262	Hypoxanthine	map00230	Purine metabolism			IMP:NAD+ oxidoreductase; IMP + NAD+ + H2O <=> Xanthosine 5-phosphate + NADH + H+	R01130	Metabolism	Nucleotide Metabolism
C_0234	0.0012	0.0021	0.0025	0.00095	0.00083	0.0012	0.0014	0.0041	0.0016	0.0006	0.00095	0.00073	0.00054	0.00063	0.0031	Inosine	6021	HMDB0000195	C00294	Inosine	map00230	Purine metabolism			inosine:oxygen 5-oxidoreductase; 2 Inosine + Oxygen <=> 2 5-Oxoinosine + 2 H2O	R00055	Metabolism	Nucleotide Metabolism
A_0067	7.1e-05	0.00017	5.9e-05	0	3.3e-05	5.2e-05	2e-05	0.00025	0	3e-05	0	0	2.4e-05	2.7e-05	2.2e-05	Uric acid	1175	HMDB0000289	C00366	Uric acid	map00230	Purine metabolism	M00546	Purine degradation, xanthine => urea	Xanthine:oxygen oxidoreductase; Xanthine + H2O + Oxygen <=> Urate + Hydrogen peroxide	R02107	Metabolism	Nucleotide Metabolism
C_0116	0.0031	0.0012	0.005	0.00099	0.0018	0.0022	0.0011	0.00071	0.00063	0.001	0.00094	0.00057	0.001	0.0013	0.0054	Xanthine	1188	HMDB0000292	C00385	Xanthine	map00230	Purine metabolism	M00546	Purine degradation, xanthine => urea	Xanthine + H2O <=> 5-Ureido-4-imidazole carboxylate	R02141	Metabolism	Nucleotide Metabolism
C_0014	0.0014	0.00052	0.0019	0.00046	0.0004	0.0006	0.00047	0.0008	0.00036	0	0	0.00025	0	0	0.0023	β-Alanine	239	HMDB0000056	C00099	beta-Alanine	map00240	Pyrimidine metabolism	M00046	Pyrimidine degradation, uracil => beta-alanine, thymine => 3-aminoisobutanoate	3-Guanidinopropanoate amidinopropionase; 3-Guanidinopropanoate + H2O <=> beta-Alanine + Urea	R00913	Metabolism	Nucleotide Metabolism
C_0039	0.0015	0.00043	0.0026	0.00063	0.00097	0.001	0.00055	0.00057	0.00043	0.00052	0.00051	0.00035	0	0.00077	0.0026	Uracil	1174	HMDB0000300	C00106	Uracil	map00240	Pyrimidine metabolism	M00046	Pyrimidine degradation, uracil => beta-alanine, thymine => 3-aminoisobutanoate	5,6-Dihydrouracil:NADP+ oxidoreductase; 5,6-Dihydrouracil + NADP+ <=> Uracil + NADPH + H+	R00978	Metabolism	Nucleotide Metabolism
C_0208	0.00024	0.00038	0.00021	0.00023	0.00014	0.0002	0.0002	0.00027	0.00026	0.0002	0.00021	0.00017	0.00023	0.00023	0.00018	Thymidine	5789	HMDB0000273	C00214	Thymidine	map00240	Pyrimidine metabolism			ADP:thymidine 5-phosphotransferase; ADP + Thymidine <=> AMP + dTMP	R01568	Metabolism	Nucleotide Metabolism
C_0037	7.3e-05	2.9e-05	5.7e-05	9.7e-05	0.00016	0.00016	9.2e-05	9.9e-05	0	0	0	7.1e-05	0	0	4.7e-05	Cytosine	597	HMDB0000630	C00380	Cytosine	map00240	Pyrimidine metabolism			Cytosine aminohydrolase; Cytosine + H2O <=> Uracil + Ammonia	R00974	Metabolism	Nucleotide Metabolism
A_0051	6.5e-05	5.6e-05	0	0	0	6.8e-05	6.7e-05	6.2e-05	4.3e-05	0	0	0	0	0	2.4e-05	2,3-Dihydroxybenzoic acid	19	HMDB0000397	C00196	2,3-Dihydroxybenzoic acid	map00362	Benzoate degradation			2,3-dihydroxybenzoate carboxy-lyase; 2,3-Dihydroxybenzoate <=> Catechol + CO2	R00821	Metabolism	Xenobiotics Biodegradation and Metabolism
A_0035	0.0003	0.0002	0.0004	0.00042	0.0004	0.00051	0.00019	0.00057	0.00031	0	0.00018	8.2e-05	0	0	0.00039	4-Methylbenzoic acid	7470 8373 7418		C01454	4-Methylbenzoic acid	map00622	Xylene degradation	M00537	Xylene degradation, xylene => methylbenzoate	Toluate + Oxygen + NADH + H+ <=> cis-1,2-Dihydroxy-4-methylcyclohexa-3,5-diene-1-carboxylate + NAD+	R05290	Metabolism	Xenobiotics Biodegradation and Metabolism
A_0061	7.6e-05	0.00011	9.6e-05	0.00022	0.00011	7.3e-05	0.00014	0.00015	0.00017	0.00019	0.00015	9.9e-05	0.00015	0.00017	6.6e-05	Terephthalic acid	7489	HMDB0002428	C06337	Terephthalic acid	map00624	Polycyclic aromatic hydrocarbon degradation	M00624	Terephthalate degradation, terephthalate => 3,4-dihydroxybenzoate			Metabolism	Xenobiotics Biodegradation and Metabolism
A_0112	1.8e-05	4e-05	1.6e-05	0	0	0	0	8.3e-05	0	0	0	0	0	0	0	Syringic acid	10742	HMDB0002085	C10833	Syringic acid	map00627	Aminobenzoate degradation					Metabolism	Xenobiotics Biodegradation and Metabolism
C_0023	0	2.8e-05	0	9.7e-05	4.1e-05	0	0	5.5e-05	0	0	0	0	0	0	1.4e-05	Cyclohexylamine	7965		C00571	Cyclohexylamine	map00930	Caprolactam degradation			Cyclohexylamine:oxygen oxidoreductase (deaminating); Cyclohexylamine + Oxygen + H2O <=> Cyclohexanone + Hydrogen peroxide + Ammonia	R02233	Metabolism	Xenobiotics Biodegradation and Metabolism
A_0011	0.0031	0.00074	0.0027	0.0015	0.0017	0.0025	0.00065	0.0017	0.0007	0.00027	0.00067	0.00037	0.00038	0.00045	0.003	ISOVALERIC ACID	10430 8314 7991	HMDB0000718 HMDB0002176 HMDB0000892	C08262	Isovaleric acid	map01065	Biosynthesis of alkaloids derived from histidine and purine					Metabolism	Chemical structure transformation maps
C_0183	8.5e-05	6.7e-05	7e-05	3.7e-05	2.6e-05	3e-05	3.2e-05	0	0	6.2e-05	4.7e-05	4.8e-05	0	0	4.3e-05	Lipoamide	863	HMDB0000962	C00248	alpha-Lipoic acid amide
C_0105	0.0022	0.003	0.0041	0.0076	0.0072	0.01	0.0082	0.013	0.01	0.0034	0.0026	0.0022	0.0028	0.0032	0.0037	Glutamine	738	HMDB0000641,HMDB0003423	C00303	Glutamine
C_0159	0.00021	6.6e-05	0.00022	7.1e-05	6e-05	7.4e-05	2.6e-05	3.3e-05	1.7e-05	5.7e-05	2.2e-05	3.2e-05	4.2e-05	2.8e-05	0.00014	N1-Acetylspermidine	496	HMDB0001276	C00612	N(1)-Acetylspermidine
A_0033	0.002	0.0022	0.0017	0.0028	0.0044	0.0036	0.0033	0.004	0.0021	0.0018	0.0018	0.0022	0.0014	0.002	0.00089	Malic acid	525	HMDB0000156,HMDB0000744	C00711	Malic acid
C_0181	0.00073	0.00078	0.00067	0.0017	0.0019	0.0023	0.0019	0.0034	0.0029	0.00096	0.00049	0.00048	0.00033	0.0005	0.0006	Trp	1148	HMDB0000929	C00806	dl-Tryptophan
C_0160	5.6e-05	2.3e-05	8e-05	1.9e-05	1.2e-05	1.5e-05	1.6e-05	1.8e-05	0	6.3e-06	0	1.4e-05	1.4e-05	0	6.5e-05	N8-Acetylspermidine	123689	HMDB0002189	C01029	N(8)-Acetylspermidine					N8-acetylspermidine amidohydrolase; N8-Acetylspermidine + H2O <=> Acetate + Spermidine	R07300
C_0144	0.00016	5.3e-05	0.0002	9.3e-05	4.2e-05	4.6e-05	0	0.00016	0	0	0	4.3e-05	0	0	0.00024	N5-Ethylglutamine	439378		C01047	Theanine
A_0008	0.013	0.0056	0.0015	0.0056	0.0047	0.0055	0.0061	0.016	0.007	0.0079	0.0046	0.014	0.0042	0.0045	0.00049	Lactic acid	612	HMDB0000190,HMDB0001311	C01432	Lactic acid					lactate:NAD+,ferredoxin oxidoreductase; Lactate + 2 NAD+ + 2 Reduced ferredoxin <=> Pyruvate + 2 NADH + 2 Oxidized ferredoxin	R11676
C_0123	0.00032	0.0049	0.0002	0.00032	0.00031	0.00033	0.00033	0.006	0.00027	0.00029	0.0001	6.8e-05	0	6.3e-05	9.3e-05	Allantoin	204	HMDB0000462	C01551	Allantoin
C_0111	0.0031	0.0024	0.0047	0.0067	0.0086	0.012	0.0066	0.013	0.0083	0.0026	0.0019	0.0015	0.0015	0.0015	0.0042	Met	876	HMDB0000696	C01733	(+/-)-Methionine
C_0136	0.0066	0.0059	0.0066	0.017	0.017	0.022	0.019	0.035	0.025	0.0082	0.0038	0.0049	0.0037	0.0045	0.0058	Phe	994	HMDB0000159	C02057	Phenylalanine
A_0046	5.8e-05	0.00011	0	0	3.1e-05	2.6e-05	0	0.00013	3e-05	0	5.7e-05	0	0	0	3.2e-05	Mevalonic acid	134965	HMDB0000227	C02104	Pentanoic acid, 3,5-dihydroxy-3-methyl-, (S)-
C_0134	5e-05	0.00011	0.0001	0	3.9e-05	3.2e-05	0	0.00011	0	0	0	0	0	0	9e-05	7-Methylguanine	11361	HMDB0000897	C02242	7-Methylguanine
C_0006	0.00018	0.00043	0.00011	0	0	0.0001	0.00013	0.0012	0	0	0	0.0001	0	0.0001	9.7e-05	Methylguanidine	10111	HMDB0001522	C02294	1-Methylguanidine
A_0062	0.0001	5.5e-05	1.9e-05	0	3.2e-05	4.9e-05	9.6e-05	0.00014	3.4e-05	7.9e-05	3.8e-05	0.00012	0	0	0	3-Ethoxybenzoic acid	12126 643327 7690	HMDB0000748,HMDB0000779 HMDB0002072	C02363	3-Ethoxybenzoic acid
A_0039	4.3e-05	6.1e-05	5.2e-05	0	0	4.2e-05	0	0.00012	2e-05	0	0	2.6e-05	0	0	2.7e-05	N-Ethylmaleimide	4362		C02441	N-Ethylmaleimide
C_0118	5.7e-05	7.5e-05	5.4e-05	3.8e-05	0	4.6e-05	0	2.9e-05	0	0	0	2.6e-05	0	0	3.8e-05	4-Aminosalicylic acid	4649		C02518	Aminosalicylic acid
A_0130	0.0002	0.00019	0.00013	0.00014	9.5e-05	0.00021	0.00028	0.00035	0.00032	5.9e-05	0.00011	5.8e-05	6.6e-05	0.0001	0.00014	Dodecanedioic acid	12736	HMDB0000623	C02678	Dodecanedioic acid
C_0126	7.2e-05	8.4e-05	0.0001	6.7e-05	7.3e-05	7.9e-05	9.4e-05	0.00011	0	6.1e-05	8.1e-05	6.6e-05	0	5.6e-05	0.0001	N6-Methyllysine	164795	HMDB0002038	C02728	Epsilon-N-methyllysine					N6-Methyl-L-lysine:oxygen oxidoreductase (demethylating); N6-Methyl-L-lysine + H2O + Oxygen <=> L-Lysine + Formaldehyde + Hydrogen peroxide	R00612
A_0022	0.00015	0.00016	5e-05	0.0002	0	5.4e-05	0.00014	0.00026	7.4e-05	4.8e-05	9.5e-05	0.00011	0	0	2.7e-05	5-Hydroxypentanoic acid	25945	HMDB0061927	C02804	5-Hydroxyvaleric acid					Acetyl-CoA:5-hydroxypentanoate CoA-transferase; Acetyl-CoA + 5-Hydroxypentanoate <=> Acetate + 5-Hydroxypentanoyl-CoA	R04057
C_0139	2.5e-05	3.3e-05	3.3e-05	2.5e-05	2.9e-05	3.9e-05	3.2e-05	4.4e-05	2.6e-05	2.3e-05	3.6e-05	2.9e-05	3.5e-05	4.4e-05	4.6e-05	Tyr-Arg	123804		C02993	Kyotorphin					L-Tyrosine:L-arginine ligase (AMP-forming); ATP + L-Tyrosine + L-Arginine <=> AMP + Diphosphate + Kyotorphin	R00735
A_0031	0.00037	4e-05	7.2e-05	0.00016	3.2e-05	8.5e-05	4.8e-05	0.00012	5.3e-05	0.00016	5.1e-05	0.00018	0	0	0	2-Hydroxy-4-methylvaleric acid	439960	HMDB0000624	C03264	(R)-2-Hydroxy-4-methylpentanoic acid
C_0030	0.00049	0.00026	0.00063	0.00078	0.00034	0.00065	0.0011	0.0014	0.00074	0.00056	0.00036	0.00053	0	0	0.00046	2-Aminoisobutyric acid	6119 6657	HMDB0001906 HMDB0000452	C03665	Alanine, 2-methyl-
C_0235	0	1.6e-05	2.6e-05	1.6e-05	0	3.2e-05	2.3e-05	4.6e-05	0	0	0	0	0	0	2.2e-05	γ-Glu-Gln	150914	HMDB0011738	C05283	gamma-L-Glutamyl-L-glutamine
C_0022	9.1e-05	8.6e-05	3.5e-05	4e-05	2.7e-05	4.6e-05	4.5e-05	5.7e-05	0	6.4e-05	5.6e-05	5e-05	0	3.7e-05	3.7e-05	1H-Imidazole-4-methanol	1745		C05562	4-(Hydroxymethyl)imidazole
C_0109	0.00056	0.0002	0.0026	0	0.00037	0.00035	0.00013	0.0002	0.00013	0.0001	0.00021	8e-05	0.0006	0.00065	0.0052	3-Aminopentanedioic acid	73064		C05574	3-Aminoglutaric acid					L-glutamate 2,3-aminomutase; L-Glutamate <=> 3-Aminopentanedioate	R10153
C_0010	0.00022	0.00019	0.00012	0.00055	0	0.00017	0	0.00022	0	0	0	0.00016	0	0	0.00014	Isopropanolamine	4	HMDB0012136	C05771	1-Amino-2-propanol					Cobyrinate + 1-Aminopropan-2-ol + 6 Ammonia <=> Cobinamide + 7 H2O	R04975
C_0021	6.2e-05	3.1e-05	3.1e-05	5.6e-05	0	5.3e-05	0	4.3e-05	0	0	0	5.4e-05	0	0	0	2,5-Pyrroledione	10935		C07272	Maleimide
C_0112	7.8e-05	7.8e-05	7.7e-05	9.9e-05	9.7e-05	0.00012	9.2e-05	0.00022	0.00011	0	4.2e-05	4e-05	6.4e-05	7.3e-05	7.3e-05	Penicillamine	5852		C07418	D-Penicillamine
C_0251	5.4e-05	7.1e-05	3.1e-05	7.3e-05	1.6e-05	1.7e-05	2.7e-05	2.5e-05	1.5e-05	4.8e-05	4.3e-05	3.8e-05	0	1.8e-05	1.9e-05	Phenoxybenzamine	4768		C07435	Phenoxybenzamine
C_0225	0.00073	0.00052	0.0009	0.002	0.00081	0.0007	0.001	0.0011	0.00092	0.0008	0.0012	0.00074	0.00093	0.00091	0.00067	XC0154	3182		C07819	Dyphylline
A_0096	0.00013	0.00011	0.0001	0	7.9e-05	8.3e-05	0.0001	0.00014	0	0	0	0	9.7e-05	0	0.00013	Azelaic acid	2266	HMDB0000784	C08261	Nonanedioic acid
A_0079	4.5e-05	6.5e-05	4.8e-05	0	0	4.6e-05	4.6e-05	0	0	0	0	0	0	0	4.7e-05	Suberic acid	10457	HMDB0000893	C08278	Octanedioic acid
C_0125	0.00067	0.00027	0.0015	0.00078	0.00056	0.0011	0.00042	0.001	0.00038	0.0003	0.00026	0.00022	0.0003	0.00037	0.0017	Daminozide	15331 5460362	HMDB0003459	C10996	Daminozide
C_0209	0.00047	0.00055	0.00068	0.00026	0.00029	0.00027	0.00049	0.00057	0.00039	0.00045	0.00057	0.00043	0.00048	0.00048	0.00067	Diphenylcarbazide	8789		C11232	Carbonic dihydrazide, 2,2'-diphenyl-
C_0192	2.5e-05	2.8e-05	0	0	0	1.2e-05	2.4e-05	0	0	2e-05	0	2e-05	0	0	0	6-Benzylaminopurine	62389		C11263	N-Benzyladenine
C_0078	0.011	0.0079	0.0087	0.019	0.025	0.028	0.028	0.047	0.04	0.008	0.0049	0.0042	0.0048	0.0062	0.0064	Ile	791	HMDB0000172	C16434	DL-Isoleucine
C_0042	0.0076	0.01	0.0089	0.011	0.013	0.016	0.019	0.023	0.018	0.0066	0.005	0.0055	0.0055	0.0063	0.0098	Proline	614	HMDB0000162,HMDB0003411	C16435	Proline
C_0156	0.0036	0.0027	0.0041	0.0089	0.0087	0.013	0.0096	0.018	0.013	0.0042	0.0018	0.0023	0.0016	0.0019	0.004	Tyr	1153	HMDB0000158
A_0183	0.00037	0.00087	7e-05	0.00017	0.00018	0.00028	0.0015	0.0021	0.0018	0.00014	0.00033	0.0002	0.00042	0.00042	0.00013	Taurocholic acid	46783527	HMDB0000036
C_0079	0.016	0.013	0.014	0.035	0.037	0.043	0.046	0.08	0.064	0.015	0.0086	0.0086	0.0077	0.01	0.011	Leu	857	HMDB0000687
C_0082	0.0033	0.00081	0.0043	0.011	0.0025	0.0042	0.0036	0.0032	0.0052	0.001	0.001	0.00078	0.00085	0.00084	0.0048	Ornithine	389	HMDB0000214,HMDB0003374
C_0121	0.0015	0.0019	0.0018	0.0037	0.0042	0.0053	0.0054	0.0068	0.0055	0.0019	0.0013	0.0015	0.00098	0.0012	0.002	His	773	HMDB0000177
C_0148	0.0033	0.0016	0.008	0.0077	0.0088	0.013	0.0042	0.0023	0.0055	0.0026	0.0019	0.0018	0.0013	0.0014	0.0096	Citrulline	9750	HMDB0000904
C_0236	0.00012	9.6e-05	0.00015	0.00028	0.00023	0.00028	0.00024	0.00035	0.00026	0.00011	0.0001	0.00011	9.1e-05	0.00011	0.00017	Glu-Glu	439500
C_0045	0.012	0.009	0.01	0.018	0.022	0.024	0.031	0.046	0.037	0.01	0.0055	0.0053	0.0055	0.0066	0.008	Val	1182	HMDB0000883
C_0084	0.006	0.0099	0.007	0.0095	0.016	0.019	0.018	0.019	0.017	0.0037	0.0043	0.0031	0.0038	0.0046	0.0061	Asp	424	HMDB0000191,HMDB0006483
C_0034	0.0046	0.0048	0.0055	0.0076	0.0093	0.012	0.0092	0.015	0.012	0.003	0.0029	0.0024	0.0031	0.0038	0.0043	Ser	617	HMDB0000187,HMDB0003406
C_0198	0.00013	0.00011	0.00019	0.00027	0.00025	0.00031	0.00029	0.00054	0.00034	0.00011	0.0001	0.00012	0.00011	0.00013	0.00023	Ser-Glu
C_0161	0.00079	0.0011	0.0012	0.0015	0.0012	0.0019	0.0012	0.0033	0.0016	0.00063	0.00054	0.00043	0.00034	0.00035	0.0014	N-Acetyllysine	92907	HMDB0000446
C_0231	0.0015	0.0012	0.0016	0.0029	0.0014	0.002	0.0011	0.0014	0.00095	0.0016	0.0014	0.0014	0.0021	0.0021	0.0021	Thiamine	1130	HMDB0000235
C_0106	0.016	0.012	0.022	0.027	0.028	0.034	0.027	0.044	0.033	0.011	0.0078	0.007	0.0072	0.0079	0.022	Lys	866	HMDB0000182,HMDB0003405
A_0063	0.0022	0.0021	0.00083	0.0023	0.0023	0.0041	0.004	0.0041	0.0034	0.00044	0.0013	0.0012	0.0021	0.0023	0.0036	3-(4-Hydroxyphenyl)propionic acid	10394 102526 91	HMDB0002199 HMDB0041683 HMDB0000375
C_0167	6.2e-05	9.8e-05	8e-05	9.7e-05	0.00014	0.00013	0.00014	0.00019	0.00016	3.7e-05	3.2e-05	5.1e-05	2.9e-05	4.5e-05	6.3e-05	Gly-Asp	97363
C_0066	0.00012	0.00016	0.00069	0.00032	0.0004	0.00048	0.00024	0.00042	0.00031	0.00016	0.00014	0.00013	0.00018	0.00023	0.00094	4-Oxo-L-proline	107541
C_0110	0.00067	0.00098	0.0038	0.0016	0.0022	0.0027	0.0016	0.0024	0.0017	0.00082	0.00058	0.00067	0.0009	0.00095	0.0053	Glu	611	HMDB0000148,HMDB0003339
C_0131	0.0001	0.00013	0.00011	0.00015	0.0001	0.00013	0.00018	0.0003	0.00015	0.00012	8.8e-05	8.9e-05	5.3e-05	9.7e-05	0.0001	5-Hydroxylysine	3032849	HMDB0000450
C_0164	8.5e-05	0.00032	0.00014	0.00042	5.7e-05	0.00013	0.00013	0.00058	9.2e-05	0.00016	0.00012	0.00011	4.4e-05	3.4e-05	0.00014	N6,N6,N6-Trimethyllysine	440120	HMDB0001325
A_0099	0.00069	0.00088	0.00066	0.0011	0.00044	0.00087	0.0011	0.0013	0.0008	0.00058	0.001	0.00083	0.00054	0.0005	0.0002	5-Hydroxyindoleacetic acid	1826	HMDB0000763
C_0210	0.0012	0.00055	0.00065	0.00081	0.00075	0.001	0.00068	0.0012	0.00062	0.00064	0.00087	0.00052	0.00066	0.00063	0.00067	Cytidine	6175	HMDB0000089
A_0151	0.00059	0.00042	0.00041	0.00049	0.00043	0.0005	0.00056	0.00038	0.00058	0.00051	0.00065	0.00057	0.00052	0.00051	0.00035	N-Acetylneuraminic acid	439197	HMDB0000230
A_0015	0.0022	0.0023	0.0018	0.0019	0.0017	0.0023	0.0025	0.0025	0.002	0.0009	0.0011	0.00081	0.0011	0.0011	0.0011	Glyceric acid	439194	HMDB0000139,HMDB0006372
A_0109	0.00029	0.00022	0.00024	0.0003	0.00023	0.00028	0.0003	0.00042	0.00044	0.00018	0.0004	0.00024	0.00033	0.0003	0.00018	Ferulic acid	445858	HMDB0000954
A_0148	0.00017	0.00014	0.00071	0.00024	0.00028	0.00035	0.00027	0.00029	0.00016	7.2e-05	9.5e-05	8.6e-05	9.7e-05	0.00013	0.00041	N-Acetylmuramic acid	5462244
A_0065	0.00071	0.00098	0.00061	0.00066	0.00053	0.00065	0.00086	0.0011	0.0008	0.00043	0.00072	0.00048	0.00049	0.00046	0.00068	XA0012
C_0190	0.0022	0.002	0.0033	0.0018	0.0017	0.0022	0.0018	0.0017	0.0018	0.001	0.0018	0.001	0.0018	0.0018	0.0037	N-Acetylgalactosamine	35717 439174 439281	HMDB0000853 HMDB0000215 HMDB0001129
C_0004	0.00054	0.00061	0.00046	0.00045	0.00029	0.00042	0.00035	0.00079	0.0002	0.00052	0.00045	0.00049	0.00029	0.00025	0.00038	XC0001
A_0091	0.00013	0.00018	0.00015	0.00014	7.9e-05	8.1e-05	0.0001	0.00013	7.7e-05	0.00011	0.00016	0.00012	8.2e-05	7.8e-05	0.0001	Homocysteic acid	177491	HMDB0002205
C_0230	7.8e-05	8.7e-05	9.6e-05	5.5e-05	5.5e-05	4.9e-05	5.5e-05	5.6e-05	2.4e-05	5.5e-05	3.2e-05	5.8e-05	2.3e-05	3.4e-05	0.0001	γ-Glu-Asp	161197	HMDB0030419
C_0211	0.001	0.0013	0.0013	0.00072	0.00067	0.00075	0.0008	0.0016	0.00084	0.00045	0.00068	0.00052	0.0005	0.00056	0.0012	Uridine	6029	HMDB0000296
C_0069	0.00021	0.00027	0.00011	0.00016	0.00011	0.00012	9.4e-05	0.00023	7.6e-05	0.00019	0.00016	0.00019	0.00011	0.00013	0.0001	XC0017
C_0103	0.0011	0.0011	0.0019	0.0012	0.0013	0.0016	0.00066	0.0009	0.00073	0.00062	0.00068	0.00058	0.001	0.001	0.0047	γ-Butyrobetaine	134	HMDB0001161
C_0242	0.00071	0.0012	0.00021	0.00047	0.00042	0.00049	0.00082	0.0032	0.0013	0.00035	0.00049	0.00027	0.00039	0.00036	0.00023	Guanosine	6802	HMDB0000133
C_0182	0.00013	0.00019	0.00015	8.5e-05	7.8e-05	9.9e-05	8.2e-05	0.00025	5.2e-05	7.7e-05	6.1e-05	6.7e-05	6.1e-05	4.7e-05	0.00017	Carboxymethyllysine	123800
C_0176	0.00011	0.00029	0.00016	0.00012	8.3e-05	0.00013	0.0001	0.00049	5.9e-05	7.8e-05	6.5e-05	6.2e-05	3.7e-05	5.8e-05	0.00023	ADMA	123831	HMDB0001539
C_0220	5.2e-05	0.00018	0.00012	4.8e-05	6.4e-05	7.3e-05	5.2e-05	0.00011	4.5e-05	3.5e-05	3.2e-05	3.3e-05	3.9e-05	4.9e-05	0.00013	2'-Deoxyinosine	135398593	HMDB0000071
C_0177	7.2e-05	0.00016	6.4e-05	6.8e-05	2e-05	5.9e-05	3.1e-05	0.00015	2.2e-05	4.8e-05	7.8e-05	6.9e-05	2.2e-05	2.8e-05	5e-05	SDMA	169148	HMDB0003334
A_0106	0.0015	0.0003	0.00079	0.00043	0.00034	0.00052	0.00045	0.00023	0.00022	0.00041	0.00062	0.00038	0.00056	0.00051	0.00059	Galacturonic acid	439215 94715	HMDB0002545 HMDB0000127
C_0232	9.5e-05	0.00045	4.3e-05	9e-05	9e-05	0.0001	0.00014	0.0003	0.00021	4e-05	4.7e-05	3.3e-05	8.2e-05	0.00011	4.8e-05	2'-Deoxyguanosine	187790	HMDB0000085
C_0195	0.00012	0.00011	8.4e-05	9.5e-05	5.9e-05	6.2e-05	3.1e-05	4.8e-05	1.9e-05	0.00021	6.3e-05	0.00014	0.00012	8.3e-05	8.6e-05	N1,N8-Diacetylspermidine	389613	HMDB0041947
C_0168	0.001	0.00014	0.00075	0.00025	0.00023	0.0003	0.00037	0.00044	0.00021	0.00011	0.00012	8.8e-05	0.00013	9.2e-05	0.0003	2,6-Diaminopimelic acid	439283	HMDB0001370
C_0129	0.00019	0.00076	0.00037	9.1e-05	0.00021	0.00024	0.00033	0.0023	0.00021	0.00019	0.00019	8.1e-05	0.00017	8.2e-05	0.00018	Carnitine	85	HMDB0000062
C_0068	0.0025	0.0034	0.0013	0.00071	0.00046	0.00089	0.00086	0.0022	0.00069	0.00049	0.0012	0.00079	0.00036	0.00032	0.0013	Pipecolic acid	439227	HMDB0000070,HMDB0000716,HMDB0005960
C_0099	0.00016	0.00042	7.9e-05	8.2e-05	6.7e-05	8.6e-05	7e-05	0.0012	3.5e-05	8.9e-05	0.0001	8.1e-05	5.5e-05	2.7e-05	5e-05	Ectoine	126041
C_0243	1.6e-05	1.7e-05	1.9e-05	4.3e-05	5e-05	6.2e-05	4.4e-05	8.6e-05	6.4e-05	1.7e-05	1.5e-05	1e-05	0	1.8e-05	3.4e-05	His-Glu	7010583
A_0080	0.00012	0.00022	0.00012	0.00019	0.0004	0.00038	0.00066	0.00097	0.00059	0	6.3e-05	4.2e-05	0.00026	0.00035	0.00036	N-Acetylaspartic acid	65065	HMDB0000812
C_0200	5.7e-05	9.5e-05	9.5e-05	0	0.00019	0.0002	0.00013	0.00014	0.00015	4e-05	3.4e-05	3.2e-05	4.1e-05	3.3e-05	0.0001	Thr-Asp	3280446
C_0237	1.8e-05	1.2e-05	0.00012	4.9e-05	4.9e-05	5.7e-05	4.8e-05	8.8e-05	0	2.4e-05	1e-05	1.6e-05	1.9e-05	1.5e-05	0.00018	γ-Glu-Glu	92865	HMDB0011737
A_0092	0.00013	0.00015	7.7e-05	9.9e-05	9.5e-05	0.00017	0.00016	0.00036	0.00017	0	0.00014	7.4e-05	0.0001	9.9e-05	9.7e-05	4-Pyridoxic acid	6723	HMDB0000017
C_0252	2.2e-05	3.6e-05	6.6e-05	5.6e-05	2.3e-05	4.7e-05	1.9e-05	3.5e-05	1.8e-05	4.3e-05	2.9e-05	4.2e-05	0	2e-05	9.7e-05	Arg-Glu
C_0067	0.0005	0.00057	0.00051	0.00051	0.00042	0.00065	0.00065	0.0008	0.0004	0	0.00051	0.00029	0.00038	0.00039	0.00058	N-Methylproline	557
C_0153	0.00018	0.00019	0.00026	0.00023	0.00012	0.00018	0.00013	0.00044	8.8e-05	0.00016	9.7e-05	0.0001	9.3e-05	0	0.00019	Glucosamine	439213	HMDB0001514
C_0154	7.8e-05	8.5e-05	7.6e-05	6.9e-05	6.8e-05	7.2e-05	3.5e-05	6.2e-05	0	4.1e-05	8.7e-05	6.6e-05	4.7e-05	4.5e-05	7.1e-05	XC0148	37764	HMDB0001189
C_0194	0.0001	0.0002	6.3e-05	5.2e-05	6.4e-05	9.1e-05	6.1e-05	8.1e-05	0	7.2e-05	6.5e-05	3.7e-05	9.2e-05	0.00013	7.6e-05	2'-Deoxycytidine	13711	HMDB0000014
C_0127	0.00033	0.00066	0.00025	0.0002	0.00016	0.00024	0.00015	0.0039	0.00012	0.0002	0.00013	0.00016	0.00013	0	0.00016	O-Acetylhomoserine	439389 92136	HMDB0000510
C_0221	4.2e-05	6.7e-05	3.7e-05	4.4e-05	4.1e-05	2.7e-05	2.1e-05	3.2e-05	0	3.8e-05	3e-05	3.8e-05	5.3e-05	2e-05	3.1e-05	XC0152	2756
C_0101	0.00024	0.0011	0.00019	0.00012	9.9e-05	0.00014	0.00017	0.0034	8.7e-05	0.00015	0.00016	0.00037	0.00012	0	8e-05	Proline betaine	0115244	HMDB0004827
C_0258	3.1e-05	5e-05	4.4e-05	0.00017	0.00013	0.00019	9.7e-05	0.00022	0	7.3e-05	3e-05	4.4e-05	0	1.9e-05	7.9e-05	Tyr-Glu
C_0122	4e-05	4.5e-05	3e-05	8.4e-05	8.1e-05	9.8e-05	5.2e-05	8.6e-05	4.3e-05	6.7e-05	3.4e-05	6.2e-05	0	0	2.4e-05	Imidazolelactic acid	793
C_0157	4.9e-05	6.5e-05	0	7e-05	5.4e-05	8.9e-05	4.6e-05	5.5e-05	5.1e-05	7.3e-05	5.1e-05	4.9e-05	6.8e-05	8.4e-05	0	Phosphorylcholine	1014	HMDB0001565
C_0226	5.6e-05	5.3e-05	0	6.8e-05	5.8e-05	5.5e-05	6.7e-05	0.0002	0.00011	0.00014	0.00011	0.00013	4.6e-05	0	1.2e-05	Glycerophosphocholine	439285	HMDB0000086
C_0259	4.5e-05	5.6e-05	0	6.8e-05	3.3e-05	6.3e-05	5.2e-05	6.6e-05	4.3e-05	4.7e-05	3.7e-05	5.7e-05	0	2e-05	2.9e-05	Val-Pro-Pro
C_0092	3.1e-05	4.3e-05	0.00013	6.7e-05	5e-05	8.7e-05	5.6e-05	0.00018	8.3e-05	1.9e-05	1.5e-05	1.7e-05	0	0	0.00013	γ-Glu-Lys	65254
C_0173	5e-05	0.00015	4.4e-05	8.2e-05	4.6e-05	7.6e-05	6.8e-05	0.00025	3.5e-05	2.7e-05	2.9e-05	2.6e-05	0	0	7.5e-05	N-Acetylhistidine	75619
A_0129	0.0002	0	0.00027	0.00014	0.00011	0.00013	4.5e-05	3e-05	0	0.00013	0.00015	9.6e-05	9.9e-05	8.7e-05	0.00034	D-Ribulose 5-phosphate	439184	HMDB0000618
C_0162	0.00018	0.00018	0.00016	0.00013	0.0001	0.00016	0.00014	0.00029	0.00012	0.00014	8.6e-05	0.00011	0	0	0.00024	N6-Acetyllysine	92832	HMDB0000206
C_0142	6.9e-05	0.00012	6.1e-05	5.5e-05	4.8e-05	8.1e-05	5.5e-05	0.00044	3.1e-05	5e-05	2.7e-05	6e-05	0	0	6.7e-05	1-Methylhistidine	92105 64969	HMDB0000001 HMDB0000479
C_0215	3.7e-05	7.7e-05	5e-05	4.3e-05	3.2e-05	4.3e-05	6.6e-05	0.00015	6.3e-05	4.3e-05	1.9e-05	3.9e-05	0	0	4.7e-05	γ-Glu-Val	7015683	HMDB0011172
C_0199	3.4e-05	6.9e-05	4e-05	2.3e-05	1.6e-05	4.2e-05	2.9e-05	8.8e-05	2.9e-05	3.1e-05	1.6e-05	2.3e-05	0	0	3.5e-05	γ-Glu-Ser	22844748	HMDB0029158
C_0224	6.9e-05	2.6e-05	0.00019	4.9e-05	5.9e-05	4.6e-05	2.2e-05	3e-05	0	4.2e-05	4.4e-05	6.4e-05	0	3.1e-05	0.00016	XC0089
A_0107	0.00023	0.00047	0.00025	0	0.0001	8.1e-05	0.00013	0.00058	0	0.00019	0.00026	0.00019	0.00017	0.00023	0.00016	Glucuronic acid	439215 94715	HMDB0002545 HMDB0000127
C_0095	0.00077	0.00028	0.00047	0.0001	3.9e-05	8.7e-05	0.00015	0.00071	9.8e-05	7.6e-05	0.0015	7.3e-05	0	0	0.00046	1H-Imidazole-4-propionic acid	10105257
A_0164	4.6e-05	3.3e-05	0	7.6e-05	6.8e-05	9.7e-05	3.9e-05	4.5e-05	5.8e-05	3.9e-05	4.6e-05	4e-05	7.2e-05	0	0	Digalacturonic acid	439694
C_0262	0	4e-05	2.9e-05	5e-05	4.2e-05	5e-05	4.4e-05	5e-05	0	4.1e-05	4e-05	3.7e-05	0	1.9e-05	1.6e-05	Ile-Pro-Pro
C_0080	6.6e-05	8.6e-05	7.5e-05	0.00011	0.00017	0.00019	0.00014	0.00023	0.0002	0	5.4e-05	5e-05	0	0	5.8e-05	Gly-Gly	11163	HMDB0011733
A_0121	5.4e-05	8.2e-05	0	0.0001	3.4e-05	3.2e-05	6.3e-05	0.00052	7.1e-05	0.00012	4.3e-05	6.6e-05	0	6.3e-05	0	Glucaric acid	33037	HMDB0000663
C_0265	7.6e-05	0	0.0002	9.1e-05	6.8e-05	0.00012	2.7e-05	0	0	2.9e-05	3.9e-05	4.2e-05	3.4e-05	7e-05	0.00037	Thiamine phosphate	1131	HMDB0002666
C_0143	2.3e-05	0.00011	2.2e-05	3.3e-05	4.9e-05	6.9e-05	4.1e-05	0.00029	4.9e-05	2e-05	0	0	0	1.2e-05	3.8e-05	XC0040
C_0065	8.3e-05	0.00018	0.0001	6.3e-05	5.1e-05	6.2e-05	6.9e-05	0.00047	5.2e-05	0	6.4e-05	0	0	3.5e-05	0.0001	XC0016
A_0108	0.00029	0.00035	0.00021	0	0.00012	0.00016	0.00012	0.00033	9e-05	0	0.00019	0	0.00016	0.0002	0.00016	Galacturonic acid	439215 94715	HMDB0002545 HMDB0000127
C_0166	4.1e-05	7.2e-05	3.2e-05	3e-05	0	3.5e-05	4.4e-05	0.00011	3.1e-05	4.8e-05	0	5.8e-05	0	2.9e-05	4.4e-05	Homocitrulline	65072	HMDB0000679
A_0140	0.00021	2.2e-05	8.4e-05	0.00058	3.4e-05	0.00011	0	0	0	0.00021	7.4e-05	9.5e-05	0	4.8e-05	5.8e-05	Inositol 2-phosphate	160886
C_0257	1.5e-05	3.2e-05	3.7e-05	2.2e-05	2.4e-05	2.4e-05	0	4e-05	0	0	1.7e-05	1.4e-05	0	1.5e-05	4.6e-05	γ-Glu-Tyr	94340	HMDB0011741
C_0051	0.00046	0.00019	0.0013	0.00036	0.00033	0.00049	0	0.00022	0	0.00025	0.00023	0.00015	0	0	0.0013	Homoserine	12647	HMDB0000719
A_0044	0.00042	0.00047	0.00046	0.00016	0.00018	0.0004	0	0.001	8.2e-05	0.00021	0	0.00016	0	0	0.00061	2-Hydroxyglutaric acid	43	HMDB0000606,HMDB0000694
C_0241	1.8e-05	0.0001	3.7e-05	0	1.1e-05	1.2e-05	1.3e-05	8.2e-05	0	0	2.2e-05	0	1.7e-05	1.6e-05	3.7e-05	1-Methyladenosine	27476	HMDB0003331
C_0081	0	7e-05	0	0.0012	0.0014	0.0018	0.0019	0.006	0.005	0.00024	9e-05	8.2e-05	0	0	0	Asn	236	HMDB0000168,HMDB0033780
A_0138	9.7e-05	0	0.00022	8.1e-05	3.1e-05	3.8e-05	0	0	0	0.0001	9e-05	0.00016	0	8.3e-05	0.00093	Glucose 6-phosphate	5958	HMDB0001401
A_0095	3.1e-05	8.6e-05	4.6e-05	0	2.4e-05	3.7e-05	3.5e-05	0.0002	2.3e-05	0	0	3.3e-05	0	0	3.9e-05	N-Acetylglutamine	25561	HMDB0006029
C_0261	1.6e-05	3.1e-05	1.7e-05	0	0	2.2e-05	1.6e-05	2.7e-05	2.1e-05	1.4e-05	0	0	0	1.3e-05	3.8e-05	XC0132
C_0250	1.5e-05	4.3e-05	2.2e-05	0	1.1e-05	1.3e-05	0	5e-05	2.5e-05	0	1.6e-05	0	2.3e-05	0	3.1e-05	N1-Methylguanosine	96373	HMDB0001563
C_0174	8.7e-05	0.00012	5.2e-05	3.9e-05	0	3.1e-05	3.1e-05	0	0	6.4e-05	6.9e-05	6.9e-05	0	0	3.8e-05	Metanephrine	21100	HMDB0004063
C_0043	8.2e-05	0.0012	9.5e-05	7.3e-05	6.7e-05	0.00011	7.6e-05	0.0016	0	7.5e-05	0	0	0	0	4.5e-05	Guanidoacetic acid	763	HMDB0000128
C_0115	9.8e-06	8.9e-06	3e-06	1.4e-05	2.1e-05	3.5e-05	2.9e-05	0.00012	2.1e-05	0	0	0	0	0	0	γ-Glu-Arg	20719180
A_0090	9.2e-05	0	9.5e-05	0.0002	6.3e-05	0	0	0	0	6.5e-05	9.5e-05	0	6.7e-05	9.7e-05	9e-05	3,4-Dihydroxyhydrocinnamic acid	348154	HMDB0000423
C_0249	2.6e-05	2e-05	1.9e-05	1.7e-05	0	3.4e-05	0	3.8e-05	2.9e-05	0	0	1.7e-05	0	0	2.1e-05	γ-Glu-Phe	111299	HMDB0000594
A_0077	2.6e-05	4e-05	3.5e-05	0	2.5e-05	5.4e-05	3.1e-05	5e-05	5.8e-05	0	0	0	0	0	6.8e-05	Formiminoglutamic acid	439233	HMDB0000854
C_0186	2.1e-05	9.7e-06	2.6e-05	0	1.8e-05	2.1e-05	1.4e-05	3.6e-05	0	0	0	0	0	7.7e-06	1.9e-05	γ-Glu-Ala	440103	HMDB0006248
C_0229	0	4.7e-05	5.4e-05	0	2e-05	3.9e-05	0	8.2e-05	3.6e-05	4.3e-05	0	2.2e-05	0	0	7.1e-05	γ-Glu-Ornitine	189156	HMDB0002248
C_0238	2.4e-05	2.7e-05	3.7e-05	3.2e-05	0	1.7e-05	0	5.2e-05	0	1.4e-05	1.7e-05	0	0	0	3.2e-05	Saccharopine	160556	HMDB0000279
C_0041	4.9e-05	0.00015	0	3.3e-05	0	3.5e-05	0	0.00018	0	6.7e-05	5.5e-05	6.3e-05	0	2.5e-05	0	3-Amino-2-piperidone	5200225	HMDB0000323
C_0197	1.6e-05	7.6e-05	5.4e-05	0	0	0	4.7e-05	3e-05	0	0.00021	7e-05	0.00022	0	0.00016	0	N2-Succinylornithine	127370	HMDB0001199
A_0139	0	0	0	0.00027	5.6e-05	0.00016	0	0	5.2e-05	0	3.3e-05	0	0.0001	0.00017	8.5e-05	Glucose 1-phosphate	65533	HMDB0001586
C_0254	0	0	0	1.7e-05	0	0	2.4e-05	1.5e-05	2.2e-05	1.6e-05	2.4e-05	9.2e-06	0	0	7.7e-06	Nα-Benzenol arginine ethylester	439543
C_0180	1.9e-05	0	2.9e-05	0	2.9e-05	3.8e-05	3.2e-05	2.1e-05	0	2e-05	0	0	0	0	2.9e-05	γ-Glu-Gly	165527	HMDB0011667
C_0217	1.8e-05	1.6e-05	1.9e-05	1.5e-05	1.7e-05	2.5e-05	0	3.5e-05	0	0	0	0	0	0	3.3e-05	γ-Glu-Thr	53861142	HMDB0029159
C_0219	1.5e-05	0	1.3e-05	0	0	2.8e-05	1.9e-05	2e-05	0	0	1.1e-05	5.2e-06	0	0	9.7e-06	Muramic acid	441038	HMDB0003254
C_0188	0	4e-05	1.7e-05	1.3e-05	1.2e-05	1.1e-05	0	6.1e-05	0	1.4e-05	9e-06	0	0	0	0	XC0065
A_0040	0	0.00012	0.00012	0	4.6e-05	9.4e-05	3.7e-05	0.00029	4.8e-05	0	0	0	0	0	0.0001	XA0004
C_0256	1e-05	0	5.9e-05	0	1.8e-05	1.7e-05	0	2.3e-05	0	0	0	0	2.2e-05	9.5e-06	0.00016	XC0126
C_0027	0.00029	0.00021	0.00022	0	0	0.00013	0.00024	0.00043	0.00019	0	0	0	0	0	0.00017	3-Aminoisobutyric acid	64956	HMDB0003911
C_0218	1.4e-05	1.2e-05	0	0	0	0	1.3e-05	0	0	1.7e-05	0	1.5e-05	4e-05	3.6e-05	7.4e-06	2'-Deoxyadenosine	13730 439182	HMDB0000101 HMDB0001983
C_0228	0	2.1e-05	3.1e-05	0	0	3.8e-05	5.9e-05	0.00014	5.2e-05	0	0	0	0	0	3.1e-05	γ-Glu-Ile	22885096 151023	HMDB0011170 HMDB0011171
A_0157	2.6e-05	0	1.7e-05	0	0	3.4e-05	3.6e-05	3.5e-05	2.4e-05	0	0	2.1e-05	0	0	0	ascorbyl glucoside	54693473
A_0086	3.7e-05	5.2e-05	2e-05	0	1.9e-05	4.4e-05	3.2e-05	3.9e-05	0	0	0	0	0	0	0	N-Formylmethionine	439750	HMDB0001015
A_0100	2.9e-05	5.3e-05	3.5e-05	0	0	4.2e-05	3.4e-05	7.7e-05	0	0	0	0	0	0	4.4e-05	N-Acetylmethionine	448580	HMDB0011745
A_0145	5.3e-05	3.8e-05	0.00011	0	0	3.4e-05	2.3e-05	4e-05	0	0	0	0	0	0	0.00014	Xanthosine	64959	HMDB0000299
C_0096	2e-05	2.5e-05	0	0	0	5.2e-06	0	1.6e-05	0	2e-05	1.7e-05	1.5e-05	0	0	0	Hexamine	4101
C_0179	0	6.9e-05	6.1e-05	0	0	0	7.8e-05	0.00022	0.00011	8.9e-05	9.3e-05	0	0	0	0	O-Acetylcarnitine	439756	HMDB0000201
A_0153	0	0	0	9.6e-05	6e-05	0.00011	5.9e-05	0.0001	5.1e-05	0	0	0	0	0	0	CMP	6131	HMDB0000095
C_0207	0	0	0	4.3e-05	2.1e-05	3.6e-05	2.6e-05	4.4e-05	0	0	2.5e-05	0	0	0	0	5-Methyl-2'-deoxycytidine	440055	HMDB0002224
C_0158	0	8.6e-06	0	3e-05	2.2e-05	3.5e-05	0	0	0	1.6e-05	0	0	0	1.3e-05	0	N,N-Dimethylhistidine	440274
A_0014	0	0	0.0002	0.00053	0.00019	0.00047	0	0	0	0	0	0	0	0.00013	0.00096	3-Hydroxybutyric acid	441	HMDB0000011,HMDB0000357,HMDB0000442
C_0206	0	2.6e-05	0	0	3.6e-05	3.8e-05	6e-05	0.0001	9.5e-05	0	0	0	0	0	0	Cystine	595	HMDB0000192
A_0149	0	0	0	7.4e-05	2.9e-05	5.6e-05	0	0	0	0	0	0	0	0	3.4e-05	N-Acetylglucosamine 1-phosphate	440272	HMDB0001367
A_0154	0	0	0	0	5e-05	4.3e-05	3.4e-05	4.6e-05	0	0	0	0	0	0	0	UMP	6030	HMDB0000288
C_0025	0	3.9e-05	0	8.4e-05	3.9e-05	4.2e-05	0	0	0	0	0	0	0	0	0	Homoserinelactone	73509
A_0074	1.8e-05	4.4e-05	2.1e-05	0	0	0	0	7.7e-05	0	0	0	0	0	0	0	Isovalerylalanine	129285 70912	HMDB0000747 HMDB0011756

## Sheet: B
KEGG system & pathway	count	%
Amino Acid Metabolism	41	0.427083
Alanine, aspartate and glutamate metabolism	1
Arginine and proline metabolism	6
Arginine biosynthesis	4
Cysteine and methionine metabolism	3
Glycine, serine and threonine metabolism	7
Histidine metabolism	6
Lysine degradation	2
Phenylalanine metabolism	2
Tryptophan metabolism	3
Tyrosine metabolism	6
Valine, leucine and isoleucine degradation	1
Biosynthesis of other secondary metabolites	2	0.0208333
Monobactam biosynthesis	1
Tropane, piperidine and pyridine alkaloid biosynthesis	1
Carbohydrate Metabolism	11	0.114583
Ascorbate and aldarate metabolism	2
Butanoate metabolism	1
Citrate cycle (TCA cycle)	4
Pentose and glucuronate interconversions	1
Pentose phosphate pathway	2
Propanoate metabolism	1
Energy Metabolism	2	0.0208333
Methane metabolism	2
Lipid Metabolism	6	0.0625
Fatty acid degradation	1
Glycerolipid metabolism	1
Glycerophospholipid metabolism	1
Primary bile acid biosynthesis	3
Metabolism of Cofactors and Vitamins	10	0.104167
Nicotinate and nicotinamide metabolism	5
Riboflavin metabolism	1
Thiamine metabolism	1
Vitamin B6 metabolism	3
Metabolism of Other Amino Acids	6	0.0625
beta-Alanine metabolism	1
Cyanoamino acid metabolism	1
Glutathione metabolism	1
Taurine and hypotaurine metabolism	3
Metabolism of Terpenoids and Polyketides	2	0.0208333
Polyketide sugar unit biosynthesis	1
Zeatin biosynthesis	1
Nucleotide Metabolism	10	0.104167
Purine metabolism	6
Pyrimidine metabolism	4
Xenobiotics Biodegradation and Metabolism	5	0.0520833
Aminobenzoate degradation	1
Benzoate degradation	1
Caprolactam degradation	1
Polycyclic aromatic hydrocarbon degradation	1
Xylene degradation	1
Chemical structure transformation maps	1	0.0104167
Biosynthesis of alkaloids derived from histidine and purine	1
