# Supplementary material for: Rapamycin immunomodulation utilizes time-dependent alterations of lymph node architecture, leukocyte trafficking, and gut microbiome
Source: JCI Insight. 2025 Apr 22;10(8):e186505. doi: 10.1172/jci.insight.186505 (PMC12016939; doi:10.1172/jci.insight.186505)
Supplement: Supplemental table 5 [file jciinsight-10-186505-s126.xlsx]

## Sheet: A
Metabolome of intraluminal stool of no treatment control and rapamycin group after 7 days of treatment.
Statistics of metagenomic sequencing of gut microbiome
sample	group	# reads after QC
col266	ctl	27851413
col267	ctl	28832285
col268	DST	23329753
col270	DST	30923070
col277	ctl	22925001
col278	ctl	40377807
col279	ctl	37948212
col280	DST	45297422
col281	DST	30184674
col282	DST	38168394
col283	Rapa	35096456
col284	Rapa	36590093
col285	Rapa	31329375
col286	RAPA_DST	35499277
col287	RAPA_DST	35251174
col288	RAPA_DST	36662304

## Sheet: B
Gut microbiota taxonomic table characterized using the comprehensive mouse microbiota genome catalog
SampleID	14-2 MGG02074	14-2 MGG02445	14-2 MGG02975	14-2 MGG03559	14-2 MGG04187	14-2 MGG05671	14-2 MGG07799	14-2 MGG18926	14-2 MGG19361	14-2 MGG19424	14-2 MGG19443	14-2 MGG19816	14-2 MGG20069	14-2 MGG21272	14-2 MGG22915	14-2 MGG27969	14-2 MGG28227	14-2 MGG28338	14-2 MGG28653	14-2 MGG29236	14-2 MGG33863	14-2 MGG37380	14-2 MGG43008	14-2 MGG44437	14-2 MGG47894	14-2 MGG49379	14-2 sp000403255	14-2 sp000403315	14-2 sp000403845	14-2 sp004793545	1XD42-69 MGG01042	1XD42-69 MGG02342	1XD42-69 MGG19677	1XD42-69 MGG22022	1XD42-69 MGG23278	1XD42-69 MGG28755	1XD42-69 MGG30058	1XD42-69 MGG45679	1XD42-69 MGG47451	1XD42-69 MGG49484	1XD42-69 sp003612565	1XD8-76 MGG17811	1XD8-76 MGG25139	1XD8-76 MGG26306	1XD8-76 MGG45720	1XD8-76 sp003611955	AM07-15 MGG33273	ASF356 MGG06034	ASF356 MGG33880
col266	2e-05	1e-05	4e-05	6e-05	6e-05	1e-05	6e-05	2e-05	5e-05	7e-05	1e-05	3e-05	1e-05	2e-05	3e-05	2e-05	4e-05	4e-05	2e-05	2e-05	6e-05	2e-05	4e-05	4e-05	1e-05	4e-05	0.00032	0.00034	9e-05	0.00031	0.00016	0.00353	2e-05	0.00061	2e-05	2e-05	4e-05	1e-05	4e-05	0.00034	0.00031	4e-05	2e-05	4e-05	4e-05	8e-05	0.00044	0.00031	0.00027
col267	1e-05	1e-05	2e-05	4e-05	4e-05	1e-05	4e-05	1e-05	2e-05	5e-05	1e-05	3e-05	1e-05	2e-05	2e-05	2e-05	2e-05	3e-05	1e-05	1e-05	2e-05	9e-05	0.00038	1e-05	1e-05	3e-05	0.00017	0.0002	7e-05	0.00017	0.00013	0.00241	1e-05	9e-05	3e-05	2e-05	3e-05	1e-05	2e-05	0.00021	0.00018	6e-05	6e-05	7e-05	5e-05	6e-05	0.00025	0.00025	0.0005
col268	1e-05	2e-05	3e-05	5e-05	6e-05	2e-05	5e-05	2e-05	8e-05	6e-05	2e-05	4e-05	2e-05	3e-05	3e-05	3e-05	2e-05	5e-05	1e-05	2e-05	5e-05	0.00043	0.00013	1e-05	1e-05	4e-05	0.00023	0.00083	8e-05	0.00026	0.00018	0.0023	2e-05	0.00014	3e-05	2e-05	4e-05	1e-05	0.00022	0.00028	0.00122	7e-05	6e-05	0.0001	5e-05	9e-05	0.00045	0.00018	0.00073
col270	3e-05	5e-05	7e-05	0.00011	9e-05	3e-05	0.00011	3e-05	7e-05	0.00014	3e-05	9e-05	4e-05	5e-05	6e-05	5e-05	5e-05	0.00038	2e-05	5e-05	2e-05	0.00146	0.00076	0.00092	0.00012	9e-05	0.00063	0.00169	0.00019	0.00077	0.00028	0.00466	6e-05	8e-05	4e-05	4e-05	8e-05	1e-05	4e-05	0.0006	0.00262	0.0001	3e-05	0.00035	5e-05	0.00013	0.0004	0.00109	0.00074
col277	3e-05	5e-05	7e-05	0.0001	0.00016	5e-05	0.00021	8e-05	0.00023	0.00096	0.00115	0.0001	3e-05	7e-05	0.01657	5e-05	0.00013	0.00015	4e-05	4e-05	0.00012	6e-05	0.0024	3e-05	8e-05	0.00014	0.00083	0.00077	0.00029	0.00085	0.0004	0.00613	4e-05	0.00011	8e-05	8e-05	0.0001	2e-05	5e-05	0.00089	0.00299	0.00013	0.00045	9e-05	0.00018	0.00025	0.00084	0.00043	0.00403
col278	4e-05	5e-05	7e-05	0.0001	0.00016	4e-05	0.00013	4e-05	0.0002	0.00038	0.0002	0.0001	2e-05	6e-05	0.00182	4e-05	0.00011	0.00017	4e-05	4e-05	0.00013	5e-05	0.00414	2e-05	7e-05	0.00016	0.00079	0.00109	0.00021	0.0007	0.00052	0.00734	5e-05	0.00019	5e-05	7e-05	0.0001	2e-05	3e-05	0.00061	0.00582	9e-05	0.00048	7e-05	0.00012	0.00018	0.00052	0.00026	0.00288
col279	5e-05	6e-05	0.0001	0.00014	0.00022	6e-05	0.00022	5e-05	0.00028	0.00035	9e-05	0.00014	4e-05	0.0001	0.00885	6e-05	0.00023	0.00021	6e-05	5e-05	0.0001	7e-05	0.00323	3e-05	9e-05	0.00017	0.00117	0.0026	0.00036	0.00105	0.00067	0.00938	6e-05	0.00011	9e-05	0.0001	0.00014	3e-05	3e-05	0.00083	0.0065	0.0002	0.00047	0.00014	0.00027	0.00027	0.00107	0.00032	0.00402
col280	2e-05	2e-05	3e-05	4e-05	6e-05	2e-05	7e-05	3e-05	9e-05	0.00027	0.00051	4e-05	2e-05	3e-05	0.00249	2e-05	6e-05	6e-05	1e-05	2e-05	9e-05	2e-05	0.0008	1e-05	4e-05	5e-05	0.00033	0.00163	0.00012	0.00033	0.00025	0.00287	1e-05	7e-05	3e-05	3e-05	5e-05	1e-05	2e-05	0.0003	0.00102	7e-05	0.00018	5e-05	7e-05	0.0001	0.0002	8e-05	0.00159
col281	4e-05	3e-05	7e-05	8e-05	0.00012	4e-05	0.00011	4e-05	0.00014	0.00046	5e-05	8e-05	3e-05	4e-05	0.00106	3e-05	0.00011	0.00013	2e-05	3e-05	5e-05	3e-05	0.00151	3e-05	6e-05	9e-05	0.00058	0.00731	0.00019	0.00061	0.00027	0.00729	3e-05	9e-05	5e-05	6e-05	0.0001	2e-05	9e-05	0.00053	0.00227	0.00016	0.00026	6e-05	0.00017	0.00019	0.0003	8e-05	0.00103
col282	1e-05	1e-05	2e-05	3e-05	3e-05	1e-05	5e-05	2e-05	7e-05	0.00011	0.00034	2e-05	1e-05	1e-05	0.00382	1e-05	2e-05	3e-05	1e-05	1e-05	2e-05	1e-05	6e-05	1e-05	2e-05	2e-05	0.0002	0.0002	6e-05	0.0002	0.00011	0.00119	1e-05	2e-05	2e-05	2e-05	3e-05	1e-05	3e-05	0.0003	0.00022	4e-05	0.00019	9e-05	4e-05	7e-05	0.00048	8e-05	0.00155
col283	6e-05	6e-05	0.00013	0.00017	0.0002	7e-05	0.00019	0.00011	0.00032	0.00061	0.00214	0.0001	3e-05	6e-05	0.00626	5e-05	8e-05	0.00025	5e-05	6e-05	0.00029	7e-05	0.00227	5e-05	0.00016	0.00017	0.00095	0.00132	0.00032	0.00092	0.00077	0.00609	4e-05	0.00019	0.00014	8e-05	0.00012	2e-05	0.0001	0.00136	0.00083	0.00023	0.00091	0.00022	0.00034	0.00041	0.00157	0.00065	0.00736
col284	8e-05	9e-05	0.00014	0.00017	0.00033	0.00011	0.0003	0.0001	0.0006	0.00092	0.00035	0.00019	4e-05	0.0001	0.00883	8e-05	0.00014	0.00047	8e-05	8e-05	0.00047	0.00011	0.00714	5e-05	0.00013	0.00031	0.00164	0.00208	0.00044	0.00149	0.00146	0.00928	6e-05	0.00032	0.00011	0.00012	0.00019	4e-05	0.00014	0.00146	0.00512	0.00027	0.00063	0.00015	0.00028	0.0004	0.00156	0.00125	0.01082
col285	5e-05	5e-05	0.0001	0.00017	0.00021	6e-05	0.00017	8e-05	0.00024	0.00151	0.00113	9e-05	3e-05	6e-05	0.00563	6e-05	0.00015	0.00023	5e-05	5e-05	0.00019	7e-05	0.00231	3e-05	4e-05	0.00014	0.00101	0.00127	0.00029	0.00092	0.00088	0.00516	4e-05	0.00024	6e-05	7e-05	0.00011	2e-05	6e-05	0.00126	0.00503	0.00013	0.0008	9e-05	0.00016	0.00032	0.0027	0.00097	0.00548
col286	9e-05	6e-05	0.00016	0.00017	0.00049	9e-05	0.00038	0.00017	0.00038	0.01199	0.00329	0.00015	6e-05	0.00014	0.02892	9e-05	0.00053	0.00037	0.0001	9e-05	0.00042	0.00023	0.00053	6e-05	0.00052	0.00016	0.00165	0.00211	0.00077	0.00212	0.00082	0.00385	0.00019	0.00011	0.00011	0.00011	0.0002	8e-05	0.00213	0.00225	0.00166	0.00032	0.00348	0.00048	0.00024	0.00054	0.00149	0.00093	0.01029
col287	6e-05	4e-05	0.00011	0.00014	0.00027	6e-05	0.00025	9e-05	0.0002	0.00369	0.00095	0.00011	3e-05	9e-05	0.01606	6e-05	0.00045	0.00025	5e-05	5e-05	0.00033	0.0001	0.0014	4e-05	0.00011	0.00013	0.00116	0.00114	0.00039	0.00129	0.00057	0.00436	9e-05	0.00011	8e-05	0.0001	0.00013	2e-05	4e-05	0.00102	0.0028	0.00022	0.00103	0.0004	0.00027	0.00037	0.00314	0.00025	0.00497
col288	6e-05	5e-05	0.00012	0.00016	0.00025	7e-05	0.00025	6e-05	0.00036	0.00183	0.00046	0.00013	3e-05	7e-05	0.00726	5e-05	0.00014	0.00034	6e-05	5e-05	0.00035	9e-05	0.00206	4e-05	0.00011	0.00015	0.0012	0.00277	0.00038	0.00113	0.00087	0.00662	5e-05	0.00086	0.00011	0.0001	0.00014	3e-05	3e-05	0.0016	0.0011	0.00031	0.00127	0.00024	0.00033	0.00029	0.00219	0.00038	0.00531
[truncated: 1,276 more columns]

## Sheet: C
Microbial biomarkers using logarithmic linear discriminant analysis (LDA) effect size (LEfSe)
	feature	enrich_group	ef_lda	pvalue	padj
marker1	k__d_Bacteria|p__p_Bacteroidota|c__c_Bacteroidia	AST	5.42352	0.0122235	0.0122235
marker2	k__d_Bacteria|p__p_Bacteroidota	AST	5.42334	0.0122235	0.0122235
marker3	k__d_Bacteria|p__p_Bacteroidota|c__c_Bacteroidia|o__o_Bacteroidales	AST	5.42293	0.0122235	0.0122235
marker4	k__d_Bacteria|p__p_Bacteroidota|c__c_Bacteroidia|o__o_Bacteroidales|f__f_Muribaculaceae	AST	5.41911	0.0122235	0.0122235
marker5	k__d_Bacteria|p__p_Bacteroidota|c__c_Bacteroidia|o__o_Bacteroidales|f__f_Muribaculaceae|g__g_Duncaniella	AST	5.18125	0.0122235	0.0122235
marker6	k__d_Bacteria|p__p_Bacteroidota|c__c_Bacteroidia|o__o_Bacteroidales|f__f_Muribaculaceae|g__g_Duncaniella|s__s_Duncaniella MGG30877	AST	5.01085	0.0154982	0.0154982
marker7	k__d_Bacteria|p__p_Bacteroidota|c__c_Bacteroidia|o__o_Bacteroidales|f__f_Muribaculaceae|g__g_CAG-485	AST	4.71814	0.00511936	0.00511936
marker8	k__d_Bacteria|p__p_Bacteroidota|c__c_Bacteroidia|o__o_Bacteroidales|f__f_Muribaculaceae|g__g_CAG-485|s__s_CAG-485 sp002362485	AST	4.6787	0.00511936	0.00511936
marker9	k__d_Bacteria|p__p_Bacteroidota|c__c_Bacteroidia|o__o_Bacteroidales|f__f_Muribaculaceae|g__g_Duncaniella|s__s_Duncaniella MGG31006	AST	4.63823	0.00938979	0.00938979
marker10	k__d_Bacteria|p__p_Bacteroidota|c__c_Bacteroidia|o__o_Bacteroidales|f__f_Muribaculaceae|g__g_Paramuribaculum	AST	4.39997	0.0122235	0.0122235
marker11	k__d_Bacteria|p__p_Bacteroidota|c__c_Bacteroidia|o__o_Bacteroidales|f__f_Muribaculaceae|g__g_Paramuribaculum|s__s_Paramuribaculum MGG30915	AST	4.3476	0.0154982	0.0154982
marker12	k__d_Bacteria|p__p_Firmicutes|c__c_Bacilli|o__o_Erysipelotrichales|f__f_Erysipelotrichaceae|g__g_Dubosiella	AST	4.33987	0.0154982	0.0154982
marker13	k__d_Bacteria|p__p_Firmicutes|c__c_Bacilli|o__o_Erysipelotrichales|f__f_Erysipelotrichaceae|g__g_Dubosiella|s__s_Dubosiella newyorkensis	AST	4.33358	0.0154982	0.0154982
marker14	k__d_Bacteria|p__p_Actinobacteriota|c__c_Coriobacteriia|o__o_Coriobacteriales	AST	3.89175	0.0230192	0.0230192
marker15	k__d_Bacteria|p__p_Actinobacteriota|c__c_Coriobacteriia	AST	3.89138	0.0230192	0.0230192
marker16	k__d_Bacteria|p__p_Actinobacteriota|c__c_Coriobacteriia|o__o_Coriobacteriales|f__f_Atopobiaceae	AST	3.56167	0.0269658	0.0269658
marker17	k__d_Bacteria|p__p_Actinobacteriota|c__c_Coriobacteriia|o__o_Coriobacteriales|f__f_Atopobiaceae|g__g_NM07-P-09	AST	3.56166	0.0269658	0.0269658
marker18	k__d_Bacteria|p__p_Actinobacteriota|c__c_Coriobacteriia|o__o_Coriobacteriales|f__f_Atopobiaceae|g__g_NM07-P-09|s__s_NM07-P-09 sp004793925	AST	3.56165	0.0269658	0.0269658
marker19	k__d_Bacteria|p__p_Firmicutes|c__c_Clostridia|o__o_Lachnospirales|f__f_Lachnospiraceae|g__g_Eubacterium_F|s__s_Eubacterium_F MGG08404	AST	3.41088	0.0400518	0.0400518
marker20	k__d_Bacteria|p__p_Bacteroidota|c__c_Bacteroidia|o__o_Bacteroidales|f__f_Muribaculaceae|g__g_Muribaculum	AST	3.33513	0.00938979	0.00938979
marker21	k__d_Bacteria|p__p_Bacteroidota|c__c_Bacteroidia|o__o_Bacteroidales|f__f_Muribaculaceae|g__g_UBA7173	AST	3.21298	0.0122235	0.0122235
marker22	k__d_Bacteria|p__p_Bacteroidota|c__c_Bacteroidia|o__o_Bacteroidales|f__f_Muribaculaceae|g__g_CAG-873|s__s_CAG-873 MGG18287	AST	3.14331	0.0208974	0.0208974
marker23	k__d_Bacteria|p__p_Bacteroidota|c__c_Bacteroidia|o__o_Bacteroidales|f__f_Muribaculaceae|g__g_Duncaniella|s__s_Duncaniella MGG16772	AST	2.98662	0.0122235	0.0122235
marker24	k__d_Bacteria|p__p_Bacteroidota|c__c_Bacteroidia|o__o_Bacteroidales|f__f_Muribaculaceae|g__g_Paramuribaculum|s__s_Paramuribaculum sp001689565	AST	2.9747	0.00511936	0.00511936
marker25	k__d_Bacteria|p__p_Bacteroidota|c__c_Bacteroidia|o__o_Bacteroidales|f__f_Bacteroidaceae	AST	2.9426	0.00702527	0.00702527
marker26	k__d_Bacteria|p__p_Bacteroidota|c__c_Bacteroidia|o__o_Bacteroidales|f__f_Muribaculaceae|g__g_Paramuribaculum|s__s_Paramuribaculum intestinale	AST	2.92234	0.0122235	0.0122235
marker27	k__d_Bacteria|p__p_Bacteroidota|c__c_Bacteroidia|o__o_Bacteroidales|f__f_Muribaculaceae|g__g_CAG-485|s__s_CAG-485 UHGG244968	AST	2.90321	0.0122235	0.0122235
marker28	k__d_Bacteria|p__p_Bacteroidota|c__c_Bacteroidia|o__o_Bacteroidales|f__f_Muribaculaceae|g__g_CAG-485|s__s_CAG-485 MGG07164	AST	2.89366	0.00511936	0.00511936
marker29	k__d_Bacteria|p__p_Bacteroidota|c__c_Bacteroidia|o__o_Bacteroidales|f__f_Muribaculaceae|g__g_Duncaniella|s__s_Duncaniella sp002492665	AST	2.87033	0.00938979	0.00938979
marker30	k__d_Bacteria|p__p_Bacteroidota|c__c_Bacteroidia|o__o_Bacteroidales|f__f_Muribaculaceae|g__g_Muribaculum|s__s_Muribaculum sp002492595	AST	2.80623	0.0122235	0.0122235
marker31	k__d_Bacteria|p__p_Bacteroidota|c__c_Bacteroidia|o__o_Bacteroidales|f__f_Muribaculaceae|g__g_Duncaniella|s__s_Duncaniella MGG35107	AST	2.78284	0.0120761	0.0120761
marker32	k__d_Bacteria|p__p_Actinobacteriota|c__c_Coriobacteriia|o__o_Coriobacteriales|f__f_Eggerthellaceae|g__g_Phoenicibacter|s__s_Phoenicibacter MGG30843	AST	2.76142	0.0341899	0.0341899
marker33	k__d_Bacteria|p__p_Bacteroidota|c__c_Bacteroidia|o__o_Bacteroidales|f__f_Muribaculaceae|g__g_Duncaniella|s__s_Duncaniella MGG33376	AST	2.73116	0.0122235	0.0122235
marker34	k__d_Bacteria|p__p_Firmicutes|c__c_Clostridia|o__o_Oscillospirales|f__f_CAG-272|g__g_UMGS1815|s__s_UMGS1815 MGG10927	AST	2.71901	0.0230192	0.0230192
marker35	k__d_Bacteria|p__p_Bacteroidota|c__c_Bacteroidia|o__o_Bacteroidales|f__f_Muribaculaceae|g__g_UBA7173|s__s_UBA7173 sp004102805	AST	2.70563	0.0191387	0.0191387
marker36	k__d_Bacteria|p__p_Firmicutes|c__c_Clostridia|o__o_Oscillospirales|f__f_CAG-272	AST	2.70167	0.0230192	0.0230192
marker37	k__d_Bacteria|p__p_Firmicutes|c__c_Clostridia|o__o_Oscillospirales|f__f_CAG-272|g__g_UMGS1815	AST	2.70166	0.0230192	0.0230192
marker38	k__d_Bacteria|p__p_Bacteroidota|c__c_Bacteroidia|o__o_Bacteroidales|f__f_Muribaculaceae|g__g_Duncaniella|s__s_Duncaniella muris	AST	2.69301	0.00511936	0.00511936
marker39	k__d_Bacteria|p__p_Bacteroidota|c__c_Bacteroidia|o__o_Bacteroidales|f__f_Muribaculaceae|g__g_Duncaniella|s__s_Duncaniella MGG17980	AST	2.67153	0.0154982	0.0154982
marker40	k__d_Bacteria|p__p_Bacteroidota|c__c_Bacteroidia|o__o_Bacteroidales|f__f_Muribaculaceae|g__g_CAG-873|s__s_CAG-873 MGG39556	AST	2.63993	0.0154982	0.0154982
marker41	k__d_Bacteria|p__p_Bacteroidota|c__c_Bacteroidia|o__o_Bacteroidales|f__f_Muribaculaceae|g__g_CAG-485|s__s_CAG-485 MGG48600	AST	2.63963	0.0191387	0.0191387
marker42	k__d_Bacteria|p__p_Bacteroidota|c__c_Bacteroidia|o__o_Bacteroidales|f__f_Muribaculaceae|g__g_UBA7173|s__s_UBA7173 sp002491305	AST	2.63417	0.0154982	0.0154982
marker43	k__d_Bacteria|p__p_Actinobacteriota|c__c_Coriobacteriia|o__o_Coriobacteriales|f__f_Eggerthellaceae|g__g_Adlercreutzia|s__s_Adlercreutzia sp004793465	AST	2.62911	0.0261487	0.0261487
marker44	k__d_Bacteria|p__p_Firmicutes|c__c_Clostridia_A|o__o_Christensenellales|f__f_Borkfalkiaceae|g__g_UBA11940|s__s_UBA11940 sp003979335	AST	2.61508	0.0110968	0.0110968
marker45	k__d_Bacteria|p__p_Firmicutes|c__c_Bacilli|o__o_Lactobacillales|f__f_Streptococcaceae	AST	2.60953	0.0437322	0.0437322
marker46	k__d_Bacteria|p__p_Firmicutes|c__c_Bacilli|o__o_Lactobacillales|f__f_Streptococcaceae|g__g_Lactococcus	AST	2.60838	0.0437322	0.0437322
marker47	k__d_Bacteria|p__p_Firmicutes|c__c_Bacilli|o__o_Lactobacillales|f__f_Streptococcaceae|g__g_Lactococcus|s__s_Lactococcus lactis_E	AST	2.60831	0.0437322	0.0437322
marker48	k__d_Bacteria|p__p_Bacteroidota|c__c_Bacteroidia|o__o_Bacteroidales|f__f_Muribaculaceae|g__g_CAG-485|s__s_CAG-485 MGG23463	AST	2.6014	0.0123314	0.0123314
marker49	k__d_Bacteria|p__p_Bacteroidota|c__c_Bacteroidia|o__o_Bacteroidales|f__f_Bacteroidaceae|g__g_Prevotellamassilia	AST	2.59115	0.00511936	0.00511936
marker50	k__d_Bacteria|p__p_Firmicutes|c__c_Clostridia|o__o_Monoglobales_A|f__f_UBA1381|g__g_CAG-41|s__s_CAG-41 MGG49782	AST	2.58375	0.0350359	0.0350359
marker51	k__d_Bacteria|p__p_Firmicutes|c__c_Clostridia|o__o_Peptostreptococcales|f__f_Anaerovoracaceae|g__g_CAG-145|s__s_CAG-145 MGG24465	AST	2.55978	0.0284263	0.0284263
marker52	k__d_Bacteria|p__p_Bacteroidota|c__c_Bacteroidia|o__o_Bacteroidales|f__f_Muribaculaceae|g__g_Duncaniella|s__s_Duncaniella sp001689425	AST	2.55956	0.00702527	0.00702527
marker53	k__d_Bacteria|p__p_Firmicutes|c__c_Clostridia|o__o_Peptostreptococcales|f__f_Anaerovoracaceae|g__g_CAG-145	AST	2.55917	0.0284263	0.0284263
marker54	k__d_Bacteria|p__p_Bacteroidota|c__c_Bacteroidia|o__o_Bacteroidales|f__f_Muribaculaceae|g__g_Duncaniella|s__s_Duncaniella MGG39674	AST	2.55718	0.0154982	0.0154982
marker55	k__d_Bacteria|p__p_Bacteroidota|c__c_Bacteroidia|o__o_Bacteroidales|f__f_Muribaculaceae|g__g_Muribaculum|s__s_Muribaculum sp002358615	AST	2.55075	0.0120761	0.0120761
marker56	k__d_Bacteria|p__p_Bacteroidota|c__c_Bacteroidia|o__o_Bacteroidales|f__f_Muribaculaceae|g__g_Muribaculum|s__s_Muribaculum MGG41136	AST	2.53536	0.0122235	0.0122235
marker57	k__d_Bacteria|p__p_Bacteroidota|c__c_Bacteroidia|o__o_Bacteroidales|f__f_Muribaculaceae|g__g_Muribaculum|s__s_Muribaculum intestinale	AST	2.5152	0.00511936	0.00511936
marker58	k__d_Bacteria|p__p_Bacteroidota|c__c_Bacteroidia|o__o_Bacteroidales|f__f_Bacteroidaceae|g__g_Prevotellamassilia|s__s_Prevotellamassilia MGG06473	AST	2.51059	0.00511936	0.00511936
marker59	k__d_Bacteria|p__p_Bacteroidota|c__c_Bacteroidia|o__o_Bacteroidales|f__f_Muribaculaceae|g__g_CAG-873|s__s_CAG-873 MGG36161	AST	2.47769	0.0191387	0.0191387
marker60	k__d_Bacteria|p__p_Bacteroidota|c__c_Bacteroidia|o__o_Bacteroidales|f__f_Muribaculaceae|g__g_CAG-873|s__s_CAG-873 MGG48537	AST	2.46874	0.0154982	0.0154982
marker61	k__d_Bacteria|p__p_Bacteroidota|c__c_Bacteroidia|o__o_Bacteroidales|f__f_Muribaculaceae|g__g_Paramuribaculum|s__s_Paramuribaculum MGG46285	AST	2.45189	0.0307668	0.0307668
marker62	k__d_Bacteria|p__p_Bacteroidota|c__c_Bacteroidia|o__o_Bacteroidales|f__f_Muribaculaceae|g__g_CAG-485|s__s_CAG-485 UHGG274362	AST	2.41643	0.00511936	0.00511936
marker63	k__d_Bacteria|p__p_Firmicutes|c__c_Bacilli|o__o_Erysipelotrichales|f__f_Erysipelotrichaceae|g__g_Dubosiella|s__s_Dubosiella sp000403415	AST	2.40579	0.035674	0.035674
marker64	k__d_Bacteria|p__p_Bacteroidota|c__c_Bacteroidia|o__o_Bacteroidales|f__f_Muribaculaceae|g__g_MGG36058	AST	2.40302	0.00938979	0.00938979
marker65	k__d_Bacteria|p__p_Bacteroidota|c__c_Bacteroidia|o__o_Bacteroidales|f__f_Muribaculaceae|g__g_CAG-485|s__s_CAG-485 MGG40082	AST	2.37247	0.0154982	0.0154982
marker66	k__d_Bacteria|p__p_Bacteroidota|c__c_Bacteroidia|o__o_Bacteroidales|f__f_Muribaculaceae|g__g_UBA3263	AST	2.35037	0.00511936	0.00511936
marker67	k__d_Bacteria|p__p_Bacteroidota|c__c_Bacteroidia|o__o_Bacteroidales|f__f_Muribaculaceae|g__g_Paramuribaculum|s__s_Paramuribaculum MGG43585	AST	2.34761	0.00910528	0.00910528
marker68	k__d_Bacteria|p__p_Bacteroidota|c__c_Bacteroidia|o__o_Bacteroidales|f__f_Muribaculaceae|g__g_Duncaniella|s__s_Duncaniella sp001689575	AST	2.34349	0.00938979	0.00938979
marker69	k__d_Bacteria|p__p_Proteobacteria|c__c_Gammaproteobacteria	AST	2.33782	0.0154982	0.0154982
marker70	k__d_Bacteria|p__p_Proteobacteria	AST	2.33198	0.0154982	0.0154982
marker71	k__d_Bacteria|p__p_Bacteroidota|c__c_Bacteroidia|o__o_Bacteroidales|f__f_Muribaculaceae|g__g_CAG-485|s__s_CAG-485 sp002493045	AST	2.32477	0.00511936	0.00511936
marker72	k__d_Bacteria|p__p_Bacteroidota|c__c_Bacteroidia|o__o_Bacteroidales|f__f_Muribaculaceae|g__g_UBA3263|s__s_UBA3263 sp001689615	AST	2.31947	0.00511936	0.00511936
marker73	k__d_Bacteria|p__p_Bacteroidota|c__c_Bacteroidia|o__o_Bacteroidales|f__f_Bacteroidaceae|g__g_Bacteroides	AST	2.29156	0.00511936	0.00511936
marker74	k__d_Bacteria|p__p_Bacteroidota|c__c_Bacteroidia|o__o_Bacteroidales|f__f_Muribaculaceae|g__g_CAG-873|s__s_CAG-873 sp001689665	AST	2.25775	0.0191387	0.0191387
marker75	k__d_Bacteria|p__p_Bacteroidota|c__c_Bacteroidia|o__o_Bacteroidales|f__f_Muribaculaceae|g__g_CAG-873|s__s_CAG-873 sp002490635	AST	2.24638	0.00511936	0.00511936
marker76	k__d_Bacteria|p__p_Bacteroidota|c__c_Bacteroidia|o__o_Bacteroidales|f__f_Muribaculaceae|g__g_Paramuribaculum|s__s_Paramuribaculum sp900553585	AST	2.23313	0.0230192	0.0230192
marker77	k__d_Bacteria|p__p_Bacteroidota|c__c_Bacteroidia|o__o_Bacteroidales|f__f_Muribaculaceae|g__g_Muribaculum|s__s_Muribaculum MGG30742	AST	2.23003	0.0120761	0.0120761
marker78	k__d_Bacteria|p__p_Bacteroidota|c__c_Bacteroidia|o__o_Bacteroidales|f__f_Muribaculaceae|g__g_CAG-873|s__s_CAG-873 sp002491245	AST	2.21392	0.0191387	0.0191387
marker79	k__d_Bacteria|p__p_Bacteroidota|c__c_Bacteroidia|o__o_Bacteroidales|f__f_Muribaculaceae|g__g_CAG-873|s__s_CAG-873 MGG23556	AST	2.20357	0.0191387	0.0191387
marker80	k__d_Bacteria|p__p_Bacteroidota|c__c_Bacteroidia|o__o_Bacteroidales|f__f_Muribaculaceae|g__g_Paramuribaculum|s__s_Paramuribaculum MGG46390	AST	2.19938	0.0230192	0.0230192
marker81	k__d_Bacteria|p__p_Bacteroidota|c__c_Bacteroidia|o__o_Bacteroidales|f__f_Muribaculaceae|g__g_Duncaniella|s__s_Duncaniella MGG18001	AST	2.19597	0.0307668	0.0307668
marker82	k__d_Bacteria|p__p_Bacteroidota|c__c_Bacteroidia|o__o_Bacteroidales|f__f_Bacteroidaceae|g__g_Prevotella	AST	2.18868	0.0154982	0.0154982
marker83	k__d_Bacteria|p__p_Bacteroidota|c__c_Bacteroidia|o__o_Bacteroidales|f__f_Muribaculaceae|g__g_CAG-485|s__s_CAG-485 MGG11380	AST	2.18255	0.00511936	0.00511936
marker84	k__d_Bacteria|p__p_Bacteroidota|c__c_Bacteroidia|o__o_Bacteroidales|f__f_Muribaculaceae|g__g_Duncaniella|s__s_Duncaniella MGG04441	AST	2.15941	0.00938979	0.00938979
marker85	k__d_Bacteria|p__p_Proteobacteria|c__c_Gammaproteobacteria|o__o_Burkholderiales|f__f_Burkholderiaceae	AST	2.15547	0.0154982	0.0154982
marker86	k__d_Bacteria|p__p_Proteobacteria|c__c_Gammaproteobacteria|o__o_Burkholderiales	AST	2.15538	0.0154982	0.0154982
marker87	k__d_Bacteria|p__p_Bacteroidota|c__c_Bacteroidia|o__o_Bacteroidales|f__f_Bacteroidaceae|g__g_Phocaeicola	AST	2.15471	0.0154982	0.0154982
marker88	k__d_Bacteria|p__p_Bacteroidota|c__c_Bacteroidia|o__o_Bacteroidales|f__f_Muribaculaceae|g__g_MGG36058|s__s_MGG36058 MGG36058	AST	2.14809	0.0153213	0.0153213
marker89	k__d_Bacteria|p__p_Proteobacteria|c__c_Gammaproteobacteria|o__o_Burkholderiales|f__f_Burkholderiaceae|g__g_Parasutterella	AST	2.14378	0.0154982	0.0154982
marker90	k__d_Bacteria|p__p_Proteobacteria|c__c_Gammaproteobacteria|o__o_Burkholderiales|f__f_Burkholderiaceae|g__g_Parasutterella|s__s_Parasutterella excrementihominis	AST	2.14376	0.0154982	0.0154982
marker91	k__d_Bacteria|p__p_Firmicutes|c__c_Clostridia|o__o_TANB77|f__f_CAG-508|g__g_UBA7001|s__s_UBA7001 MGG30885	AST	2.14244	0.0366704	0.0366704
marker92	k__d_Bacteria|p__p_Bacteroidota|c__c_Bacteroidia|o__o_Bacteroidales|f__f_Muribaculaceae|g__g_CAG-485|s__s_CAG-485 MGG17696	AST	2.11317	0.0122235	0.0122235
marker93	k__d_Bacteria|p__p_Bacteroidota|c__c_Bacteroidia|o__o_Bacteroidales|f__f_P3P3|g__g_MGG29092|s__s_MGG29092 MGG29092	AST	2.10913	0.0154982	0.0154982
marker94	k__d_Bacteria|p__p_Bacteroidota|c__c_Bacteroidia|o__o_Bacteroidales|f__f_P3P3|g__g_MGG29092	AST	2.10758	0.0154982	0.0154982
marker95	k__d_Bacteria|p__p_Bacteroidota|c__c_Bacteroidia|o__o_Bacteroidales|f__f_P3P3	AST	2.07097	0.0191387	0.0191387
marker96	k__d_Bacteria|p__p_Bacteroidota|c__c_Bacteroidia|o__o_Bacteroidales|f__f_Muribaculaceae|g__g_CAG-485|s__s_CAG-485 MGG08131	AST	2.06315	0.0122235	0.0122235
marker97	k__d_Bacteria|p__p_Bacteroidota|c__c_Bacteroidia|o__o_Bacteroidales|f__f_Muribaculaceae|g__g_CAG-873|s__s_CAG-873 MGG43731	AST	2.05946	0.0154982	0.0154982
marker98	k__d_Bacteria|p__p_Actinobacteriota|c__c_Coriobacteriia|o__o_Coriobacteriales|f__f_Eggerthellaceae|g__g_Adlercreutzia|s__s_Adlercreutzia mucosicola	AST	2.03683	0.037005	0.037005
marker99	k__d_Bacteria|p__p_Bacteroidota|c__c_Bacteroidia|o__o_Bacteroidales|f__f_Bacteroidaceae|g__g_Prevotella|s__s_Prevotella sp002298815	AST	2.03637	0.0154982	0.0154982
marker100	k__d_Bacteria|p__p_Bacteroidota|c__c_Bacteroidia|o__o_Bacteroidales|f__f_Muribaculaceae|g__g_Duncaniella|s__s_Duncaniella MGG45355	AST	2.02021	0.00702527	0.00702527
marker101	k__d_Bacteria|p__p_Bacteroidota|c__c_Bacteroidia|o__o_Bacteroidales|f__f_Muribaculaceae|g__g_Muribaculum|s__s_Muribaculum sp003150235	AST	2.01947	0.00938979	0.00938979
marker102	k__d_Bacteria|p__p_Bacteroidota|c__c_Bacteroidia|o__o_Bacteroidales|f__f_Muribaculaceae|g__g_CAG-485|s__s_CAG-485 MGG26884	AST	2.01463	0.00702527	0.00702527
marker103	k__d_Bacteria|p__p_Bacteroidota|c__c_Bacteroidia|o__o_Bacteroidales|f__f_Bacteroidaceae|g__g_Phocaeicola|s__s_Phocaeicola MGG43580	AST	2.01446	0.00938979	0.00938979
marker104	k__d_Bacteria|p__p_Bacteroidota|c__c_Bacteroidia|o__o_Bacteroidales|f__f_Muribaculaceae|g__g_Duncaniella|s__s_Duncaniella sp001689495	AST	2.01081	0.0191387	0.0191387
marker105	k__d_Bacteria|p__p_Firmicutes|c__c_Clostridia	RAPA_AST	5.48759	0.0307668	0.0307668
marker106	k__d_Bacteria|p__p_Firmicutes	RAPA_AST	5.45461	0.0122235	0.0122235
marker107	k__d_Bacteria|p__p_Firmicutes|c__c_Clostridia|o__o_Lachnospirales|f__f_Lachnospiraceae	RAPA_AST	5.43644	0.0307668	0.0307668
marker108	k__d_Bacteria|p__p_Firmicutes|c__c_Clostridia|o__o_Lachnospirales	RAPA_AST	5.42896	0.0307668	0.0307668
marker109	k__d_Bacteria|p__p_Firmicutes|c__c_Clostridia|o__o_Lachnospirales|f__f_Lachnospiraceae|g__g_COE1	RAPA_AST	4.85298	0.0400518	0.0400518
marker110	k__d_Bacteria|p__p_Firmicutes|c__c_Clostridia|o__o_Oscillospirales	RAPA_AST	4.63199	0.0341899	0.0341899
marker111	k__d_Bacteria|p__p_Firmicutes|c__c_Clostridia|o__o_Oscillospirales|f__f_Oscillospiraceae	RAPA_AST	4.5358	0.0390093	0.0390093
marker112	k__d_Bacteria|p__p_Firmicutes|c__c_Clostridia|o__o_Lachnospirales|f__f_Lachnospiraceae|g__g_COE1|s__s_COE1 MGG22796	RAPA_AST	4.4691	0.0400518	0.0400518
marker113	k__d_Bacteria|p__p_Firmicutes|c__c_Clostridia|o__o_Lachnospirales|f__f_Lachnospiraceae|g__g_COE1|s__s_COE1 sp002490665	RAPA_AST	4.3287	0.0425939	0.0425939
marker114	k__d_Bacteria|p__p_Firmicutes|c__c_Clostridia_A|o__o_Christensenellales	RAPA_AST	4.27425	0.0307668	0.0307668
marker115	k__d_Bacteria|p__p_Firmicutes|c__c_Clostridia_A	RAPA_AST	4.27384	0.0307668	0.0307668
marker116	k__d_Bacteria|p__p_Firmicutes|c__c_Clostridia|o__o_Lachnospirales|f__f_Lachnospiraceae|g__g_MGG16888	RAPA_AST	4.21139	0.0390093	0.0390093
marker117	k__d_Bacteria|p__p_Firmicutes|c__c_Clostridia_A|o__o_Christensenellales|f__f_Borkfalkiaceae	RAPA_AST	4.1588	0.037005	0.037005
marker118	k__d_Bacteria|p__p_Firmicutes|c__c_Clostridia|o__o_Lachnospirales|f__f_Lachnospiraceae|g__g_Acetatifactor	RAPA_AST	4.10233	0.0191387	0.0191387
marker119	k__d_Bacteria|p__p_Firmicutes|c__c_Clostridia|o__o_Oscillospirales|f__f_Oscillospiraceae|g__g_UMGS1872	RAPA_AST	4.09451	0.0341899	0.0341899
marker120	k__d_Bacteria|p__p_Firmicutes|c__c_Clostridia_A|o__o_Christensenellales|f__f_Borkfalkiaceae|g__g_UBA11940	RAPA_AST	4.09216	0.0307668	0.0307668
marker121	k__d_Bacteria|p__p_Firmicutes|c__c_Clostridia|o__o_Lachnospirales|f__f_Lachnospiraceae|g__g_TF01-11	RAPA_AST	4.05499	0.0425939	0.0425939
marker122	k__d_Bacteria|p__p_Firmicutes|c__c_Clostridia|o__o_Lachnospirales|f__f_Lachnospiraceae|g__g_MGG16888|s__s_MGG16888 MGG19356	RAPA_AST	4.04891	0.0400518	0.0400518
marker123	k__d_Bacteria|p__p_Firmicutes|c__c_Clostridia|o__o_Lachnospirales|f__f_Lachnospiraceae|g__g_COE1|s__s_COE1 sp000403215	RAPA_AST	4.00462	0.0230192	0.0230192
marker124	k__d_Bacteria|p__p_Firmicutes|c__c_Clostridia|o__o_Oscillospirales|f__f_Oscillospiraceae|g__g_Oscillibacter	RAPA_AST	3.95306	0.0307668	0.0307668
marker125	k__d_Bacteria|p__p_Firmicutes|c__c_Clostridia|o__o_Lachnospirales|f__f_Lachnospiraceae|g__g_MGG37695	RAPA_AST	3.95116	0.0425939	0.0425939
marker126	k__d_Bacteria|p__p_Firmicutes|c__c_Clostridia|o__o_Lachnospirales|f__f_Lachnospiraceae|g__g_MGG37695|s__s_MGG37695 MGG31479	RAPA_AST	3.93874	0.0425939	0.0425939
marker127	k__d_Bacteria|p__p_Firmicutes|c__c_Clostridia|o__o_Oscillospirales|f__f_Oscillospiraceae|g__g_Lawsonibacter	RAPA_AST	3.77742	0.0400518	0.0400518
marker128	k__d_Bacteria|p__p_Firmicutes|c__c_Clostridia|o__o_Oscillospirales|f__f_Oscillospiraceae|g__g_UMGS1872|s__s_UMGS1872 MGG00415	RAPA_AST	3.71535	0.0307668	0.0307668
marker129	k__d_Bacteria|p__p_Firmicutes|c__c_Clostridia|o__o_Oscillospirales|f__f_Butyricicoccaceae	RAPA_AST	3.71297	0.0341899	0.0341899
marker130	k__d_Bacteria|p__p_Firmicutes|c__c_Clostridia|o__o_Lachnospirales|f__f_Anaerotignaceae	RAPA_AST	3.69664	0.0230192	0.0230192
marker131	k__d_Bacteria|p__p_Firmicutes|c__c_Clostridia|o__o_Lachnospirales|f__f_Anaerotignaceae|g__g_ASF356	RAPA_AST	3.65995	0.0230192	0.0230192
marker132	k__d_Bacteria|p__p_Firmicutes|c__c_Clostridia_A|o__o_Christensenellales|f__f_Borkfalkiaceae|g__g_UBA11940|s__s_UBA11940 MGG27802	RAPA_AST	3.6599	0.049243	0.049243
marker133	k__d_Bacteria|p__p_Firmicutes|c__c_Clostridia_A|o__o_Christensenellales|f__f_UBA3700|g__s_UBA3700 MGG43734|s__s_UBA3700 MGG43734_	RAPA_AST	3.61591	0.037005	0.037005
marker134	k__d_Bacteria|p__p_Firmicutes|c__c_Clostridia_A|o__o_Christensenellales|f__f_UBA3700|g__s_UBA3700 MGG43734	RAPA_AST	3.6145	0.037005	0.037005
marker135	k__d_Bacteria|p__p_Firmicutes|c__c_Clostridia|o__o_Lachnospirales|f__f_Anaerotignaceae|g__g_ASF356|s__s_ASF356 MGG33880	RAPA_AST	3.61232	0.037005	0.037005
marker136	k__d_Bacteria|p__p_Firmicutes|c__c_Clostridia|o__o_Oscillospirales|f__f_Butyricicoccaceae|g__g_MGG49573	RAPA_AST	3.61036	0.0390093	0.0390093
marker137	k__d_Bacteria|p__p_Firmicutes|c__c_Clostridia|o__o_Lachnospirales|f__f_Lachnospiraceae|g__g_14-2|s__s_14-2 MGG19424	RAPA_AST	3.6039	0.0390093	0.0390093
marker138	k__d_Bacteria|p__p_Firmicutes|c__c_Clostridia|o__o_Lachnospirales|f__f_Lachnospiraceae|g__g_CAG-95|s__s_CAG-95 MGG28239	RAPA_AST	3.58598	0.0341899	0.0341899
marker139	k__d_Bacteria|p__p_Firmicutes|c__c_Clostridia|o__o_Lachnospirales|f__f_Lachnospiraceae|g__g_Eubacterium_F|s__s_Eubacterium_F MGG28261	RAPA_AST	3.52593	0.0341899	0.0341899
marker140	k__d_Bacteria|p__p_Firmicutes|c__c_Clostridia|o__o_Lachnospirales|f__f_Lachnospiraceae|g__g_Eubacterium_J	RAPA_AST	3.46115	0.015635	0.015635
marker141	k__d_Bacteria|p__p_Firmicutes|c__c_Clostridia|o__o_Oscillospirales|f__f_Butyricicoccaceae|g__g_MGG49573|s__s_MGG49573 MGG49573	RAPA_AST	3.45987	0.0400518	0.0400518
marker142	k__d_Bacteria|p__p_Firmicutes|c__c_Clostridia|o__o_Lachnospirales|f__f_Lachnospiraceae|g__g_COE1|s__s_COE1 MGG46561	RAPA_AST	3.45497	0.0390093	0.0390093
marker143	k__d_Bacteria|p__p_Firmicutes|c__c_Clostridia|o__o_Lachnospirales|f__f_Lachnospiraceae|g__g_Acetatifactor|s__s_Acetatifactor MGG17370	RAPA_AST	3.4338	0.0341899	0.0341899
marker144	k__d_Bacteria|p__p_Firmicutes|c__c_Clostridia_A|o__o_Christensenellales|f__f_CAG-552	RAPA_AST	3.42024	0.0390093	0.0390093
marker145	k__d_Bacteria|p__p_Firmicutes|c__c_Clostridia_A|o__o_Christensenellales|f__f_Borkfalkiaceae|g__g_UBA11940|s__s_UBA11940 MGG23051	RAPA_AST	3.39782	0.0400518	0.0400518
marker146	k__d_Bacteria|p__p_Firmicutes|c__c_Clostridia|o__o_Lachnospirales|f__f_Lachnospiraceae|g__g_CAG-95|s__s_CAG-95 sp003612395	RAPA_AST	3.32088	0.0390093	0.0390093
marker147	k__d_Bacteria|p__p_Firmicutes|c__c_Clostridia_A|o__o_Christensenellales|f__f_Borkfalkiaceae|g__g_UMGS1004	RAPA_AST	3.31735	0.0307668	0.0307668
marker148	k__d_Bacteria|p__p_Firmicutes|c__c_Clostridia|o__o_Lachnospirales|f__f_Lachnospiraceae|g__g_1XD8-76	RAPA_AST	3.27807	0.037005	0.037005
marker149	k__d_Bacteria|p__p_Firmicutes|c__c_Clostridia|o__o_Lachnospirales|f__f_Lachnospiraceae|g__g_Acetatifactor|s__s_Acetatifactor MGG48633	RAPA_AST	3.21324	0.0307668	0.0307668
marker150	k__d_Bacteria|p__p_Firmicutes|c__c_Clostridia|o__o_TANB77|f__f_CAG-508|g__g_MGG38970|s__s_MGG38970 MGG36997	RAPA_AST	3.18435	0.0162659	0.0162659
marker151	k__d_Bacteria|p__p_Firmicutes|c__c_Clostridia_A|o__o_Christensenellales|f__f_Borkfalkiaceae|g__g_UMGS1004|s__s_UMGS1004 MGG22568	RAPA_AST	3.13491	0.0230192	0.0230192
marker152	k__d_Bacteria|p__p_Firmicutes|c__c_Clostridia|o__o_Lachnospirales|f__f_Lachnospiraceae|g__g_MGG50002	RAPA_AST	3.10644	0.0390093	0.0390093
marker153	k__d_Bacteria|p__p_Firmicutes|c__c_Clostridia|o__o_Lachnospirales|f__f_Lachnospiraceae|g__g_1XD8-76|s__s_1XD8-76 MGG25139	RAPA_AST	3.1013	0.0341899	0.0341899
marker154	k__d_Bacteria|p__p_Firmicutes|c__c_Clostridia|o__o_Lachnospirales|f__f_Lachnospiraceae|g__g_UBA3282|s__s_UBA3282 sp003611805	RAPA_AST	3.09423	0.0378273	0.0378273
marker155	k__d_Bacteria|p__p_Firmicutes|c__c_Clostridia|o__o_Oscillospirales|f__f_Ruminococcaceae|g__g_Anaerotruncus	RAPA_AST	3.08671	0.0307668	0.0307668
marker156	k__d_Bacteria|p__p_Firmicutes|c__c_Clostridia|o__o_Lachnospirales|f__f_Lachnospiraceae|g__g_Clostridium_Q	RAPA_AST	3.07987	0.0269658	0.0269658
marker157	k__d_Bacteria|p__p_Firmicutes|c__c_Clostridia|o__o_Lachnospirales|f__f_Lachnospiraceae|g__g_Clostridium_Q|s__s_Clostridium_Q MGG49777	RAPA_AST	3.07256	0.0341899	0.0341899
marker158	k__d_Bacteria|p__p_Firmicutes|c__c_Clostridia_A|o__o_Christensenellales|f__f_CAG-552|g__g_MGG22630	RAPA_AST	3.06999	0.037005	0.037005
marker159	k__d_Bacteria|p__p_Firmicutes|c__c_Clostridia|o__o_Oscillospirales|f__f_Butyricicoccaceae|g__g_MGG49573|s__s_MGG49573 MGG38057	RAPA_AST	3.06163	0.031868	0.031868
marker160	k__d_Bacteria|p__p_Firmicutes|c__c_Clostridia|o__o_Oscillospirales|f__f_Butyricicoccaceae|g__g_AM07-15	RAPA_AST	3.05462	0.0230192	0.0230192
marker161	k__d_Bacteria|p__p_Firmicutes|c__c_Clostridia|o__o_Oscillospirales|f__f_Oscillospiraceae|g__g_Lawsonibacter|s__s_Lawsonibacter MGG49196	RAPA_AST	3.04087	0.0341899	0.0341899
marker162	k__d_Bacteria|p__p_Firmicutes|c__c_Clostridia|o__o_Lachnospirales|f__f_CAG-274	RAPA_AST	3.03656	0.0439249	0.0439249
marker163	k__d_Bacteria|p__p_Firmicutes|c__c_Clostridia|o__o_Oscillospirales|f__f_Butyricicoccaceae|g__g_AM07-15|s__s_AM07-15 MGG33273	RAPA_AST	3.03405	0.0230192	0.0230192
marker164	k__d_Bacteria|p__p_Firmicutes|c__c_Clostridia|o__o_Lachnospirales|f__f_Lachnospiraceae|g__g_CAG-81|s__s_CAG-81 MGG49678	RAPA_AST	3.0334	0.0400518	0.0400518
marker165	k__d_Bacteria|p__p_Firmicutes|c__c_Clostridia|o__o_Oscillospirales|f__f_Oscillospiraceae|g__g_MGG24042	RAPA_AST	2.96795	0.0400518	0.0400518
marker166	k__d_Bacteria|p__p_Firmicutes|c__c_Clostridia|o__o_Lachnospirales|f__f_Lachnospiraceae|g__g_Acetatifactor|s__s_Acetatifactor MGG22999	RAPA_AST	2.96508	0.0307668	0.0307668
marker167	k__d_Bacteria|p__p_Firmicutes|c__c_Clostridia|o__o_Lachnospirales|f__f_Lachnospiraceae|g__g_COE1|s__s_COE1 sp000403335	RAPA_AST	2.95691	0.037005	0.037005
marker168	k__d_Bacteria|p__p_Firmicutes|c__c_Clostridia|o__o_Lachnospirales|f__f_Lachnospiraceae|g__g_UHGG017737	RAPA_AST	2.94222	0.0378273	0.0378273
marker169	k__d_Bacteria|p__p_Firmicutes|c__c_Clostridia|o__o_Oscillospirales|f__f_Ruminococcaceae|g__g_UBA946	RAPA_AST	2.94024	0.0191387	0.0191387
marker170	k__d_Bacteria|p__p_Firmicutes|c__c_Clostridia|o__o_Oscillospirales|f__f_Ruminococcaceae|g__g_UBA1405	RAPA_AST	2.92599	0.0390093	0.0390093
marker171	k__d_Bacteria|p__p_Firmicutes|c__c_Clostridia|o__o_Lachnospirales|f__f_Lachnospiraceae|g__g_CAG-95|s__s_CAG-95 MGG49778	RAPA_AST	2.92594	0.0307668	0.0307668
marker172	k__d_Bacteria|p__p_Firmicutes|c__c_Clostridia|o__o_Lachnospirales|f__f_Lachnospiraceae|g__g_1XD42-69|s__s_1XD42-69 MGG49484	RAPA_AST	2.91548	0.0269658	0.0269658
marker173	k__d_Bacteria|p__p_Firmicutes|c__c_Clostridia|o__o_Oscillospirales|f__f_Oscillospiraceae|g__g_UMGS1872|s__s_UMGS1872 MGG37983	RAPA_AST	2.90736	0.0230192	0.0230192
marker174	k__d_Bacteria|p__p_Firmicutes|c__c_Clostridia|o__o_Oscillospirales|f__f_Ruminococcaceae|g__g_UBA1405|s__s_UBA1405 MGG35309	RAPA_AST	2.89698	0.0400518	0.0400518
marker175	k__d_Bacteria|p__p_Firmicutes|c__c_Clostridia|o__o_Oscillospirales|f__f_Ruminococcaceae|g__g_UBA946|s__s_UBA946 MGG37964	RAPA_AST	2.89443	0.0269658	0.0269658
marker176	k__d_Bacteria|p__p_Firmicutes|c__c_Clostridia|o__o_Lachnospirales|f__f_Lachnospiraceae|g__g_Dorea|s__s_Dorea MGG40364	RAPA_AST	2.88378	0.00808631	0.00808631
marker177	k__d_Bacteria|p__p_Firmicutes|c__c_Clostridia|o__o_Lachnospirales|f__f_Lachnospiraceae|g__g_MGG03699	RAPA_AST	2.87593	0.0400518	0.0400518
marker178	k__d_Bacteria|p__p_Firmicutes|c__c_Clostridia|o__o_Lachnospirales|f__f_Lachnospiraceae|g__g_MGG03699|s__s_MGG03699 MGG03699	RAPA_AST	2.87375	0.0400518	0.0400518
marker179	k__d_Bacteria|p__p_Firmicutes|c__c_Clostridia|o__o_Lachnospirales|f__f_Lachnospiraceae|g__g_14-2|s__s_14-2 sp004793545	RAPA_AST	2.86975	0.0341899	0.0341899
marker180	k__d_Bacteria|p__p_Firmicutes|c__c_Clostridia|o__o_Lachnospirales|f__f_Lachnospiraceae|g__g_MGG34735|s__s_MGG34735 MGG48728	RAPA_AST	2.86301	0.037005	0.037005
marker181	k__d_Bacteria|p__p_Firmicutes|c__c_Clostridia|o__o_Lachnospirales|f__f_Lachnospiraceae|g__g_MGG28944	RAPA_AST	2.85851	0.0341899	0.0341899
marker182	k__d_Bacteria|p__p_Firmicutes|c__c_Clostridia|o__o_Lachnospirales|f__f_Lachnospiraceae|g__g_Dorea|s__s_Dorea MGG28763	RAPA_AST	2.84604	0.037005	0.037005
marker183	k__d_Bacteria|p__p_Firmicutes|c__c_Clostridia|o__o_Lachnospirales|f__f_Lachnospiraceae|g__g_TF01-11|s__s_TF01-11 sp003611745	RAPA_AST	2.82535	0.0230192	0.0230192
marker184	k__d_Bacteria|p__p_Firmicutes|c__c_Clostridia|o__o_Oscillospirales|f__f_Oscillospiraceae|g__g_Oscillibacter|s__s_Oscillibacter sp000403435	RAPA_AST	2.82218	0.037005	0.037005
marker185	k__d_Bacteria|p__p_Firmicutes|c__c_Clostridia|o__o_Lachnospirales|f__f_Lachnospiraceae|g__g_14-2|s__s_14-2 sp000403255	RAPA_AST	2.80661	0.0437322	0.0437322
marker186	k__d_Bacteria|p__p_Firmicutes|c__c_Clostridia|o__o_Lachnospirales|f__f_Lachnospiraceae|g__g_Eubacterium_J|s__s_Eubacterium_J plexicaudatum	RAPA_AST	2.80298	0.0307668	0.0307668
marker187	k__d_Bacteria|p__p_Firmicutes|c__c_Clostridia|o__o_Lachnospirales|f__f_Lachnospiraceae|g__g_MGG28944|s__s_MGG28944 MGG03608	RAPA_AST	2.79474	0.037005	0.037005
marker188	k__d_Bacteria|p__p_Firmicutes|c__c_Clostridia|o__o_Lachnospirales|f__f_Lachnospiraceae|g__g_MGG50002|s__s_MGG50002 MGG30204	RAPA_AST	2.79425	0.049243	0.049243
marker189	k__d_Bacteria|p__p_Firmicutes|c__c_Clostridia|o__o_Oscillospirales|f__f_Ruminococcaceae|g__g_Anaerotruncus|s__s_Anaerotruncus sp000403395	RAPA_AST	2.78378	0.0307668	0.0307668
marker190	k__d_Bacteria|p__p_Firmicutes|c__c_Clostridia_A|o__o_Christensenellales|f__f_CAG-552|g__g_MGG03569	RAPA_AST	2.77921	0.0390093	0.0390093
marker191	k__d_Bacteria|p__p_Firmicutes|c__c_Clostridia_A|o__o_Christensenellales|f__f_CAG-552|g__g_MGG22630|s__s_MGG22630 MGG22630	RAPA_AST	2.77366	0.0307668	0.0307668
marker192	k__d_Bacteria|p__p_Firmicutes|c__c_Clostridia|o__o_Oscillospirales|f__f_Oscillospiraceae|g__g_Flavonifractor	RAPA_AST	2.77352	0.0230192	0.0230192
marker193	k__d_Bacteria|p__p_Firmicutes|c__c_Clostridia|o__o_Oscillospirales|f__f_Oscillospiraceae|g__g_UMGS1872|s__s_UMGS1872 MGG24048	RAPA_AST	2.76523	0.037005	0.037005
marker194	k__d_Bacteria|p__p_Firmicutes|c__c_Clostridia_A|o__o_Christensenellales|f__f_CAG-552|g__g_MGG03569|s__s_MGG03569 MGG38783	RAPA_AST	2.75359	0.0390093	0.0390093
marker195	k__d_Bacteria|p__p_Firmicutes|c__c_Clostridia|o__o_Oscillospirales|f__f_Ruminococcaceae|g__g_Anaerotruncus|s__s_Anaerotruncus sp003612625	RAPA_AST	2.72387	0.0341899	0.0341899
marker196	k__d_Bacteria|p__p_Firmicutes|c__c_Clostridia|o__o_Lachnospirales|f__f_Lachnospiraceae|g__g_Acetatifactor|s__s_Acetatifactor muris	RAPA_AST	2.72176	0.0341899	0.0341899
marker197	k__d_Bacteria|p__p_Firmicutes|c__c_Clostridia|o__o_Oscillospirales|f__f_Oscillospiraceae|g__g_Marseille-P3106	RAPA_AST	2.6982	0.0269658	0.0269658
marker198	k__d_Bacteria|p__p_Firmicutes|c__c_Clostridia|o__o_Lachnospirales|f__f_Lachnospiraceae|g__g_UMGS1370|s__s_UMGS1370 MGG19884	RAPA_AST	2.68936	0.049243	0.049243
marker199	k__d_Bacteria|p__p_Firmicutes|c__c_Clostridia|o__o_Lachnospirales|f__f_Lachnospiraceae|g__g_C-53	RAPA_AST	2.68432	0.037005	0.037005
marker200	k__d_Bacteria|p__p_Firmicutes|c__c_Clostridia|o__o_Lachnospirales|f__f_Lachnospiraceae|g__g_C-53|s__s_C-53 sp003612525	RAPA_AST	2.68143	0.037005	0.037005
marker201	k__d_Bacteria|p__p_Firmicutes|c__c_Clostridia|o__o_Oscillospirales|f__f_Oscillospiraceae|g__g_UBA9475|s__s_UBA9475 MGG24325	RAPA_AST	2.67908	0.0307668	0.0307668
marker202	k__d_Bacteria|p__p_Firmicutes|c__c_Clostridia|o__o_Oscillospirales|f__f_Oscillospiraceae|g__g_Lawsonibacter|s__s_Lawsonibacter MGG49575	RAPA_AST	2.66673	0.0307668	0.0307668
marker203	k__d_Bacteria|p__p_Firmicutes|c__c_Clostridia|o__o_Lachnospirales|f__f_Lachnospiraceae|g__g_UBA3282|s__s_UBA3282 MGG27394	RAPA_AST	2.65559	0.037005	0.037005
marker204	k__d_Bacteria|p__p_Firmicutes|c__c_Clostridia|o__o_Oscillospirales|f__f_Oscillospiraceae|g__g_Marseille-P3106|s__s_Marseille-P3106 MGG30570	RAPA_AST	2.64939	0.0307668	0.0307668
marker205	k__d_Bacteria|p__p_Firmicutes|c__c_Clostridia|o__o_Oscillospirales|f__f_Oscillospiraceae|g__g_Lawsonibacter|s__s_Lawsonibacter MGG23841	RAPA_AST	2.64749	0.0341899	0.0341899
marker206	k__d_Bacteria|p__p_Firmicutes|c__c_Clostridia|o__o_Lachnospirales|f__f_Lachnospiraceae|g__g_Kineothrix|s__s_Kineothrix MGG49282	RAPA_AST	2.63196	0.037005	0.037005
marker207	k__d_Bacteria|p__p_Firmicutes|c__c_Clostridia_A|o__o_Christensenellales|f__f_UBA1242	RAPA_AST	2.63072	0.00964073	0.00964073
marker208	k__d_Bacteria|p__p_Firmicutes|c__c_Clostridia|o__o_Lachnospirales|f__f_Lachnospiraceae|g__g_COE1|s__s_COE1 MGG03643	RAPA_AST	2.62871	0.0261487	0.0261487
marker209	k__d_Bacteria|p__p_Firmicutes|c__c_Clostridia_A|o__o_Christensenellales|f__f_UBA1242|g__g_UBA11517	RAPA_AST	2.62735	0.00964073	0.00964073
marker210	k__d_Bacteria|p__p_Firmicutes|c__c_Clostridia_A|o__o_Christensenellales|f__f_UBA1242|g__g_UBA11517|s__s_UBA11517 MGG43846	RAPA_AST	2.62036	0.00964073	0.00964073
marker211	k__d_Bacteria|p__p_Firmicutes|c__c_Clostridia|o__o_Lachnospirales|f__f_Lachnospiraceae|g__g_UHGG017737|s__s_UHGG017737 MGG24209	RAPA_AST	2.61623	0.0341899	0.0341899
marker212	k__d_Bacteria|p__p_Firmicutes|c__c_Clostridia|o__o_Lachnospirales|f__f_Lachnospiraceae|g__g_UBA9502|s__s_UBA9502 sp003611875	RAPA_AST	2.60795	0.0307668	0.0307668
marker213	k__d_Bacteria|p__p_Firmicutes|c__c_Clostridia|o__o_Oscillospirales|f__f_Oscillospiraceae|g__g_Oscillibacter|s__s_Oscillibacter MGG00847	RAPA_AST	2.60354	0.0390093	0.0390093
marker214	k__d_Bacteria|p__p_Firmicutes|c__c_Clostridia|o__o_Oscillospirales|f__f_Ruminococcaceae|g__g_Angelakisella	RAPA_AST	2.59793	0.0400518	0.0400518
marker215	k__d_Bacteria|p__p_Firmicutes|c__c_Clostridia|o__o_Lachnospirales|f__f_Lachnospiraceae|g__g_CAG-95|s__s_CAG-95 sp000403495	RAPA_AST	2.58868	0.0341899	0.0341899
marker216	k__d_Bacteria|p__p_Firmicutes|c__c_Clostridia|o__o_Oscillospirales|f__f_Oscillospiraceae|g__g_Lawsonibacter|s__s_Lawsonibacter MGG22425	RAPA_AST	2.5796	0.0485979	0.0485979
marker217	k__d_Bacteria|p__p_Firmicutes|c__c_Clostridia|o__o_Lachnospirales|f__f_Lachnospiraceae|g__g_COE1|s__s_COE1 MGG30163	RAPA_AST	2.57205	0.037005	0.037005
marker218	k__d_Bacteria|p__p_Firmicutes|c__c_Clostridia|o__o_Lachnospirales|f__f_Lachnospiraceae|g__g_CAG-95|s__s_CAG-95 MGG48402	RAPA_AST	2.57034	0.0400518	0.0400518
marker219	k__d_Bacteria|p__p_Firmicutes|c__c_Clostridia|o__o_Lachnospirales|f__f_Lachnospiraceae|g__g_1XD42-69|s__s_1XD42-69 MGG01042	RAPA_AST	2.54266	0.0437322	0.0437322
marker220	k__d_Bacteria|p__p_Firmicutes|c__c_Clostridia|o__o_Oscillospirales|f__f_Acutalibacteraceae|g__g_Acutalibacter|s__s_Acutalibacter sp003612555	RAPA_AST	2.53838	0.0269658	0.0269658
marker221	k__d_Bacteria|p__p_Firmicutes|c__c_Clostridia|o__o_Oscillospirales|f__f_Oscillospiraceae|g__g_Oscillibacter|s__s_Oscillibacter MGG42783	RAPA_AST	2.53736	0.00938979	0.00938979
marker222	k__d_Bacteria|p__p_Firmicutes|c__c_Clostridia_A|o__o_Christensenellales|f__f_CAG-552|g__g_MGG22630|s__s_MGG22630 MGG00129	RAPA_AST	2.5287	0.0390093	0.0390093
marker223	k__d_Bacteria|p__p_Firmicutes|c__c_Clostridia|o__o_Lachnospirales|f__f_Lachnospiraceae|g__g_Acetatifactor|s__s_Acetatifactor sp003612485	RAPA_AST	2.51818	0.0437322	0.0437322
marker224	k__d_Bacteria|p__p_Firmicutes|c__c_Clostridia|o__o_Lachnospirales|f__f_Lachnospiraceae|g__g_COE1|s__s_COE1 MGG22178	RAPA_AST	2.51159	0.037005	0.037005
marker225	k__d_Bacteria|p__p_Firmicutes|c__c_Clostridia|o__o_Lachnospirales|f__f_Lachnospiraceae|g__g_Dorea|s__s_Dorea MGG22113	RAPA_AST	2.47783	0.0307668	0.0307668
marker226	k__d_Bacteria|p__p_Firmicutes|c__c_Clostridia_A|o__o_Christensenellales|f__f_CAG-552|g__g_MGG00360	RAPA_AST	2.46311	0.0307668	0.0307668
marker227	k__d_Bacteria|p__p_Firmicutes|c__c_Clostridia|o__o_Lachnospirales|f__f_Lachnospiraceae|g__g_Dorea|s__s_Dorea sp000403475	RAPA_AST	2.45585	0.0390093	0.0390093
marker228	k__d_Bacteria|p__p_Firmicutes|c__c_Clostridia_A|o__o_Christensenellales|f__f_CAG-552|g__g_MGG00360|s__s_MGG00360 MGG40592	RAPA_AST	2.4543	0.0230192	0.0230192
marker229	k__d_Bacteria|p__p_Firmicutes|c__c_Clostridia|o__o_Lachnospirales|f__f_Lachnospiraceae|g__g_Enterocloster	RAPA_AST	2.45179	0.0307668	0.0307668
marker230	k__d_Bacteria|p__p_Firmicutes|c__c_Clostridia|o__o_Lachnospirales|f__f_Anaerotignaceae|g__g_UBA8514	RAPA_AST	2.45019	0.031868	0.031868
marker231	k__d_Bacteria|p__p_Firmicutes|c__c_Clostridia|o__o_Lachnospirales|f__f_Anaerotignaceae|g__g_UBA8514|s__s_UBA8514 MGG36485	RAPA_AST	2.44658	0.031868	0.031868
marker232	k__d_Bacteria|p__p_Firmicutes|c__c_Clostridia|o__o_Lachnospirales|f__f_Lachnospiraceae|g__g_UBA9502|s__s_UBA9502 MGG42274	RAPA_AST	2.44366	0.0230192	0.0230192
marker233	k__d_Bacteria|p__p_Firmicutes|c__c_Clostridia|o__o_Lachnospirales|f__f_Lachnospiraceae|g__g_CAG-590	RAPA_AST	2.44321	0.0341899	0.0341899
marker234	k__d_Bacteria|p__p_Firmicutes|c__c_Clostridia|o__o_Lachnospirales|f__f_Lachnospiraceae|g__g_CAG-590|s__s_CAG-590 MGG10693	RAPA_AST	2.44165	0.0341899	0.0341899
marker235	k__d_Bacteria|p__p_Firmicutes|c__c_Clostridia|o__o_Lachnospirales|f__f_Lachnospiraceae|g__g_14-2|s__s_14-2 sp000403845	RAPA_AST	2.43432	0.0269658	0.0269658
marker236	k__d_Bacteria|p__p_Firmicutes|c__c_Clostridia|o__o_Lachnospirales|f__f_Lachnospiraceae|g__g_Eubacterium_F|s__s_Eubacterium_F MGG03925	RAPA_AST	2.4334	0.0307668	0.0307668
marker237	k__d_Bacteria|p__p_Firmicutes|c__c_Clostridia|o__o_Oscillospirales|f__f_Oscillospiraceae|g__g_UBA9475|s__s_UBA9475 MGG20154	RAPA_AST	2.43116	0.0269658	0.0269658
marker238	k__d_Bacteria|p__p_Firmicutes|c__c_Clostridia|o__o_Oscillospirales|f__f_Oscillospiraceae|g__g_Oscillibacter|s__s_Oscillibacter MGG30179	RAPA_AST	2.43112	0.037005	0.037005
marker239	k__d_Bacteria|p__p_Firmicutes|c__c_Clostridia|o__o_Oscillospirales|f__f_Oscillospiraceae|g__g_Lawsonibacter|s__s_Lawsonibacter MGG49998	RAPA_AST	2.41281	0.0341899	0.0341899
marker240	k__d_Bacteria|p__p_Firmicutes|c__c_Clostridia|o__o_Lachnospirales|f__f_Lachnospiraceae|g__g_Hungatella_A|s__s_Hungatella_A MGG30540	RAPA_AST	2.4077	0.0390093	0.0390093
marker241	k__d_Bacteria|p__p_Firmicutes|c__c_Clostridia|o__o_Lachnospirales|f__f_Lachnospiraceae|g__g_Acetatifactor|s__s_Acetatifactor MGG11608	RAPA_AST	2.39594	0.0307668	0.0307668
marker242	k__d_Bacteria|p__p_Firmicutes|c__c_Clostridia|o__o_Lachnospirales|f__f_Lachnospiraceae|g__g_UBA3282|s__s_UBA3282 sp003612405	RAPA_AST	2.39165	0.0341899	0.0341899
marker243	k__d_Bacteria|p__p_Firmicutes|c__c_Clostridia|o__o_Lachnospirales|f__f_Lachnospiraceae|g__g_MGG16888|s__s_MGG16888 MGG46206	RAPA_AST	2.39043	0.0230192	0.0230192
marker244	k__d_Bacteria|p__p_Firmicutes|c__c_Clostridia|o__o_Oscillospirales|f__f_Oscillospiraceae|g__g_Oscillibacter|s__s_Oscillibacter MGG16979	RAPA_AST	2.38931	0.049243	0.049243
marker245	k__d_Bacteria|p__p_Firmicutes|c__c_Clostridia|o__o_Lachnospirales|f__f_Lachnospiraceae|g__g_COE1|s__s_COE1 MGG41206	RAPA_AST	2.37918	0.0400518	0.0400518
marker246	k__d_Bacteria|p__p_Firmicutes|c__c_Clostridia|o__o_Lachnospirales|f__f_Lachnospiraceae|g__g_Eubacterium_J|s__s_Eubacterium_J MGG28336	RAPA_AST	2.37629	0.049243	0.049243
marker247	k__d_Bacteria|p__p_Firmicutes|c__c_Clostridia|o__o_Lachnospirales|f__f_Lachnospiraceae|g__g_TF01-11|s__s_TF01-11 MGG29900	RAPA_AST	2.37626	0.0437322	0.0437322
marker248	k__d_Bacteria|p__p_Firmicutes|c__c_Clostridia|o__o_Oscillospirales|f__f_Oscillospiraceae|g__g_Flavonifractor|s__s_Flavonifractor MGG22048	RAPA_AST	2.37427	0.0390093	0.0390093
marker249	k__d_Bacteria|p__p_Cyanobacteria	RAPA_AST	2.36509	0.0307668	0.0307668
marker250	k__d_Bacteria|p__p_Cyanobacteria|c__c_Vampirovibrionia|o__o_Gastranaerophilales	RAPA_AST	2.3566	0.0307668	0.0307668
marker251	k__d_Bacteria|p__p_Cyanobacteria|c__c_Vampirovibrionia	RAPA_AST	2.35379	0.0307668	0.0307668
marker252	k__d_Bacteria|p__p_Firmicutes|c__c_Clostridia|o__o_Lachnospirales|f__f_Lachnospiraceae|g__g_14-2|s__s_14-2 MGG28227	RAPA_AST	2.3508	0.0437322	0.0437322
marker253	k__d_Bacteria|p__p_Firmicutes|c__c_Clostridia|o__o_Oscillospirales|f__f_Ruminococcaceae|g__g_Angelakisella|s__s_Angelakisella MGG19943	RAPA_AST	2.34538	0.0400518	0.0400518
marker254	k__d_Bacteria|p__p_Firmicutes|c__c_Clostridia|o__o_Lachnospirales|f__f_Lachnospiraceae|g__g_Roseburia	RAPA_AST	2.33896	0.0307668	0.0307668
marker255	k__d_Bacteria|p__p_Firmicutes|c__c_Clostridia|o__o_Lachnospirales|f__f_Lachnospiraceae|g__g_Kineothrix|s__s_Kineothrix MGG38724	RAPA_AST	2.33868	0.0341899	0.0341899
marker256	k__d_Bacteria|p__p_Firmicutes|c__c_Clostridia|o__o_Lachnospirales|f__f_Lachnospiraceae|g__g_CAG-510	RAPA_AST	2.33736	0.031868	0.031868
marker257	k__d_Bacteria|p__p_Firmicutes|c__c_Clostridia|o__o_Lachnospirales|f__f_Lachnospiraceae|g__g_Eubacterium_J|s__s_Eubacterium_J MGG03273	RAPA_AST	2.33696	0.0269658	0.0269658
marker258	k__d_Bacteria|p__p_Firmicutes|c__c_Clostridia|o__o_Oscillospirales|f__f_Oscillospiraceae|g__g_Oscillibacter|s__s_Oscillibacter MGG28366	RAPA_AST	2.33669	0.0341899	0.0341899
marker259	k__d_Bacteria|p__p_Firmicutes|c__c_Clostridia|o__o_Lachnospirales|f__f_Lachnospiraceae|g__g_Acetatifactor|s__s_Acetatifactor MGG47238	RAPA_AST	2.3366	0.0269658	0.0269658
marker260	k__d_Bacteria|p__p_Firmicutes|c__c_Clostridia|o__o_Lachnospirales|f__f_Lachnospiraceae|g__g_UMGS1370|s__s_UMGS1370 MGG28688	RAPA_AST	2.31971	0.0390093	0.0390093
marker261	k__d_Bacteria|p__p_Firmicutes|c__c_Clostridia|o__o_Lachnospirales|f__f_Lachnospiraceae|g__g_14-2|s__s_14-2 MGG33863	RAPA_AST	2.31627	0.0230192	0.0230192
marker262	k__d_Bacteria|p__p_Firmicutes|c__c_Clostridia|o__o_Lachnospirales|f__f_Lachnospiraceae|g__g_Hungatella_A|s__s_Hungatella_A MGG30452	RAPA_AST	2.31514	0.037005	0.037005
marker263	k__d_Bacteria|p__p_Firmicutes|c__c_Clostridia|o__o_Lachnospirales|f__f_Lachnospiraceae|g__g_MGG10857	RAPA_AST	2.30576	0.0307668	0.0307668
marker264	k__d_Bacteria|p__p_Firmicutes|c__c_Clostridia|o__o_Lachnospirales|f__f_Lachnospiraceae|g__g_MGG19393	RAPA_AST	2.30398	0.0341899	0.0341899
marker265	k__d_Bacteria|p__p_Firmicutes|c__c_Clostridia|o__o_Lachnospirales|f__f_Lachnospiraceae|g__g_Enterocloster|s__s_Enterocloster clostridioformis	RAPA_AST	2.30336	0.0341899	0.0341899
marker266	k__d_Bacteria|p__p_Firmicutes|c__c_Clostridia|o__o_Lachnospirales|f__f_Lachnospiraceae|g__g_Acetatifactor|s__s_Acetatifactor MGG37048	RAPA_AST	2.30042	0.0400518	0.0400518
marker267	k__d_Bacteria|p__p_Firmicutes|c__c_Clostridia|o__o_Oscillospirales|f__f_Oscillospiraceae|g__g_UMGS1872|s__s_UMGS1872 MGG05028	RAPA_AST	2.29988	0.0189312	0.0189312
marker268	k__d_Bacteria|p__p_Firmicutes|c__c_Clostridia|o__o_Lachnospirales|f__f_Lachnospiraceae|g__g_MGG10857|s__s_MGG10857 MGG10857	RAPA_AST	2.29814	0.0307668	0.0307668
marker269	k__d_Bacteria|p__p_Firmicutes|c__c_Clostridia|o__o_Oscillospirales|f__f_Oscillospiraceae|g__g_Flavonifractor|s__s_Flavonifractor MGG49486	RAPA_AST	2.29791	0.0269658	0.0269658
marker270	k__d_Bacteria|p__p_Firmicutes|c__c_Clostridia|o__o_Lachnospirales|f__f_Lachnospiraceae|g__g_UBA7182|s__s_UBA7182 MGG07298	RAPA_AST	2.29708	0.037005	0.037005
marker271	k__d_Bacteria|p__p_Firmicutes|c__c_Clostridia|o__o_Lachnospirales|f__f_Anaerotignaceae|g__g_ASF356|s__s_ASF356 sp000364165	RAPA_AST	2.29489	0.0307668	0.0307668
marker272	k__d_Bacteria|p__p_Firmicutes|c__c_Clostridia|o__o_Oscillospirales|f__f_Oscillospiraceae|g__g_Oscillibacter|s__s_Oscillibacter MGG09927	RAPA_AST	2.29446	0.0341899	0.0341899
marker273	k__d_Bacteria|p__p_Firmicutes|c__c_Clostridia|o__o_Lachnospirales|f__f_Lachnospiraceae|g__g_Acetatifactor|s__s_Acetatifactor MGG02580	RAPA_AST	2.29379	0.0191387	0.0191387
marker274	k__d_Bacteria|p__p_Firmicutes|c__c_Clostridia|o__o_Lachnospirales|f__f_Lachnospiraceae|g__g_Blautia_A	RAPA_AST	2.29319	0.0437322	0.0437322
marker275	k__d_Bacteria|p__p_Firmicutes|c__c_Clostridia|o__o_Lachnospirales|f__f_Lachnospiraceae|g__g_1XD8-76|s__s_1XD8-76 sp003611955	RAPA_AST	2.29257	0.037005	0.037005
marker276	k__d_Bacteria|p__p_Firmicutes|c__c_Clostridia|o__o_Oscillospirales|f__f_Oscillospiraceae|g__g_Lawsonibacter|s__s_Lawsonibacter MGG21846	RAPA_AST	2.27738	0.0269658	0.0269658
marker277	k__d_Bacteria|p__p_Firmicutes|c__c_Clostridia|o__o_Lachnospirales|f__f_Lachnospiraceae|g__g_MGG34735|s__s_MGG34735 MGG31768	RAPA_AST	2.27713	0.049243	0.049243
marker278	k__d_Bacteria|p__p_Firmicutes|c__c_Clostridia|o__o_Lachnospirales|f__f_Lachnospiraceae|g__g_Blautia	RAPA_AST	2.27598	0.037005	0.037005
marker279	k__d_Bacteria|p__p_Firmicutes|c__c_Clostridia|o__o_Oscillospirales|f__f_Oscillospiraceae|g__g_Lawsonibacter|s__s_Lawsonibacter MGG34412	RAPA_AST	2.2751	0.0400518	0.0400518
marker280	k__d_Bacteria|p__p_Firmicutes|c__c_Clostridia|o__o_Lachnospirales|f__f_Lachnospiraceae|g__g_14-2|s__s_14-2 MGG04187	RAPA_AST	2.26677	0.0269658	0.0269658
marker281	k__d_Bacteria|p__p_Firmicutes|c__c_Clostridia|o__o_Oscillospirales|f__f_Oscillospiraceae|g__g_MGG24042|s__s_MGG24042 MGG24042	RAPA_AST	2.26348	0.0390093	0.0390093
marker282	k__d_Bacteria|p__p_Firmicutes|c__c_Clostridia|o__o_Oscillospirales|f__f_Oscillospiraceae|g__g_Oscillibacter|s__s_Oscillibacter MGG24044	RAPA_AST	2.26306	0.049243	0.049243
marker283	k__d_Bacteria|p__p_Firmicutes|c__c_Clostridia|o__o_Lachnospirales|f__f_Lachnospiraceae|g__g_MGG48967|s__s_MGG48967 MGG48967	RAPA_AST	2.24991	0.049243	0.049243
marker284	k__d_Bacteria|p__p_Firmicutes|c__c_Clostridia|o__o_Lachnospirales|f__f_Lachnospiraceae|g__g_MGG48967	RAPA_AST	2.24784	0.049243	0.049243
marker285	k__d_Bacteria|p__p_Firmicutes|c__c_Clostridia|o__o_Lachnospirales|f__f_Lachnospiraceae|g__g_MGG36447	RAPA_AST	2.24713	0.037005	0.037005
marker286	k__d_Bacteria|p__p_Firmicutes|c__c_Clostridia|o__o_Lachnospirales|f__f_Lachnospiraceae|g__g_MGG36447|s__s_MGG36447 MGG36447	RAPA_AST	2.24672	0.037005	0.037005
marker287	k__d_Bacteria|p__p_Firmicutes|c__c_Clostridia|o__o_Lachnospirales|f__f_Lachnospiraceae|g__g_COE1|s__s_COE1 MGG35343	RAPA_AST	2.24539	0.0307668	0.0307668
marker288	k__d_Bacteria|p__p_Firmicutes|c__c_Clostridia|o__o_Oscillospirales|f__f_Oscillospiraceae|g__g_UMGS1872|s__s_UMGS1872 MGG30548	RAPA_AST	2.24292	0.037005	0.037005
marker289	k__d_Bacteria|p__p_Firmicutes|c__c_Clostridia|o__o_Lachnospirales|f__f_Lachnospiraceae|g__g_Acetatifactor|s__s_Acetatifactor MGG11218	RAPA_AST	2.23659	0.0269658	0.0269658
marker290	k__d_Bacteria|p__p_Firmicutes|c__c_Clostridia|o__o_Oscillospirales|f__f_Acutalibacteraceae|g__g_Acutalibacter|s__s_Acutalibacter MGG49680	RAPA_AST	2.22442	0.049243	0.049243
marker291	k__d_Bacteria|p__p_Firmicutes|c__c_Clostridia|o__o_Lachnospirales|f__f_Lachnospiraceae|g__g_UBA9502|s__s_UBA9502 sp003669055	RAPA_AST	2.21992	0.0307668	0.0307668
marker292	k__d_Bacteria|p__p_Firmicutes|c__c_Clostridia|o__o_Lachnospirales|f__f_Lachnospiraceae|g__g_COE1|s__s_COE1 MGG36852	RAPA_AST	2.21933	0.037005	0.037005
marker293	k__d_Bacteria|p__p_Firmicutes|c__c_Clostridia|o__o_Lachnospirales|f__f_Lachnospiraceae|g__g_CAG-95|s__s_CAG-95 MGG03594	RAPA_AST	2.2166	0.0341899	0.0341899
marker294	k__d_Bacteria|p__p_Firmicutes|c__c_Clostridia|o__o_Oscillospirales|f__f_Acutalibacteraceae|g__g_Acutalibacter|s__s_Acutalibacter MGG29203	RAPA_AST	2.216	0.0400518	0.0400518
marker295	k__d_Bacteria|p__p_Firmicutes|c__c_Clostridia|o__o_Lachnospirales|f__f_Lachnospiraceae|g__g_MGG21978	RAPA_AST	2.21542	0.0269658	0.0269658
marker296	k__d_Bacteria|p__p_Firmicutes|c__c_Clostridia|o__o_Lachnospirales|f__f_Lachnospiraceae|g__g_UBA7182|s__s_UBA7182 MGG38183	RAPA_AST	2.21359	0.0266987	0.0266987
marker297	k__d_Bacteria|p__p_Firmicutes|c__c_Clostridia|o__o_Lachnospirales|f__f_Lachnospiraceae|g__g_UBA9502|s__s_UBA9502 MGG45995	RAPA_AST	2.21125	0.0269658	0.0269658
marker298	k__d_Bacteria|p__p_Firmicutes|c__c_Clostridia|o__o_Oscillospirales|f__f_Oscillospiraceae|g__g_UBA9475|s__s_UBA9475 MGG39221	RAPA_AST	2.20822	0.0390093	0.0390093
marker299	k__d_Bacteria|p__p_Firmicutes|c__c_Clostridia|o__o_Lachnospirales|f__f_Lachnospiraceae|g__g_Blautia_A|s__s_Blautia_A sp000433815	RAPA_AST	2.20684	0.0378273	0.0378273
marker300	k__d_Bacteria|p__p_Firmicutes|c__c_Clostridia|o__o_Lachnospirales|f__f_Lachnospiraceae|g__g_COE1|s__s_COE1 MGG28764	RAPA_AST	2.20625	0.0390093	0.0390093
marker301	k__d_Bacteria|p__p_Firmicutes|c__c_Clostridia|o__o_Oscillospirales|f__f_Oscillospiraceae|g__g_UBA9475|s__s_UBA9475 MGG29979	RAPA_AST	2.18761	0.0400518	0.0400518
marker302	k__d_Bacteria|p__p_Firmicutes|c__c_Clostridia|o__o_Lachnospirales|f__f_Lachnospiraceae|g__g_MGG34735|s__s_MGG34735 MGG21115	RAPA_AST	2.18151	0.0307668	0.0307668
marker303	k__d_Bacteria|p__p_Firmicutes|c__c_Clostridia|o__o_Lachnospirales|f__f_Lachnospiraceae|g__g_14-2|s__s_14-2 MGG07799	RAPA_AST	2.17215	0.0307668	0.0307668
marker304	k__d_Bacteria|p__p_Firmicutes|c__c_Clostridia|o__o_Lachnospirales|f__f_Lachnospiraceae|g__g_Eubacterium_J|s__s_Eubacterium_J MGG07373	RAPA_AST	2.17145	0.0269658	0.0269658
marker305	k__d_Bacteria|p__p_Firmicutes|c__c_Clostridia_A|o__o_Christensenellales|f__f_Borkfalkiaceae|g__g_UBA11940|s__s_UBA11940 MGG36957	RAPA_AST	2.14755	0.0307668	0.0307668
marker306	k__d_Bacteria|p__p_Firmicutes|c__c_Clostridia|o__o_Oscillospirales|f__f_Oscillospiraceae|g__g_UBA9475|s__s_UBA9475 MGG27643	RAPA_AST	2.14334	0.0307668	0.0307668
marker307	k__d_Bacteria|p__p_Firmicutes|c__c_Clostridia|o__o_Lachnospirales|f__f_Lachnospiraceae|g__g_UBA9502|s__s_UBA9502 MGG03618	RAPA_AST	2.13525	0.0230192	0.0230192
marker308	k__d_Bacteria|p__p_Firmicutes|c__c_Clostridia|o__o_Lachnospirales|f__f_Lachnospiraceae|g__g_Eisenbergiella	RAPA_AST	2.1326	0.0341899	0.0341899
marker309	k__d_Bacteria|p__p_Firmicutes|c__c_Clostridia|o__o_Lachnospirales|f__f_Lachnospiraceae|g__g_Acetatifactor|s__s_Acetatifactor MGG03638	RAPA_AST	2.12669	0.0307668	0.0307668
marker310	k__d_Bacteria|p__p_Firmicutes|c__c_Clostridia|o__o_Lachnospirales|f__f_Lachnospiraceae|g__g_UBA3282|s__s_UBA3282 MGG44320	RAPA_AST	2.12624	0.0230192	0.0230192
marker311	k__d_Bacteria|p__p_Firmicutes|c__c_Clostridia|o__o_Lachnospirales|f__f_Lachnospiraceae|g__g_Acetatifactor|s__s_Acetatifactor MGG29155	RAPA_AST	2.12136	0.037005	0.037005
marker312	k__d_Bacteria|p__p_Firmicutes|c__c_Clostridia|o__o_Oscillospirales|f__f_Oscillospiraceae|g__g_Lawsonibacter|s__s_Lawsonibacter MGG48410	RAPA_AST	2.11834	0.0400518	0.0400518
marker313	k__d_Bacteria|p__p_Firmicutes|c__c_Clostridia|o__o_Lachnospirales|f__f_Lachnospiraceae|g__g_Eubacterium_F|s__s_Eubacterium_F MGG03265	RAPA_AST	2.11135	0.0307668	0.0307668
marker314	k__d_Bacteria|p__p_Firmicutes|c__c_Clostridia|o__o_Oscillospirales|f__f_Oscillospiraceae|g__g_Oscillibacter|s__s_Oscillibacter MGG27653	RAPA_AST	2.10758	0.0400518	0.0400518
marker315	k__d_Bacteria|p__p_Firmicutes|c__c_Clostridia|o__o_Oscillospirales|f__f_Oscillospiraceae|g__g_UBA9475|s__s_UBA9475 MGG31704	RAPA_AST	2.10604	0.0341899	0.0341899
marker316	k__d_Bacteria|p__p_Cyanobacteria|c__c_Vampirovibrionia|o__o_Gastranaerophilales|f__f_Gastranaerophilaceae	RAPA_AST	2.10168	0.0269658	0.0269658
marker317	k__d_Bacteria|p__p_Firmicutes|c__c_Clostridia|o__o_Lachnospirales|f__f_Lachnospiraceae|g__g_1XD8-76|s__s_1XD8-76 MGG17811	RAPA_AST	2.09958	0.0400518	0.0400518
marker318	k__d_Bacteria|p__p_Firmicutes|c__c_Clostridia|o__o_Oscillospirales|f__f_Oscillospiraceae|g__g_Oscillibacter|s__s_Oscillibacter MGG08928	RAPA_AST	2.09767	0.0307668	0.0307668
marker319	k__d_Bacteria|p__p_Firmicutes|c__c_Clostridia|o__o_Oscillospirales|f__f_Oscillospiraceae|g__g_Lawsonibacter|s__s_Lawsonibacter MGG33571	RAPA_AST	2.09354	0.0400518	0.0400518
marker320	k__d_Bacteria|p__p_Firmicutes|c__c_Clostridia|o__o_Lachnospirales|f__f_Lachnospiraceae|g__g_Roseburia|s__s_Roseburia MGG22730	RAPA_AST	2.0914	0.0400518	0.0400518
marker321	k__d_Bacteria|p__p_Firmicutes|c__c_Clostridia|o__o_Lachnospirales|f__f_Lachnospiraceae|g__g_Blautia|s__s_Blautia MGG24037	RAPA_AST	2.08455	0.0307668	0.0307668
marker322	k__d_Bacteria|p__p_Firmicutes|c__c_Clostridia|o__o_Lachnospirales|f__f_Lachnospiraceae|g__g_Eubacterium_J|s__s_Eubacterium_J MGG30025	RAPA_AST	2.06919	0.0230192	0.0230192
marker323	k__d_Bacteria|p__p_Firmicutes|c__c_Clostridia|o__o_Lachnospirales|f__f_Lachnospiraceae|g__g_UBA3282|s__s_UBA3282 MGG29337	RAPA_AST	2.06755	0.0425939	0.0425939
marker324	k__d_Bacteria|p__p_Firmicutes|c__c_Clostridia|o__o_Lachnospirales|f__f_Lachnospiraceae|g__g_Hungatella_A|s__s_Hungatella_A MGG05667	RAPA_AST	2.06483	0.0390093	0.0390093
marker325	k__d_Bacteria|p__p_Firmicutes|c__c_Clostridia|o__o_Lachnospirales|f__f_Lachnospiraceae|g__g_Acetatifactor|s__s_Acetatifactor MGG28570	RAPA_AST	2.05608	0.0269658	0.0269658
marker326	k__d_Bacteria|p__p_Firmicutes|c__c_Clostridia|o__o_Lachnospirales|f__f_Lachnospiraceae|g__g_Kineothrix|s__s_Kineothrix MGG48349	RAPA_AST	2.05043	0.0390093	0.0390093
marker327	k__d_Bacteria|p__p_Firmicutes|c__c_Clostridia|o__o_Lachnospirales|f__f_Lachnospiraceae|g__g_UBA7182|s__s_UBA7182 MGG05091	RAPA_AST	2.04455	0.049243	0.049243
marker328	k__d_Bacteria|p__p_Firmicutes|c__c_Clostridia|o__o_Oscillospirales|f__f_Acutalibacteraceae|g__g_Acutalibacter|s__s_Acutalibacter MGG49285	RAPA_AST	2.04201	0.0437322	0.0437322
marker329	k__d_Bacteria|p__p_Firmicutes|c__c_Clostridia|o__o_Lachnospirales|f__f_Lachnospiraceae|g__g_COE1|s__s_COE1 MGG28229	RAPA_AST	2.03578	0.0400518	0.0400518
marker330	k__d_Bacteria|p__p_Firmicutes|c__c_Clostridia|o__o_Lachnospirales|f__f_Lachnospiraceae|g__g_MGG34735|s__s_MGG34735 MGG18266	RAPA_AST	2.02656	0.037005	0.037005
marker331	k__d_Bacteria|p__p_Firmicutes|c__c_Clostridia_A|o__o_Christensenellales|f__f_CAG-552|g__g_MGG22630|s__s_MGG22630 MGG42986	RAPA_AST	2.02506	0.0304732	0.0304732
marker332	k__d_Bacteria|p__p_Firmicutes|c__c_Clostridia|o__o_Lachnospirales|f__f_Lachnospiraceae|g__g_Kineothrix|s__s_Kineothrix MGG28365	RAPA_AST	2.02392	0.0307668	0.0307668
marker333	k__d_Bacteria|p__p_Firmicutes|c__c_Clostridia|o__o_Lachnospirales|f__f_Lachnospiraceae|g__g_Acetatifactor|s__s_Acetatifactor MGG48839	RAPA_AST	2.02259	0.0191387	0.0191387
marker334	k__d_Bacteria|p__p_Cyanobacteria|c__c_Vampirovibrionia|o__o_Gastranaerophilales|f__f_UHGG113174	RAPA_AST	2.0201	0.0400518	0.0400518
marker335	k__d_Bacteria|p__p_Firmicutes|c__c_Clostridia|o__o_Oscillospirales|f__f_Oscillospiraceae|g__g_Oscillibacter|s__s_Oscillibacter MGG18533	RAPA_AST	2.018	0.0341899	0.0341899
marker336	k__d_Bacteria|p__p_Firmicutes|c__c_Clostridia|o__o_Lachnospirales|f__f_Lachnospiraceae|g__g_UBA9502|s__s_UBA9502 MGG34751	RAPA_AST	2.0165	0.0341899	0.0341899
marker337	k__d_Bacteria|p__p_Firmicutes|c__c_Clostridia|o__o_Lachnospirales|f__f_Lachnospiraceae|g__g_UBA3282|s__s_UBA3282 MGG34262	RAPA_AST	2.01649	0.0425939	0.0425939
marker338	k__d_Bacteria|p__p_Cyanobacteria|c__c_Vampirovibrionia|o__o_Gastranaerophilales|f__f_UHGG113174|g__g_f_UHGG113174	RAPA_AST	2.01593	0.0400518	0.0400518
marker339	k__d_Bacteria|p__p_Cyanobacteria|c__c_Vampirovibrionia|o__o_Gastranaerophilales|f__f_UHGG113174|g__g_f_UHGG113174|s__s_UHGG113174 MGG41937	RAPA_AST	2.01517	0.0400518	0.0400518
marker340	k__d_Bacteria|p__p_Firmicutes|c__c_Clostridia|o__o_Lachnospirales|f__f_Lachnospiraceae|g__g_TF01-11|s__s_TF01-11 MGG37744	RAPA_AST	2.01183	0.0230192	0.0230192
marker341	k__d_Bacteria|p__p_Firmicutes|c__c_Clostridia|o__o_Lachnospirales|f__f_Lachnospiraceae|g__g_UBA3282|s__s_UBA3282 MGG42311	RAPA_AST	2.00988	0.0191387	0.0191387
marker342	k__d_Bacteria|p__p_Firmicutes|c__c_Clostridia|o__o_Oscillospirales|f__f_Oscillospiraceae|g__g_UBA9475|s__s_UBA9475 MGG06991	RAPA_AST	2.00985	0.037005	0.037005
marker343	k__d_Bacteria|p__p_Firmicutes|c__c_Clostridia|o__o_Lachnospirales|f__f_Lachnospiraceae|g__g_Eubacterium_J|s__s_Eubacterium_J MGG02437	RAPA_AST	2.00747	0.0154982	0.0154982
marker344	k__d_Bacteria|p__p_Firmicutes|c__c_Clostridia|o__o_Lachnospirales|f__f_Lachnospiraceae|g__g_UBA3282|s__s_UBA3282 MGG27271	RAPA_AST	2.00314	0.0341899	0.0341899
marker345	k__d_Bacteria|p__p_Firmicutes|c__c_Bacilli|o__o_Erysipelotrichales	ctl	4.63235	0.037005	0.037005
marker346	k__d_Bacteria|p__p_Firmicutes|c__c_Bacilli|o__o_Erysipelotrichales|f__f_Erysipelotrichaceae	ctl	4.62835	0.037005	0.037005
marker347	k__d_Bacteria|p__p_Actinobacteriota	ctl	4.28978	0.037005	0.037005
marker348	k__d_Bacteria|p__p_Actinobacteriota|c__c_Actinomycetia	ctl	4.12581	0.037005	0.037005
marker349	k__d_Bacteria|p__p_Actinobacteriota|c__c_Actinomycetia|o__o_Actinomycetales	ctl	4.12553	0.037005	0.037005
marker350	k__d_Bacteria|p__p_Actinobacteriota|c__c_Actinomycetia|o__o_Actinomycetales|f__f_Bifidobacteriaceae|g__g_Bifidobacterium	ctl	4.12546	0.037005	0.037005
marker351	k__d_Bacteria|p__p_Actinobacteriota|c__c_Actinomycetia|o__o_Actinomycetales|f__f_Bifidobacteriaceae	ctl	4.12545	0.037005	0.037005
marker352	k__d_Bacteria|p__p_Actinobacteriota|c__c_Actinomycetia|o__o_Actinomycetales|f__f_Bifidobacteriaceae|g__g_Bifidobacterium|s__s_Bifidobacterium globosum	ctl	4.11674	0.037005	0.037005
marker353	k__d_Bacteria|p__p_Firmicutes|c__c_Bacilli|o__o_Haloplasmatales	ctl	3.8504	0.0378273	0.0378273
marker354	k__d_Bacteria|p__p_Firmicutes|c__c_Bacilli|o__o_Haloplasmatales|f__f_Turicibacteraceae|g__g_Turicibacter	ctl	3.84822	0.0378273	0.0378273
marker355	k__d_Bacteria|p__p_Firmicutes|c__c_Bacilli|o__o_Haloplasmatales|f__f_Turicibacteraceae	ctl	3.84795	0.0378273	0.0378273
marker356	k__d_Bacteria|p__p_Firmicutes|c__c_Bacilli|o__o_Haloplasmatales|f__f_Turicibacteraceae|g__g_Turicibacter|s__s_Turicibacter sp002311155	ctl	3.84659	0.0378273	0.0378273
marker357	k__d_Bacteria|p__p_Actinobacteriota|c__c_Coriobacteriia|o__o_Coriobacteriales|f__f_Eggerthellaceae	ctl	3.64965	0.0400518	0.0400518
marker358	k__d_Bacteria|p__p_Actinobacteriota|c__c_Coriobacteriia|o__o_Coriobacteriales|f__f_Eggerthellaceae|g__g_Adlercreutzia	ctl	3.45527	0.037005	0.037005
marker359	k__d_Bacteria|p__p_Firmicutes|c__c_Clostridia|o__o_Lachnospirales|f__f_Lachnospiraceae|g__g_UBA7182|s__s_UBA7182 MGG16787	ctl	3.26643	0.0310385	0.0310385
marker360	k__d_Bacteria|p__p_Actinobacteriota|c__c_Coriobacteriia|o__o_Coriobacteriales|f__f_Eggerthellaceae|g__g_Phoenicibacter	ctl	3.19031	0.0390093	0.0390093
marker361	k__d_Bacteria|p__p_Actinobacteriota|c__c_Coriobacteriia|o__o_Coriobacteriales|f__f_Eggerthellaceae|g__g_Phoenicibacter|s__s_Phoenicibacter MGG30867	ctl	2.89881	0.0307668	0.0307668
marker362	k__d_Bacteria|p__p_Actinobacteriota|c__c_Coriobacteriia|o__o_Coriobacteriales|f__f_Eggerthellaceae|g__g_Adlercreutzia|s__s_Adlercreutzia MGG39330	ctl	2.80347	0.037005	0.037005
marker363	k__d_Bacteria|p__p_Firmicutes|c__c_Clostridia|o__o_Oscillospirales|f__f_Oscillospiraceae|g__g_CAG-110	ctl	2.76721	0.0437322	0.0437322
marker364	k__d_Bacteria|p__p_Firmicutes|c__c_Clostridia|o__o_Oscillospirales|f__f_Oscillospiraceae|g__g_CAG-110|s__s_CAG-110 MGG22484	ctl	2.76688	0.0437322	0.0437322
marker365	k__d_Bacteria|p__p_Firmicutes|c__c_Clostridia|o__o_TANB77|f__f_CAG-508|g__g_CAG-492|s__s_CAG-492 MGG09769	ctl	2.38806	0.0366704	0.0366704
marker366	k__d_Bacteria|p__p_Firmicutes|c__c_Clostridia|o__o_TANB77|f__f_CAG-508|g__g_CAG-492	ctl	2.38793	0.0366704	0.0366704
marker367	k__d_Bacteria|p__p_Firmicutes|c__c_Clostridia|o__o_Lachnospirales|f__f_Lachnospiraceae|g__g_Schaedlerella|s__s_Schaedlerella MGG30550	ctl	2.07393	0.0409418	0.0409418
