# Supplementary material for: Rapamycin immunomodulation utilizes time-dependent alterations of lymph node architecture, leukocyte trafficking, and gut microbiome
Source: JCI Insight. 2025 Apr 22;10(8):e186505. doi: 10.1172/jci.insight.186505 (PMC12016939; doi:10.1172/jci.insight.186505)
Supplement: Supporting data values [file jciinsight-10-186505-s127.xlsx]

## Sheet: Figure 1A
pLN	3 Days										7 Days										30 Days
	Ctrl					Rapa					Ctrl					Rapa					Ctrl					Rapa
	1	2	3	4	5	1	2	3	4	5	1	2	3	4	5	1	2	3	4	5	1	2	3	4	5	1	2	3	4	5
Total cell number	4632154	7097824	7322581	7771259	7373333	1058796	1932204	1800694	1391529	2855066	4951034	8940940	8425839	4596935	10309032	2761303	5553659	4346042	3346918	4731111	8175306	12668571	9384485	12928333	12909885	7243913	7354455	5340303	4764473	5037133
CD4 T cells	1.77754e+06	2218653	2155914	2739852	2106455	321675	576505	840174	407168	811894	1148621	2376644	2335404	1350345	2349355	642281	1261789	1071667	715472	1094306	2188367	3186984	2248970	3249000	3.07816e+06	1164348	1249901	872879	651246	749761
CD8 T cells	968154	1868187	1874409	2202370	1862857	320681	536613	765987	407920	786167	995517	2019866	1949814	1190651	2093548	640163	1172846	1049167	734591	1196944	1727551	2693968	1901576	2482333	2.85287e+06	1628696	1680396	1299242	884856	970648
Tregs	223846	326632	347957	383852	347513	41099.5	76881.7	116703	61904.8	110837	191034	449396	416894	233410	434839	104929	211545	185417	134843	202361	366939	571429	390788	548333	530575	277174	305545	180758	185559	211058

## Sheet: Figure 1B
mLN	3 Days										7 Days										30 Days
	Ctrl					Rapa					Ctrl					Rapa					Ctrl					Rapa
	1	2	3	4	5	1	2	3	4	5	1	2	3	4	5	1	2	3	4	5	1	2	3	4	5	1	2	3	4	5
Total cell number	969265	3576682	1747831	2506567	2732715	931790	2548699	1084832	624170	1315565	2033278	3875444	1840565	2623285	3642735	772270	1703203	1077790	1233039	1614384	3008824	4643404	2656182	4377600	3143341	1808788	1705484	1822215	1549138	987766
CD4 T cells	276338	1029238	547944	804925	930993	338807	868780	367338	219576	440696	605724	1098444	568728	840000	1050142	253055	435859	325134	378431	551849	723015	1051185	498909	880267	732540	283619	269413	264039	190000	114230
CD8 T cells	257698	797489	450930	683731	744768	299719	708618	348904	198707	388087	534376	971000	479874	691892	927407	236810	371797	307094	360285	481301	514412	904194	567909	936267	610343	415509	411678	457590	365115	207505
Tregs	135506	183677	106817	135224	172715	47649.1	149024	59239.4	137503	64782.6	114942	200111	96640.5	145364	186097	34552.2	66015.6	46488.4	69614.8	81369.9	144044	207660	98636.4	164267	152220	79030.7	75634.4	78241	51896.6	33145.3

## Sheet: Figure 1C
spleen	3 Days										7 Days										30 Days
	Ctrl					Rapa					Ctrl					Rapa					Ctrl					Rapa
	1	2	3	4	5	1	2	3	4	5	1	2	3	4	5	1	2	3	4	5	1	2	3	4	5	1	2	3	4	5
Total cell number	34479227	31933515	31769509	38428464	29623245	16413605	38985366	16565839	16403745	22267681	63132338	84729268	73844211	46464179	101000000	40565056	44568266	32401166	35118750	34933333	48304762	68199103	41513953	53986909	73719608	76575758	53054406	49341892	31804040	41374780
CD4 T cells	5366184	5086649	5860465	5295880	3728814	3298866	3772683	2727950	3709363	3529278	10095522	11897561	12227368	7905970	12069173	4402974	6611070	4689213	3835938	3883495	6572789	9713004	4675581	6673455	8.78627e+06	4711111	3819157	2943243	1958586	2757771
CD8 T cells	4813527	4264850	4733850	4747566	3083777	2478912	5094634	2309938	3124345	3107224	7605970	8553659	8766316	6428358	9762406	3730855	4842804	3598834	3248438	3180583	4847619	7126457	4897674	5320727	8.76275e+06	5551515	4775479	4213514	3215152	3567155
Tregs	877295	692098	845478	895880	597579	282993	704390	309317	325843	352852	1297512	1653659	1650526	1070149	1783459	347955	615498	368513	337500	318447	1068027	1922870	830233	1128727	1.37059e+06	654546	599234	427027	328283	479765

## Sheet: Figure 2A
pLN La4:La5	3 Days				7 Days				30 Days
	CR		HEV		CR		HEV		CR		HEV
	Ctrl	Rapa	Ctrl	Rapa	Ctrl	Rapa	Ctrl	Rapa	Ctrl	Rapa	Ctrl	Rapa
	0.395201	0.363208	0.432782	0.39204	0.395201	0.363208	0.432782	0.39204	0.723747	0.41693	0.843961	1.62754
	1.35857	0.271019	1.02456	0.270604	1.35857	0.271019	1.02456	0.270604	0.793176	0.57666	0.734273	0.199832
	0.434221	0.0595	1.00301	0.454936	0.434221	0.0595	1.00301	0.454936	0.649134	0.511973	1.12397	0.906117
	0.355258	0.108866	0.825247	0.30644	0.355258	0.108866	0.825247	0.30644	0.390573	0.870192	1.08058	0.688898
	0.822927	0.482072	1.13262	0.567922	0.822927	0.482072	1.13262	0.567922	0.506163	0.640947	0.855853	1.0398
	0.30869	0.083819	1.30885	0.111764	0.30869	0.083819	1.30885	0.111764	0.346827	0.720143	0.322128	1.53845
	0.361303	0.280243	0.671338	0.448521	1.34333	1.51029	0.932408	1.12486	0.095421	0.838474	0.175555	1.21362
	0.252118	0.399867	0.58487	0.449106	1.38287	0.445158	0.923296	0.660539	0.499671	0.838248	1.09559	1.28819
	0.157189	0.285573	0.335059	0.559821	3.06142	0.203612	1.78055	0.658079	1.11402	0.451866	1.01261	0.388617
	0.694615	0.709384	0.741376	0.744486	1.05966	0.724185	0.661574	0.995716	0.353293	0.167124	0.55574	0.780165
	0.711553	0.759229	1.12156	0.909135	0.81743	0.21093	0.901929	0.709189	0.426743	0.050771	0.438082	1.52966
	0.463702	0.215744	0.998965	0.200144	0.819249	0.187395	1.2333	0.570503	0.775831	1.01386	0.599404	0.742415
	0.410423	0.028325	0.657546	0.194281	1.8894	0.180548	1.45093	0.297793	0.441279	0.596215	1.6121	0.688974
	0.55903		3.50259	0.893135	0.65852	0.833762	0.662835	1.0783	0.957826	0.517975	0.819114	0.72816
	1.15895		3.70939		0.502837	0.499379	0.941375	0.650136		0.685882		1.46141
	0.899068		1.09729		0.900907	0.411595	1.40675	0.626182		0.190654		0.571062
	0.334601		0.823998			0.708072	0.98993	0.80852		1.62496		1.65164
	0.422061		0.82106			0.532095		0.619619		0.054981		1.79715
	2.4437		2.19662			0.820981		0.749808		0.620897		1.6642
	3.18963		3.06349			0.49267				1.24004		1.10835
	0.108424		0.293102			0.405324				0.168174		0.364528
	1.14478		2.54632							0.10431		0.801459
										0.609193		0.829305
										0.824186

## Sheet: Figure 2B
mLN La4:La5	3 Days				7 Days				30 Days
	CR		HEV		CR		HEV		CR		HEV
	Ctrl	Rapa	Ctrl	Rapa	Ctrl	Rapa	Ctrl	Rapa	Ctrl	Rapa	Ctrl	Rapa
	1.12302	1.43821	0.84824	1.04624	2.0263	0.234748	1.37936	1.14273	1.19322	2.85242	1.09843	2.29196
	1.9254	1.5454	0.931247	1.34097	1.64021	0.47127	1.3336	2.21759	1.13375	1.95573	1.44923	2.26843
	1.86366	1.44539	1.16036	0.825363	1.80961	0.767947	1.3022	1.45586	1.22482	1.38166	1.36989	1.47442
	1.64296	2.26034	1.0432	1.23207	0.37988	1.78935	1.27557	1.16694	0.80608	2.21875	1.37787	1.79672
	1.92351	1.28632	0.874953	0.891489	2.38823	2.03259	1.27776	2.01718	0.341345	2.35805	1.08477	1.83885
	1.2731	1.09374	0.720631	0.747204	1.49588	2.04421	1.22689	1.6921	0.481547	1.74627	1.10952	1.47748
	1.00096	3.82665	0.689609	1.955	1.19284	2.10601	1.30109	1.49989	0.775342	2.61824	1.49237	1.44366
	2.69009	0.839916	1.15414	0.32309	0.71925	2.0788	0.983654	1.89045	1.16712	2.19402	1.1229	1.87271
	2.54178	1.285	1.5801	0.681359	0.258102	2.4993	1.17655	1.40013	2.17869	1.62369	1.39407	2.00512
	1.27201	0.615679	1.001	0.727248	0.499059	2.61675	1.32452	1.42285	0.965624	2.03937	1.6129	2.2207
	1.21186	1.19063	0.921097	1.06335	0.278287	1.44848	1.22784	1.39874	0.903586	1.5923	1.28906	1.95298
	1.66869	2.45181	0.999472	2.55233	2.57776	1.45913	1.33992		0.389275	2.32783	1.00624	2.13122
	0.943948	2.43671	1.198	1.76336		0.707986			0.257895	0.70885	0.814008	2.26597
	1.14525	0.564869	1.15054	0.442701		1.99995				1.51819		1.96138
	1.30239	0.288375	0.749446	0.468983						1.02533		1.69193
	2.34817		1.52611							1.36729		1.88241
	2.84925		1.87722							1.99751		2.02079
										1.50752		2.36139
										1.72868		2.07131
										1.52675		1.63536

## Sheet: Figure 2C
pLN Treg (Foxp3 MFIx% Area)	3 Days				7 Days				30 Days
	CR		HEV		CR		HEV		CR		HEV
	Ctrl	Rapa	Ctrl	Rapa	Ctrl	Rapa	Ctrl	Rapa	Ctrl	Rapa	Ctrl	Rapa
	34.9821	54.6348	28.333	18.9129	42.6207	28.0416	19.7385	12.9611	61.9488	53.264	27.3553	7.65058
	60.1466	43.2245	26.8124	17.1469	44.3786	31.8168	25.5057	9.05004	65.6621	67.8895	25.602	42.6147
	49.8386	37.7299	13.0907	16.5619	51.9622	32.3174	19.795	31.5781	26.936	93.6738	7.21644	22.7646
	35.8472	88.9971	16.1642	11.8157	40.4711	31.7314	16.177	13.6667	70.5781	124.853	28.2512	35.1937
	38.3557	41.2917	12.1396	17.8932	58.4498	61.6639	6.57398	24.4732	59.7877	110.718	26.0991	45.341
	42.7032	10.5517	11.0158	10.5397	28.205	48.6266	4.04072	15.5299	55.0369	70.6559	27.1996	46.6292
	6.94988	32.1702	4.13916	17.4205	83.8443	59.2318	29.8727	32.4556	67.492	95.7156	25.8298	20.751
	54.8597	31.0003	41.9262	16.4763	55.4837	38.8795	21.1408	28.3805	69.4691	101.816	38.2321	79.5878
	42.0634	41.568	24.684	6.12065	67.8073	85.6733	32.7087	49.7812	70.9908	78.5611	38.591	39.6649
	56.9966	44.2238	29.163	24.5597		67.0998	35.5162	29.9825	45.7601	79.2291	26.6788	18.1685
	14.2728	39.1582	6.29237	19.7601		24.8947		16.2665	21.5284	177.999	27.7157	45.3743
	56.8534	63.1001	24.5412	6.18389					34.9396	173.571	21.5045	86.6697
	35.5176	48.6045	15.2561	24.3314					33.3229	140.873	16.2137	48.0641
	44.2749	59.2457	13.6116	29.1061					47.3122	148.786	30.0567	42.7929
	63.0396	58.8962	31.6223	20.3514					25.6861	139.844	13.2754	67.025
	60.6659	59.1698	36.1957	34.2034					50.8841	135.474	39.3309	76.7948
	72.6923	22.1027	25.7887	49.7783					45.672	111.61	26.4595	62.0405
	61.9633		24.3585	16.5099								23.1583
	45.1764		6.01859
	60.1263		27.561
	47.6383		26.47
	28.1747		8.96371
	31.9222		26.0394
	57.5983		23.8613
	54.9656		16.453

## Sheet: Figure 2D
mLN Treg (Foxp3 MFIx% Area)	3 Days				7 Days				30 Days
	CR		HEV		CR		HEV		CR		HEV
	Ctrl	Rapa	Ctrl	Rapa	Ctrl	Rapa	Ctrl	Rapa	Ctrl	Rapa	Ctrl	Rapa
	85.9889	9.74549	34.3167	7.96568	44.5233	56.4734	32.8003	24.5761	57.4457	43.179	11.2435	16.4853
	61.9813	16.9709	41.8595	9.41139	34.7829	48.2976	8.44196	17.1915	39.2009	84.3241	22.818	14.5656
	28.1748	6.48912	16.6987	3.14015	46.4492	27.6164	13.8262	25.8941	66.2867	81.0254	16.7957	24.1658
	116.956	1.64277	66.7248	0.921897	38.7587	47.9339	22.6354	36.6207	19.1007	61.4448	6.65177	15.1425
	74.1406	10.7675	40.7944	3.85366	17.3697	68.1687	17.5645	24.9412	22.5267	40.1169	12.2141	23.972
	119.826	17.1657	52.1598	8.74515	68.0895	75.9943	20.6215	10.5213	46.3066	36.8792	12.2784	24.0579
	62.6803	6.63202	19.2733	9.28225	70.4244	36.7933	36.8781	7.72815	51.3336	30.1958	33.8425	13.4413
	52.5172	18.6054	27.4076	8.48471	56.5642	84.4361	31.4491	28.913	51.4912	44.9532	21.1313	11.9169
	59.7859	11.5858	34.9034	12.3138	53.713	34.6573	17.3635	13.5671	37.8629	30.5018	17.415	14.3942
	25.9457	17.9409	20.2563	9.31063	62.3666	79.2583	48.8033	55.6878	9.95923	24.4428	4.51405	15.9703
	73.073	11.7706	32.7547	7.03248	124.332	86.3523	71.3469	62.295	50.2685	66.0592	30.0494	11.7823
	57.1923	8.96359	34.4	4.46227	135.308	102.349	65.8655	59.7817	39.0052	42.6144	9.47964	23.9304
	87.7334	11.9256	46.9049	3.88397	68.6112	17.8407	26.0305	54.387	44.1517	58.4038	3.02176	29.2925
	33.8461	10.4839	20.4316	4.02419	96.4968	24.3855	87.6653	15.3701		60.7023		16.6367
	62.746	21.4307	12.029	15.654	118.117	88.5312	31.9389	17.1888		62.9253		10.827
	60.8028	30.6749	29.0134	9.48552	119.22	107.389	61.0001	27.5824				45.343
	44.8097	20.802	21.0558	14.2727				38.779
		26.0793		12.3691
		23.6341		18.4032
		47.5554		11.8732
		20.5969		12.4214
		35.0302		20.6198
		33.7703		11.3062

## Sheet: Figure 3B
pLN FRCs
	Ctrl			Rapa
	1	2	3	1	2	3
MFI La4	3678	4821	4083	6067	4547	4872
MFI La5	4317	4629	4362	7291	6980	7049
La4:La5	0.851981	1.04148	0.936039	0.832122	0.651433	0.691162

## Sheet: Figure 3D
pLN LECs
	Ctrl			Rapa
	1	2	3	1	2	3
MFI La4	7921	9620	6718	11963	9491	9664
MFI La5	8355	8577	10321	14322	14173	14780
La4:La5	0.948055	1.1216	0.650906	0.835288	0.669654	0.653857

## Sheet: Figure 3F
pLN BECs
	Ctrl			Rapa
	1	2	3	1	2	3
MFI La4	7301	8505	7912	9951	10271	11719
MFI La5	4700	5352	5000	6816	7394	8155
La4:La5	1.5534	1.58913	1.5824	1.45995	1.3891	1.43703

[truncated: 42 more sheets: Figure 3H, Figure 3J, Figure 3I, Figure 4A, Figure 4B, Figure 4C, Figure 4D, Figure 4E, Figure 4F, Figure 4G, Figure 4H, Figure 4I, Figure 4J, Figure 4K, Figure 4L, Figure 5D, Figure 6A, Figure 6B, Figure 6C, Figure 6D …]
